# Supplementary material for: A Vanillin Derivative Causes Mitochondrial Dysfunction and Triggers Oxidative Stress in Cryptococcus neoformans
Source: PLoS One. 2014 Feb 20;9(2):e89122. doi: 10.1371/journal.pone.0089122 (PMC3930674; doi:10.1371/journal.pone.0089122)
Supplement: Table S3 — Results of RNA Seq analysis. (XLSX) [file pone.0089122.s003.xlsx]

## Sheet: Sheet1
Table S3. Results of RNA Seq analysis.
Feature ID	RPKM(DMSO)	RPKM(o-Vanillin)	o-Vanillin/DMSO	function	ID with function
CNAG_07843	0.0993277	0.299442	3.01469	predicted protein	CNAG_07843:predicted protein
CNAG_07698	0.290533	0.72989	2.51224	predicted protein	CNAG_07698:predicted protein
CNAG_00242	0.185941	0.373704	2.00979	predicted protein	CNAG_00242:predicted protein
CNAG_02241	0.818404	1.48034	1.80881	conserved hypothetical protein	CNAG_02241:conserved hypothetical protein
CNAG_05448	0.0833071	0.083715	1.0049	predicted protein	CNAG_05448:predicted protein
CNAG_07655	0.0280709	0.0282083	1.0049	conserved hypothetical protein	CNAG_07655:conserved hypothetical protein
CNAG_05987	0.0965762	0.0646994	0.669931	conserved hypothetical protein	CNAG_05987:conserved hypothetical protein
CNAG_04551	0.0512405	0.0102983	0.200979	conserved hypothetical protein	CNAG_04551:conserved hypothetical protein
CNAG_05357	5.74993	1.13934	0.198148	conserved hypothetical protein	CNAG_05357:conserved hypothetical protein
CNAG_05079	0.332038	0	0	predicted protein	CNAG_05079:predicted protein
CNAG_05331	0.0556045	0	0	hypothetical protein	CNAG_05331:hypothetical protein
CNAG_07276	0.124961	0	0	conserved hypothetical protein	CNAG_07276:conserved hypothetical protein
CNAG_07610	0.106618	0	0	predicted protein	CNAG_07610:predicted protein
CNAG_07643	0.117387	0	0	predicted protein	CNAG_07643:predicted protein
CNAG_07654	0.363167	0	0	conserved hypothetical protein	CNAG_07654:conserved hypothetical protein
CNAG_07759	0.420048	0	0	predicted protein	CNAG_07759:predicted protein
CNAG_07792	0.564143	0	0	conserved hypothetical protein	CNAG_07792:conserved hypothetical protein
CNAG_07870	0.110679	0	0	predicted protein	CNAG_07870:predicted protein
CNAG_02777	100.65	9.67608	0.0961363	phosphate transporter	CNAG_02777:phosphate transporter
CNAG_01846	97.0067	6.76645	0.0697523	flavoprotein	CNAG_01846:flavoprotein
CNAG_07911	5.43006	0.943438	0.173744	streptomycin biosynthesis protein StrI	CNAG_07911:streptomycin biosynthesis protein StrI
CNAG_07310	126.159	8.62943	0.068401	conserved hypothetical protein	CNAG_07310:conserved hypothetical protein
CNAG_07862	8.17183	0.222443	0.0272207	fumarate reductase	CNAG_07862:fumarate reductase
CNAG_05763	9.86262	0.797031	0.0808133	conserved hypothetical protein	CNAG_05763:conserved hypothetical protein
CNAG_00462	41.467	2.91956	0.0704067	oxidoreductase	CNAG_00462:oxidoreductase
CNAG_06226	149.052	6.36995	0.0427363	conserved hypothetical protein	CNAG_06226:conserved hypothetical protein
CNAG_05041	431.171	34.4409	0.0798775	mitochondrial complex I subunit NDUFS8	CNAG_05041:mitochondrial complex I subunit NDUFS8
CNAG_05169	10.9757	0.962	0.0876481	cytochrome b2	CNAG_05169:cytochrome b2
CNAG_01908	18.4005	1.79066	0.0973162	uroporphyrinogen-III synthase	CNAG_01908:uroporphyrinogen-III synthase
CNAG_00597	93.9632	1.49602	0.0159213	amino acid transporter	CNAG_00597:amino acid transporter
CNAG_04862	4.38315	0.508225	0.11595	glutamate synthase	CNAG_04862:glutamate synthase
CNAG_01470	251.769	22.8023	0.090568	NADH-ubiquinone oxidoreductase 24 kDa subunit	CNAG_01470:NADH-ubiquinone oxidoreductase 24 kDa subunit
CNAG_00716	256.105	10.5834	0.0413244	electron carrier	CNAG_00716:electron carrier
CNAG_06946	96.6261	8.55942	0.0885829	GAMM1 protein	CNAG_06946:GAMM1 protein
CNAG_01138	40.2443	1.05042	0.0261012	cytochrome c peroxidase	CNAG_01138:cytochrome c peroxidase
CNAG_05070	73.1725	3.60452	0.0492607	sulfite reductase beta subunit	CNAG_05070:sulfite reductase beta subunit
CNAG_06404	184.606	15.9737	0.0865287	conserved hypothetical protein	CNAG_06404:conserved hypothetical protein
CNAG_01464	361.387	18.5349	0.0512882	flavohemoglobin	CNAG_01464:flavohemoglobin
CNAG_02048	87.795	7.3859	0.0841267	proline dehydrogenase	CNAG_02048:proline dehydrogenase
CNAG_07303	0.324748	0.139859	0.43067	conserved hypothetical protein	CNAG_07303:conserved hypothetical protein
CNAG_01287	283.822	21.048	0.0741591	NADH-ubiquinone oxidoreductase 51 kDa subunit	CNAG_01287:NADH-ubiquinone oxidoreductase 51 kDa subunit
CNAG_05602	237.992	26.12	0.109752	1-pyrroline-5-carboxylate dehydrogenase	CNAG_05602:1-pyrroline-5-carboxylate dehydrogenase
CNAG_03128	18.7638	0.832743	0.0443803	lincomycin-condensing protein lmbA	CNAG_03128:lincomycin-condensing protein lmbA
CNAG_02864	90.6119	4.22035	0.0465761	predicted protein	CNAG_02864:predicted protein
CNAG_06877	1.56108	0.130727	0.0837413	conserved hypothetical protein	CNAG_06877:conserved hypothetical protein
CNAG_03666	6.05745	1.14979	0.189814	acyl-CoA dehydrogenase	CNAG_03666:acyl-CoA dehydrogenase
CNAG_01139	1.37414	0.315628	0.229691	predicted protein	CNAG_01139:predicted protein
CNAG_00972	80.4904	13.5061	0.167798	conserved hypothetical protein	CNAG_00972:conserved hypothetical protein
CNAG_00315	62.7006	15.0653	0.240274	HHE domain-containing protein	CNAG_00315:HHE domain-containing protein
CNAG_06180	250.739	23.1205	0.0922096	NADH-ubiquinone oxidoreductase 21 kDa subunit	CNAG_06180:NADH-ubiquinone oxidoreductase 21 kDa subunit
CNAG_07909	3.08966	0.42338	0.137031	MmLim15 protein	CNAG_07909:MmLim15 protein
CNAG_01137	261.019	51.0738	0.195671	aconitase	CNAG_01137:aconitase
CNAG_04905	22.9332	1.77814	0.0775359	tRNA methyltransferase	CNAG_04905:tRNA methyltransferase
CNAG_06723	79.8043	8.55616	0.107214	mitochondrial inner membrane protein	CNAG_06723:mitochondrial inner membrane protein
CNAG_03629	305.176	34.7341	0.113817	NADH-ubiquinone oxidoreductase	CNAG_03629:NADH-ubiquinone oxidoreductase
CNAG_04981	130.082	19.3984	0.149125	catalase A	CNAG_04981:catalase A
CNAG_07796	24.4544	4.22529	0.172782	uroporphyrin-III C-methyltransferase	CNAG_07796:uroporphyrin-III C-methyltransferase
CNAG_03663	43.8054	6.10103	0.139276	L-lactate dehydrogenase	CNAG_03663:L-lactate dehydrogenase
CNAG_00536	173.615	28.7568	0.165636	conserved hypothetical protein	CNAG_00536:conserved hypothetical protein
CNAG_07309	70.692	16.3334	0.23105	pelota	CNAG_07309:pelota
CNAG_07356	345.426	41.3459	0.119696	succinate dehydrogenase	CNAG_07356:succinate dehydrogenase
CNAG_02140	144.585	17.6382	0.121991	conserved hypothetical protein	CNAG_02140:conserved hypothetical protein
CNAG_05434	124.613	23.4721	0.18836	NADH dehydrogenase K chain	CNAG_05434:NADH dehydrogenase K chain
CNAG_02147	3.62312	0.377825	0.104282	cytochrome-c peroxidase	CNAG_02147:cytochrome-c peroxidase
CNAG_00978	131.794	20.6248	0.156493	NADH dehydrogenase	CNAG_00978:NADH dehydrogenase
CNAG_03226	242.442	45.1215	0.186112	succinate dehydrogenase iron-sulfur subunit	CNAG_03226:succinate dehydrogenase iron-sulfur subunit
CNAG_00575	47.3189	7.34521	0.155228	catalase 3	CNAG_00575:catalase 3
CNAG_02499	1.47908	0.0707772	0.0478522	predicted protein	CNAG_02499:predicted protein
CNAG_06528	1.56441	2.69498	1.72268	predicted protein	CNAG_06528:predicted protein
CNAG_04617	1.1879	0.115057	0.0968574	small oligopeptide transporter	CNAG_04617:small oligopeptide transporter
CNAG_06138	100.047	15.2665	0.152593	conserved hypothetical protein	CNAG_06138:conserved hypothetical protein
CNAG_00400	141.131	33.7722	0.239296	conserved hypothetical protein	CNAG_00400:conserved hypothetical protein
CNAG_03578	35.8677	5.94528	0.165756	conserved hypothetical protein	CNAG_03578:conserved hypothetical protein
CNAG_03051	3.94057	1.5213	0.386062	polyamine transporter	CNAG_03051:polyamine transporter
CNAG_07653	0.665539	0.154338	0.231899	conserved hypothetical protein	CNAG_07653:conserved hypothetical protein
CNAG_06096	46.0967	13.553	0.294013	tricarboxylate carrier	CNAG_06096:tricarboxylate carrier
CNAG_04612	194.961	27.7721	0.14245	conserved hypothetical protein	CNAG_04612:conserved hypothetical protein
CNAG_00800	5.83649	3.06229	0.52468	nicotinamidase	CNAG_00800:nicotinamidase
CNAG_03667	283.6	89.3783	0.315156	conserved hypothetical protein	CNAG_03667:conserved hypothetical protein
CNAG_05267	221.622	51.1317	0.230716	conserved hypothetical protein	CNAG_05267:conserved hypothetical protein
CNAG_07943	9.51141	2.12026	0.222917	conserved hypothetical protein	CNAG_07943:conserved hypothetical protein
CNAG_00997	139.033	26.5414	0.1909	hypothetical protein	CNAG_00997:hypothetical protein
CNAG_05075	9.03009	3.33382	0.36919	sodium:inorganic phosphate symporter	CNAG_05075:sodium:inorganic phosphate symporter
CNAG_01721	67.8103	19.8126	0.292177	hydroxymethylbilane synthase	CNAG_01721:hydroxymethylbilane synthase
CNAG_04100	0.0640883	0.032201	0.502448	conserved hypothetical protein	CNAG_04100:conserved hypothetical protein
CNAG_05909	453.998	81.3232	0.179127	electron transporter	CNAG_05909:electron transporter
CNAG_02317	34.1377	8.35318	0.244691	arginine N-methyltransferase 3	CNAG_02317:arginine N-methyltransferase 3
CNAG_05631	142.679	24.475	0.17154	NADH-ubiquinone oxidoreductase	CNAG_05631:NADH-ubiquinone oxidoreductase
CNAG_01577	527.474	76.5166	0.145062	glutamate dehydrogenase	CNAG_01577:glutamate dehydrogenase
CNAG_02581	29.0341	8.58466	0.295675	CAS33p	CNAG_02581:CAS33p
CNAG_05755	135.185	40.0919	0.296571	glutathione S-transferase 6	CNAG_05755:glutathione S-transferase 6
CNAG_00033	0.798967	0.364945	0.456771	predicted protein	CNAG_00033:predicted protein
CNAG_07362	471.211	122.026	0.258963	single-stranded DNA binding protein	CNAG_07362:single-stranded DNA binding protein
CNAG_04242	14.0766	3.57749	0.254145	Si:XX-184l24.3 protein	CNAG_04242:Si:XX-184l24.3 protein
CNAG_02266	347.769	71.4319	0.205401	NADH ubiqionone oxidoreductase chain B	CNAG_02266:NADH ubiqionone oxidoreductase chain B
CNAG_01965	1.90013	0.426213	0.224307	conserved hypothetical protein	CNAG_01965:conserved hypothetical protein
CNAG_01323	767.196	158.347	0.206397	ubiquinol-cytochrome-c reductase	CNAG_01323:ubiquinol-cytochrome-c reductase
CNAG_02564	18.2831	6.27204	0.343051	conserved hypothetical protein	CNAG_02564:conserved hypothetical protein
CNAG_03363	42.8708	11.0805	0.258463	conserved hypothetical protein	CNAG_03363:conserved hypothetical protein
CNAG_03927	58.2043	12.954	0.222561	conserved hypothetical protein	CNAG_03927:conserved hypothetical protein
CNAG_00433	4.72117	3.12231	0.661342	conserved hypothetical protein	CNAG_00433:conserved hypothetical protein
CNAG_03817	81.1711	20.9922	0.258616	nucleolar protein	CNAG_03817:nucleolar protein
CNAG_04217	118.503	171.722	1.44909	phosphoenolpyruvate carboxykinase	CNAG_04217:phosphoenolpyruvate carboxykinase
CNAG_06623	51.2224	29.5836	0.577552	myo-inositol oxygenase	CNAG_06623:myo-inositol oxygenase
CNAG_06663	405.212	71.8322	0.177271	conserved hypothetical protein	CNAG_06663:conserved hypothetical protein
CNAG_05467	0.302639	0.304121	1.0049	predicted protein	CNAG_05467:predicted protein
CNAG_00891	215.814	38.3992	0.177928	ATP-binding cassette transporter	CNAG_00891:ATP-binding cassette transporter
CNAG_07413	195.385	56.1872	0.287572	nucleolar GTP-binding protein	CNAG_07413:nucleolar GTP-binding protein
CNAG_02565	62.0224	34.4184	0.554935	homoaconitate hydratase	CNAG_02565:homoaconitate hydratase
CNAG_00754	150.96	17.7274	0.117431	ATP-binding cassette sub-family E member 1	CNAG_00754:ATP-binding cassette sub-family E member 1
CNAG_03552	11.1988	5.77514	0.515691	conserved hypothetical protein	CNAG_03552:conserved hypothetical protein
CNAG_00715	1082.72	233.116	0.215305	conserved hypothetical protein	CNAG_00715:conserved hypothetical protein
CNAG_07752	110.521	32.6297	0.295235	UDP-galactopyranose mutase	CNAG_07752:UDP-galactopyranose mutase
CNAG_01683	132.882	36.9221	0.277856	monosaccharide transporter	CNAG_01683:monosaccharide transporter
CNAG_05997	391.098	100.857	0.257883	conserved hypothetical protein	CNAG_05997:conserved hypothetical protein
CNAG_03183	15.1525	2.66411	0.17582	nuclear protein	CNAG_03183:nuclear protein
CNAG_07764	1.54951	1.44588	0.933118	predicted protein	CNAG_07764:predicted protein
CNAG_05578	113.713	30.0086	0.263899	conserved hypothetical protein	CNAG_05578:conserved hypothetical protein
CNAG_00022	70.3601	15.545	0.220935	holocytochrome-c synthase	CNAG_00022:holocytochrome-c synthase
CNAG_06916	14.938	3.54123	0.237061	conserved hypothetical protein	CNAG_06916:conserved hypothetical protein
CNAG_02580	18.9669	6.30184	0.332255	conserved hypothetical protein	CNAG_02580:conserved hypothetical protein
CNAG_07721	1.20221	1.20809	1.0049	conserved hypothetical protein	CNAG_07721:conserved hypothetical protein
CNAG_03630	4.08899	1.24352	0.304113	conserved hypothetical protein	CNAG_03630:conserved hypothetical protein
CNAG_03268	206.084	66.9541	0.324887	hypothetical protein	CNAG_03268:hypothetical protein
CNAG_07551	175.107	66.7166	0.381004	conserved hypothetical protein	CNAG_07551:conserved hypothetical protein
CNAG_05839	1048.15	211.796	0.202067	cytochrome c oxidase subunit VIb	CNAG_05839:cytochrome c oxidase subunit VIb
CNAG_03168	137.506	80.933	0.588577	sulfite reductase	CNAG_03168:sulfite reductase
CNAG_02489	0.484618	0.544284	1.12312	mannitol-1-phosphate dehydrogenase	CNAG_02489:mannitol-1-phosphate dehydrogenase
CNAG_01061	6.41941	2.00198	0.311864	serine/threonine protein kinase	CNAG_01061:serine/threonine protein kinase
CNAG_03064	163.242	78.6371	0.481722	conserved hypothetical protein	CNAG_03064:conserved hypothetical protein
CNAG_03984	11.3024	4.02629	0.356233	conserved hypothetical protein	CNAG_03984:conserved hypothetical protein
CNAG_02301	238.106	78.2122	0.328476	la ribonucleoprotein	CNAG_02301:la ribonucleoprotein
CNAG_00573	374.736	88.454	0.236043	conserved hypothetical protein	CNAG_00573:conserved hypothetical protein
CNAG_06957	3.61633	1.76262	0.487405	conserved hypothetical protein	CNAG_06957:conserved hypothetical protein
CNAG_02067	39.1606	10.5269	0.268812	vacuolar protein	CNAG_02067:vacuolar protein
CNAG_02131	57.192	44.3881	0.776124	iron sulfur assembly protein 1	CNAG_02131:iron sulfur assembly protein 1
CNAG_03105	12.0291	6.14644	0.510964	predicted protein	CNAG_03105:predicted protein
CNAG_07790	0.446975	0.280727	0.62806	conserved hypothetical protein	CNAG_07790:conserved hypothetical protein
CNAG_00235	26.3478	6.65836	0.252711	ammonium transporter MEP1	CNAG_00235:ammonium transporter MEP1
CNAG_05330	0.0833071	0.16743	2.00979	trehalose transporter	CNAG_05330:trehalose transporter
CNAG_07177	160.065	45.7299	0.285696	NADH-ubiquinone oxidoreductase kDa subunit	CNAG_07177:NADH-ubiquinone oxidoreductase kDa subunit
CNAG_03544	295.419	86.5592	0.293005	conserved hypothetical protein	CNAG_03544:conserved hypothetical protein
CNAG_06341	53.1753	27.5437	0.51798	conserved hypothetical protein	CNAG_06341:conserved hypothetical protein
CNAG_01471	74.9536	11.4755	0.153101	conserved hypothetical protein	CNAG_01471:conserved hypothetical protein
CNAG_07878	141.134	45.7862	0.324417	nucleolar complex protein 2	CNAG_07878:nucleolar complex protein 2
CNAG_03675	116.313	32.5083	0.279489	conserved hypothetical protein	CNAG_03675:conserved hypothetical protein
CNAG_07574	3.2018	3.57497	1.11655	predicted protein	CNAG_07574:predicted protein
CNAG_02591	225.249	77.4542	0.34386	hypothetical protein	CNAG_02591:hypothetical protein
CNAG_07908	96.8052	51.2479	0.529392	aconitate hydratase	CNAG_07908:aconitate hydratase
CNAG_05154	37.5785	9.48807	0.252486	membrane fraction protein	CNAG_05154:membrane fraction protein
CNAG_00078	9.01273	2.65694	0.294798	vacuolar protein	CNAG_00078:vacuolar protein
CNAG_02546	176.283	44.5799	0.252888	transferase	CNAG_02546:transferase
CNAG_07625	82.4603	30.3634	0.368218	plasma membrane protein	CNAG_07625:plasma membrane protein
CNAG_02315	827.99	226.421	0.273459	ubiquinol-cytochrome c reductase iron-sulfur subunit	CNAG_02315:ubiquinol-cytochrome c reductase iron-sulfur subunit
CNAG_07361	53.7288	16.1976	0.301469	conserved hypothetical protein	CNAG_07361:conserved hypothetical protein
CNAG_02502	90.8304	26.0405	0.286694	ATP-dependent RNA helicase DBP3	CNAG_02502:ATP-dependent RNA helicase DBP3
CNAG_01055	44.2941	16.6916	0.376836	phospholipid transporter	CNAG_01055:phospholipid transporter
CNAG_04768	15.4364	4.3651	0.282781	conserved hypothetical protein	CNAG_04768:conserved hypothetical protein
CNAG_01387	53.61	21.6194	0.403272	conserved hypothetical protein	CNAG_01387:conserved hypothetical protein
CNAG_02600	1.77044	1.2545	0.70858	tartrate transporter	CNAG_02600:tartrate transporter
CNAG_04951	110.881	88.0359	0.793971	phospho-2-dehydro-3-deoxyheptonate aldolase	CNAG_04951:phospho-2-dehydro-3-deoxyheptonate aldolase
CNAG_00329	246.046	64.3058	0.261357	conserved hypothetical protein	CNAG_00329:conserved hypothetical protein
CNAG_02437	104.091	30.7223	0.295148	ribosomal RNA processing protein RRP5	CNAG_02437:ribosomal RNA processing protein RRP5
CNAG_06948	73.7723	25.3418	0.343514	bystin-family protein	CNAG_06948:bystin-family protein
CNAG_06453	301.74	130.778	0.433412	conserved hypothetical protein	CNAG_06453:conserved hypothetical protein
CNAG_04348	53.6369	14.2564	0.265795	chaperone	CNAG_04348:chaperone
CNAG_04884	2323.01	686.343	0.295454	ribosomal protein L41	CNAG_04884:ribosomal protein L41
CNAG_02558	13.8681	5.13842	0.37052	predicted protein	CNAG_02558:predicted protein
CNAG_04632	8.57878	3.14597	0.366716	uracil permease	CNAG_04632:uracil permease
CNAG_03015	540.439	169.942	0.314451	prcdna38	CNAG_03015:prcdna38
CNAG_00876	135.244	40.4066	0.298767	ferric-chelate reductase	CNAG_00876:ferric-chelate reductase
CNAG_05340	1.71076	0.671844	0.392718	monosaccharide transporter	CNAG_05340:monosaccharide transporter
CNAG_04953	120.243	45.0698	0.374823	conserved hypothetical protein	CNAG_04953:conserved hypothetical protein
CNAG_05497	227.353	200.505	0.881911	dihydroxy-acid dehydratase	CNAG_05497:dihydroxy-acid dehydratase
CNAG_02833	262.25	58.954	0.224801	conserved hypothetical protein	CNAG_02833:conserved hypothetical protein
CNAG_05875	59.137	9.11068	0.154061	cytochrome c heme lyase	CNAG_05875:cytochrome c heme lyase
CNAG_04219	98.7233	37.6623	0.381494	lactoylglutathione lyase	CNAG_04219:lactoylglutathione lyase
CNAG_06491	6.18492	3.99831	0.646462	conserved hypothetical protein	CNAG_06491:conserved hypothetical protein
CNAG_05800	5332.66	1615.45	0.302934	60s ribosomal protein l33-b	CNAG_05800:60s ribosomal protein l33-b
CNAG_03964	21.9584	8.18421	0.372715	zinc knuckle family protein	CNAG_03964:zinc knuckle family protein
CNAG_00764	53.2363	16.355	0.307215	ATP-dependent RNA helicase DBP4	CNAG_00764:ATP-dependent RNA helicase DBP4
CNAG_04446	5.18968	2.31782	0.44662	conserved hypothetical protein	CNAG_04446:conserved hypothetical protein
CNAG_03302	64.4278	23.166	0.359566	cytoplasmic protein	CNAG_03302:cytoplasmic protein
CNAG_03789	111.349	43.6479	0.391993	chromosome 1 open reading frame 33	CNAG_03789:chromosome 1 open reading frame 33
CNAG_03762	177.295	56.1374	0.316632	RNA methyltransferase	CNAG_03762:RNA methyltransferase
CNAG_06231	1778.06	474.185	0.266686	ribosomal protein L13A	CNAG_06231:ribosomal protein L13A
CNAG_01800	297.719	122.345	0.410942	conserved hypothetical protein	CNAG_01800:conserved hypothetical protein
CNAG_04175	125.505	36.4392	0.29034	conserved hypothetical protein	CNAG_04175:conserved hypothetical protein
CNAG_05633	506.533	197.62	0.390142	hypothetical protein	CNAG_05633:hypothetical protein
CNAG_06629	0.366439	0.263023	0.717783	conserved hypothetical protein	CNAG_06629:conserved hypothetical protein
CNAG_01968	0.425913	0.24457	0.574226	conserved hypothetical protein	CNAG_01968:conserved hypothetical protein
CNAG_07484	2.39263	1.37391	0.574226	conserved hypothetical protein	CNAG_07484:conserved hypothetical protein
CNAG_06517	14.4748	4.07423	0.281471	cytoplasmic protein	CNAG_06517:cytoplasmic protein
CNAG_04189	177.543	29.1766	0.164336	succinate dehydrogenase flavoprotein subunit	CNAG_04189:succinate dehydrogenase flavoprotein subunit
CNAG_03335	107.969	32.5546	0.301517	ribose-phosphate diphosphokinase	CNAG_03335:ribose-phosphate diphosphokinase
CNAG_03940	45.6549	11.5188	0.252302	elongator complex protein 2	CNAG_03940:elongator complex protein 2
CNAG_06294	3.96967	0.585357	0.147458	DUF1338 domain-containing protein	CNAG_06294:DUF1338 domain-containing protein
CNAG_00429	39.6091	13.1221	0.331289	tRNA dihydrouridine synthase	CNAG_00429:tRNA dihydrouridine synthase
CNAG_05555	1002.39	269.498	0.268855	ribosomal protein L4	CNAG_05555:ribosomal protein L4
CNAG_03747	844.261	255.262	0.302349	60S ribosomal protein L27a	CNAG_03747:60S ribosomal protein L27a
CNAG_04298	70.2085	22.5475	0.32115	AD24	CNAG_04298:AD24
CNAG_06137	1.47573	0.865055	0.586189	predicted protein	CNAG_06137:predicted protein
CNAG_02899	1.87189	0.548642	0.293095	predicted protein	CNAG_02899:predicted protein
CNAG_02331	1597.07	460.154	0.288125	40S ribosomal protein S9	CNAG_02331:40S ribosomal protein S9
CNAG_02403	129.017	36.0244	0.279223	conserved hypothetical protein	CNAG_02403:conserved hypothetical protein
CNAG_00656	1665.1	506.438	0.304148	60s ribosomal protein l7	CNAG_00656:60s ribosomal protein l7
CNAG_01844	4.08022	4.26494	1.04527	tetracycline efflux protein	CNAG_01844:tetracycline efflux protein
CNAG_03602	228.817	87.2008	0.381094	conserved hypothetical protein	CNAG_03602:conserved hypothetical protein
CNAG_03897	24.342	10.2579	0.421408	conserved hypothetical protein	CNAG_03897:conserved hypothetical protein
CNAG_04072	88.8841	41.9005	0.471406	cytosolic large ribosomal subunit protein	CNAG_04072:cytosolic large ribosomal subunit protein
CNAG_06811	858.817	244.826	0.285073	RPL22	CNAG_06811:RPL22
CNAG_06472	108.154	39.26	0.363	nucleolar protein 4	CNAG_06472:nucleolar protein 4
CNAG_06817	5.19011	1.71961	0.331324	UAP1	CNAG_06817:UAP1
CNAG_01976	1431.92	524.233	0.366105	60s ribosomal protein l23	CNAG_01976:60s ribosomal protein l23
CNAG_07864	49.725	28.5615	0.574389	u3 small nucleolar ribonucleoprotein imp3	CNAG_07864:u3 small nucleolar ribonucleoprotein imp3
CNAG_02714	795.491	258.207	0.324588	elongation factor 1-beta	CNAG_02714:elongation factor 1-beta
CNAG_07515	8.25936	3.75087	0.454136	hypothetical protein	CNAG_07515:hypothetical protein
CNAG_06095	1366.21	379.855	0.278037	ribosomal protein L13	CNAG_06095:ribosomal protein L13
CNAG_05232	647.896	213.411	0.329391	ribosomal protein L8	CNAG_05232:ribosomal protein L8
CNAG_07536	147.826	55.4474	0.375085	conserved hypothetical protein	CNAG_07536:conserved hypothetical protein
CNAG_00001	2.11297	0.636995	0.301469	conserved hypothetical protein	CNAG_00001:conserved hypothetical protein
CNAG_05040	0.530655	0.213301	0.401958	predicted protein	CNAG_05040:predicted protein
CNAG_01810	34.9507	13.1598	0.376524	DNA-directed RNA polymerase I kda polypeptide	CNAG_01810:DNA-directed RNA polymerase I kda polypeptide
CNAG_06900	262.227	68.5471	0.261403	phosphoglycerate mutase	CNAG_06900:phosphoglycerate mutase
CNAG_01799	200.883	57.9145	0.2883	conserved hypothetical protein	CNAG_01799:conserved hypothetical protein
CNAG_00789	2.76202	2.67081	0.966975	hypothetical protein	CNAG_00789:hypothetical protein
CNAG_03395	80.5083	39.6445	0.492428	NifU-like protein c	CNAG_03395:NifU-like protein c
CNAG_02925	213.312	64.9123	0.304307	d-arabinitol 2-dehydrogenase	CNAG_02925:d-arabinitol 2-dehydrogenase
CNAG_01332	650.093	225.116	0.346282	37S ribosomal protein S24	CNAG_01332:37S ribosomal protein S24
CNAG_02720	142.557	52.0147	0.364868	GTP-binding protein	CNAG_02720:GTP-binding protein
CNAG_01400	166.112	115.102	0.692917	3-deoxy-7-phosphoheptulonate synthase	CNAG_01400:3-deoxy-7-phosphoheptulonate synthase
CNAG_03127	2324.7	666.418	0.286668	40s ribosomal protein s23	CNAG_03127:40s ribosomal protein s23
CNAG_05509	48.8008	41.2147	0.84455	imidazoleglycerol-phosphate dehydratase	CNAG_05509:imidazoleglycerol-phosphate dehydratase
CNAG_06113	1312.85	391.903	0.298513	conserved hypothetical protein	CNAG_06113:conserved hypothetical protein
CNAG_04376	139.665	48.3299	0.346043	conserved hypothetical protein	CNAG_04376:conserved hypothetical protein
CNAG_03624	120.53	39.6083	0.328617	nucleolar protein	CNAG_03624:nucleolar protein
CNAG_02917	59.659	20.1418	0.337615	YHM1	CNAG_02917:YHM1
CNAG_06379	65.181	20.4173	0.31324	nucleolar protein	CNAG_06379:nucleolar protein
CNAG_05590	112.406	30.6631	0.272789	CnHHK3	CNAG_05590:CnHHK3
CNAG_06318	72.057	22.8127	0.316593	conserved hypothetical protein	CNAG_06318:conserved hypothetical protein
CNAG_02234	1111	324.556	0.292129	60S ribosomal protein L6	CNAG_02234:60S ribosomal protein L6
CNAG_05981	18.5447	5.46641	0.294769	conserved hypothetical protein	CNAG_05981:conserved hypothetical protein
CNAG_06340	66.3979	33.7219	0.507876	conserved hypothetical protein	CNAG_06340:conserved hypothetical protein
CNAG_00819	304.766	104.71	0.343576	hypothetical protein	CNAG_00819:hypothetical protein
CNAG_02880	835.098	291.391	0.34893	cytoplasmic protein	CNAG_02880:cytoplasmic protein
CNAG_04758	6.7343	2.13827	0.317519	ammonium transporter	CNAG_04758:ammonium transporter
CNAG_01170	2500.09	795.768	0.318296	conserved hypothetical protein	CNAG_01170:conserved hypothetical protein
CNAG_05757	24.4982	10.6219	0.433578	conserved hypothetical protein	CNAG_05757:conserved hypothetical protein
CNAG_01047	72.4028	30.0297	0.41476	conserved hypothetical protein	CNAG_01047:conserved hypothetical protein
CNAG_05371	44.3724	23.3565	0.526374	conserved hypothetical protein	CNAG_05371:conserved hypothetical protein
CNAG_05554	153.855	35.8426	0.232964	cytochrome b5	CNAG_05554:cytochrome b5
CNAG_06204	8.10791	4.34539	0.535945	high-affinity nicotinic acid transporter	CNAG_06204:high-affinity nicotinic acid transporter
CNAG_01643	22.1532	9.48857	0.428316	predicted protein	CNAG_01643:predicted protein
CNAG_05069	53.9486	24.535	0.454785	hypothetical protein	CNAG_05069:hypothetical protein
CNAG_00002	16.8897	10.8997	0.645346	predicted protein	CNAG_00002:predicted protein
CNAG_00389	28.4008	7.86876	0.277061	mitochondrial protein	CNAG_00389:mitochondrial protein
CNAG_05653	9.82114	3.18497	0.324298	malate synthase	CNAG_05653:malate synthase
CNAG_06641	72.8328	27.7217	0.380622	DNA-directed RNA polymerase III 34 kda polypeptide	CNAG_06641:DNA-directed RNA polymerase III 34 kda polypeptide
CNAG_00672	1323.79	411.2	0.310623	ribosomal protein S11	CNAG_00672:ribosomal protein S11
CNAG_02811	975.86	375.817	0.385113	hypothetical protein	CNAG_02811:hypothetical protein
CNAG_01300	847.889	291.202	0.343444	ribosomal protein s21	CNAG_01300:ribosomal protein s21
CNAG_03300	98.2561	35.3316	0.359587	RRP1B protein	CNAG_03300:RRP1B protein
CNAG_04222	56.8368	23.9733	0.421793	SDA1 family protein	CNAG_04222:SDA1 family protein
CNAG_03284	42.156	20.5729	0.488017	conserved hypothetical protein	CNAG_03284:conserved hypothetical protein
CNAG_04241	5.46154	2.56192	0.469084	cytoplasmic protein	CNAG_04241:cytoplasmic protein
CNAG_05433	2.65807	2.48473	0.934787	hypothetical protein	CNAG_05433:hypothetical protein
CNAG_06717	63.4292	30.7622	0.484985	longevity-assurance protein	CNAG_06717:longevity-assurance protein
CNAG_04976	337.442	92.7446	0.274846	zuotin	CNAG_04976:zuotin
CNAG_04799	2398.71	788.097	0.328551	ribosomal protein L14	CNAG_04799:ribosomal protein L14
CNAG_05115	47.4476	14.0337	0.295773	sarcosine oxidase	CNAG_05115:sarcosine oxidase
CNAG_02443	383.812	117.469	0.30606	NADH-ubiquinone oxidoreductase 12 kda subunit	CNAG_02443:NADH-ubiquinone oxidoreductase 12 kda subunit
CNAG_04883	2484.94	920.241	0.370327	ribosomal protein S18	CNAG_04883:ribosomal protein S18
CNAG_01432	47.9301	15.4785	0.322939	WD repeat protein	CNAG_01432:WD repeat protein
CNAG_07939	443.971	186.669	0.420453	predicted protein	CNAG_07939:predicted protein
CNAG_01224	1764.61	618.123	0.350288	ribosomal protein L18.e	CNAG_01224:ribosomal protein L18.e
CNAG_03481	25.3888	9.39956	0.370225	predicted protein	CNAG_03481:predicted protein
CNAG_05968	9.55663	5.15739	0.539666	Cdc42	CNAG_05968:Cdc42
CNAG_03603	39.8751	13.0711	0.3278	ATP-dependent RNA helicase HAS1	CNAG_03603:ATP-dependent RNA helicase HAS1
CNAG_00195	32.9361	22.334	0.678101	conserved hypothetical protein	CNAG_00195:conserved hypothetical protein
CNAG_03205	55.3469	17.5834	0.317694	ATP-dependent RNA helicase ROK1	CNAG_03205:ATP-dependent RNA helicase ROK1
CNAG_05556	558.111	192.943	0.345707	hypothetical protein	CNAG_05556:hypothetical protein
CNAG_02386	14.993	12.1468	0.810167	conserved hypothetical protein	CNAG_02386:conserved hypothetical protein
CNAG_07511	158.799	45.3615	0.285654	MKI67 interacting nucleolar phosphoprotein	CNAG_07511:MKI67 interacting nucleolar phosphoprotein
CNAG_00697	97.0262	28.5179	0.29392	UDP-glucose epimerase	CNAG_00697:UDP-glucose epimerase
CNAG_03797	0.159196	0.159976	1.0049	conserved hypothetical protein	CNAG_03797:conserved hypothetical protein
CNAG_07422	0.445831	0.298676	0.669931	delayed-type hypersensitivity antigen	CNAG_07422:delayed-type hypersensitivity antigen
CNAG_07827	0.718846	0.240788	0.334965	hypothetical protein	CNAG_07827:hypothetical protein
CNAG_07022	0.0689012	0	0	conserved hypothetical protein	CNAG_07022:conserved hypothetical protein
CNAG_07611	0.512706	2.2326	4.35455	predicted protein	CNAG_07611:predicted protein
CNAG_04552	0.062818	0.0841675	1.33986	ITR1	CNAG_04552:ITR1
CNAG_01606	0.415048	0.278053	0.669931	conserved hypothetical protein	CNAG_01606:conserved hypothetical protein
CNAG_07704	2.05082	1.22125	0.595494	conserved hypothetical protein	CNAG_07704:conserved hypothetical protein
CNAG_06958	0.0291505	0	0	conserved hypothetical protein	CNAG_06958:conserved hypothetical protein
CNAG_06633	431.965	170.169	0.393941	40s ribosomal protein s15	CNAG_06633:40s ribosomal protein s15
CNAG_00984	39.7169	16.234	0.408744	glucose and ribitol dehydrogenase protein	CNAG_00984:glucose and ribitol dehydrogenase protein
CNAG_04712	23.6498	22.0176	0.930983	dicarboxylic acid transporter	CNAG_04712:dicarboxylic acid transporter
CNAG_01791	49.3087	24.361	0.494051	coiled-coil protein	CNAG_01791:coiled-coil protein
CNAG_05762	455.802	161.076	0.35339	ribosomal protein P2	CNAG_05762:ribosomal protein P2
CNAG_01486	1480.45	493.724	0.333496	60S ribosomal protein L15b	CNAG_01486:60S ribosomal protein L15b
CNAG_05365	54.7294	25.6826	0.469265	ribose-phosphate pyrophosphokinase	CNAG_05365:ribose-phosphate pyrophosphokinase
CNAG_06052	14.0628	6.477	0.460577	galactose-1-phosphate uridylyltransferase	CNAG_06052:galactose-1-phosphate uridylyltransferase
CNAG_01187	106.423	55.1	0.517744	ribosome biogenesis protein RPF2	CNAG_01187:ribosome biogenesis protein RPF2
CNAG_01179	72.4368	22.257	0.30726	RPA42	CNAG_01179:RPA42
CNAG_02672	37.0516	16.0355	0.432789	RNA binding protein	CNAG_02672:RNA binding protein
CNAG_00142	79.8914	27.4104	0.343096	conserved hypothetical protein	CNAG_00142:conserved hypothetical protein
CNAG_01236	215.842	107.523	0.498158	Ebp2p	CNAG_01236:Ebp2p
CNAG_06706	5.79332	9.23801	1.5946	predicted protein	CNAG_06706:predicted protein
CNAG_00821	426.797	156.386	0.366417	60s ribosomal protein l34-b	CNAG_00821:60s ribosomal protein l34-b
CNAG_03198	2388.09	709.7	0.297184	40S ribosomal protein S8	CNAG_03198:40S ribosomal protein S8
CNAG_05266	3.21009	1.10249	0.343445	membrane protein	CNAG_05266:membrane protein
CNAG_03283	1535.88	460.408	0.299768	60S ribosomal protein L24	CNAG_03283:60S ribosomal protein L24
CNAG_00726	0.780704	0.336226	0.43067	conserved hypothetical protein	CNAG_00726:conserved hypothetical protein
CNAG_06993	65.069	27.7753	0.426858	conserved hypothetical protein	CNAG_06993:conserved hypothetical protein
CNAG_01884	1619.46	540.613	0.333823	large subunit ribosomal protein L3	CNAG_01884:large subunit ribosomal protein L3
CNAG_05465	851.487	284.448	0.334061	cytoplasmic protein	CNAG_05465:cytoplasmic protein
CNAG_05976	268.005	112.671	0.420408	SnoRNA binding domain containing protein	CNAG_05976:SnoRNA binding domain containing protein
CNAG_01140	101.694	31.7493	0.312205	ATP-dependent RNA helicase DRS1	CNAG_01140:ATP-dependent RNA helicase DRS1
CNAG_06617	15.5284	3.89752	0.250993	conserved hypothetical protein	CNAG_06617:conserved hypothetical protein
CNAG_00728	2.72194	5.37354	1.97416	dityrosine transporter	CNAG_00728:dityrosine transporter
CNAG_02330	3092.24	1039.65	0.336213	60s ribosomal protein l21-a	CNAG_02330:60s ribosomal protein l21-a
CNAG_05252	69.0684	20.1686	0.292009	chaperone regulator	CNAG_05252:chaperone regulator
CNAG_03724	232.245	103.765	0.44679	nucleolar protein	CNAG_03724:nucleolar protein
CNAG_03303	2177.93	871.131	0.399982	40s ribosomal protein s27	CNAG_03303:40s ribosomal protein s27
CNAG_01117	534.812	214.209	0.400532	elongation factor 3	CNAG_01117:elongation factor 3
CNAG_05904	442.319	152.943	0.345776	ribosomal protein S14	CNAG_05904:ribosomal protein S14
CNAG_05197	137.668	50.9051	0.369767	NADH-ubiquinone oxidoreductase subunit	CNAG_05197:NADH-ubiquinone oxidoreductase subunit
CNAG_02338	176.954	61.7554	0.34899	DNA-binding protein hexbp	CNAG_02338:DNA-binding protein hexbp
CNAG_00640	1521.21	505.88	0.332552	40s ribosomal protein	CNAG_00640:40s ribosomal protein
CNAG_00162	93.1694	20.8004	0.223253	alternative oxidase	CNAG_00162:alternative oxidase
CNAG_01148	306.735	76.4342	0.249186	peptidyl prolyl cis-trans isomerase	CNAG_01148:peptidyl prolyl cis-trans isomerase
CNAG_01990	1655.21	527.075	0.318434	40s ribosomal protein s5-1	CNAG_01990:40s ribosomal protein s5-1
CNAG_06535	164.932	74.3634	0.450872	conserved hypothetical protein	CNAG_06535:conserved hypothetical protein
CNAG_03975	109.107	34.7442	0.318443	eukaryotic ribosome biogenesis protein 1	CNAG_03975:eukaryotic ribosome biogenesis protein 1
CNAG_06007	59.5793	28.3557	0.475933	hypotetical protein	CNAG_06007:hypotetical protein
CNAG_03000	1553.34	495.897	0.319247	ribosomal protein S19	CNAG_03000:ribosomal protein S19
CNAG_07672	27.7915	12.7868	0.460099	conserved hypothetical protein	CNAG_07672:conserved hypothetical protein
CNAG_06524	0.617505	0.352192	0.570346	conserved hypothetical protein	CNAG_06524:conserved hypothetical protein
CNAG_03521	7.22671	2.35527	0.325912	RNA polymerase III smallest subunit	CNAG_03521:RNA polymerase III smallest subunit
CNAG_05525	1427.8	480.952	0.336847	40S ribosomal protein S26	CNAG_05525:40S ribosomal protein S26
CNAG_03645	90.2814	40.6133	0.449853	conserved hypothetical protein	CNAG_03645:conserved hypothetical protein
CNAG_00703	2267.4	956.711	0.421943	prcdna87	CNAG_00703:prcdna87
CNAG_04367	9.96938	5.15387	0.51697	conserved hypothetical protein	CNAG_04367:conserved hypothetical protein
CNAG_04076	139.456	58.7967	0.421614	predicted protein	CNAG_04076:predicted protein
CNAG_01153	3566.87	1283.38	0.359806	40s ribosomal protein s13	CNAG_01153:40s ribosomal protein s13
CNAG_00371	5.33842	2.39342	0.448338	enoyl-CoA hydratase	CNAG_00371:enoyl-CoA hydratase
CNAG_03576	4.80349	2.12803	0.443019	cytochrome C assembly protein	CNAG_03576:cytochrome C assembly protein
CNAG_03755	11.0172	6.24982	0.56728	conserved hypothetical protein	CNAG_03755:conserved hypothetical protein
CNAG_04777	81.3494	66.2205	0.814026	S-adenosylmethionine-dependent methyltransferase	CNAG_04777:S-adenosylmethionine-dependent methyltransferase
CNAG_05884	116.722	41.4572	0.355179	importin beta-4 subunit	CNAG_05884:importin beta-4 subunit
CNAG_05459	59.8713	42.8269	0.715316	Pi-transporter A-1	CNAG_05459:Pi-transporter A-1
CNAG_04106	110.089	62.7139	0.569665	conserved hypothetical protein	CNAG_04106:conserved hypothetical protein
CNAG_05140	62.0772	18.5072	0.298131	methylenetetrahydrofolate reductase	CNAG_05140:methylenetetrahydrofolate reductase
CNAG_01132	81.0606	46.2486	0.570544	conserved hypothetical protein	CNAG_01132:conserved hypothetical protein
CNAG_02928	1019.15	309.485	0.30367	60s ribosomal protein l5-b	CNAG_02928:60s ribosomal protein l5-b
CNAG_07163	145.427	47.9031	0.329396	inner membrane protein OXA1-like	CNAG_07163:inner membrane protein OXA1-like
CNAG_01709	104.763	64.0082	0.61098	translation initiation factor	CNAG_01709:translation initiation factor
CNAG_05741	78.8613	38.7059	0.49081	conserved hypothetical protein	CNAG_05741:conserved hypothetical protein
CNAG_04770	60.2261	24.9183	0.413746	nucleolar essential protein 1	CNAG_04770:nucleolar essential protein 1
CNAG_07549	33.4113	24.9136	0.745662	conserved hypothetical protein	CNAG_07549:conserved hypothetical protein
CNAG_05228	48.579	30.7354	0.632689	conserved hypothetical protein	CNAG_05228:conserved hypothetical protein
CNAG_01168	420.052	178.823	0.425717	centromere/microtubule binding protein cbf5	CNAG_01168:centromere/microtubule binding protein cbf5
CNAG_02203	21.6226	6.87106	0.317772	karyopherin/importin that interacts with the nuclear pore complex	CNAG_02203:karyopherin/importin that interacts with the nuclear pore complex
CNAG_01152	3092.29	1033.16	0.334108	40s ribosomal protein s6-b	CNAG_01152:40s ribosomal protein s6-b
CNAG_00700	173.483	89.789	0.517565	bifunctional purine biosynthesis protein PURH	CNAG_00700:bifunctional purine biosynthesis protein PURH
CNAG_06147	97.9513	47.574	0.485691	conserved hypothetical protein	CNAG_06147:conserved hypothetical protein
CNAG_05473	71.4287	32.756	0.458583	conserved hypothetical protein	CNAG_05473:conserved hypothetical protein
CNAG_00655	247.549	87.5868	0.353815	prcdna35	CNAG_00655:prcdna35
CNAG_03951	77.5192	35.0347	0.451949	conserved hypothetical protein	CNAG_03951:conserved hypothetical protein
CNAG_04726	1339.02	472.359	0.352765	60s ribosomal protein l20	CNAG_04726:60s ribosomal protein l20
CNAG_05774	85.9979	44.2216	0.514217	conserved hypothetical protein	CNAG_05774:conserved hypothetical protein
CNAG_00775	54.913	23.1782	0.422089	kda trp-asp repeats containing protein	CNAG_00775:kda trp-asp repeats containing protein
CNAG_02184	1.42039	1.16782	0.822188	predicted protein	CNAG_02184:predicted protein
CNAG_04980	113.735	40.5303	0.356357	RNA cap binding protein	CNAG_04980:RNA cap binding protein
CNAG_05189	26.4872	7.46362	0.281783	conserved hypothetical protein	CNAG_05189:conserved hypothetical protein
CNAG_05455	396.934	166.029	0.418279	eukaryotic translation initiation factor 1A	CNAG_05455:eukaryotic translation initiation factor 1A
CNAG_03038	40.3352	23.6775	0.587018	conserved hypothetical protein	CNAG_03038:conserved hypothetical protein
CNAG_04713	25.9431	12.8608	0.495732	CLYBL protein	CNAG_04713:CLYBL protein
CNAG_03861	666.297	255.621	0.383644	cytochrome-c oxidase chain VI	CNAG_03861:cytochrome-c oxidase chain VI
CNAG_04386	168.052	100.205	0.596275	conserved hypothetical protein	CNAG_04386:conserved hypothetical protein
CNAG_01455	3253.02	1048.39	0.322281	RPL39p	CNAG_01455:RPL39p
CNAG_07466	3.51424	2.13285	0.606917	WD repeat-containing protein 46	CNAG_07466:WD repeat-containing protein 46
CNAG_00845	80.247	34.5142	0.430099	conserved hypothetical protein	CNAG_00845:conserved hypothetical protein
CNAG_04899	45.0287	17.3742	0.385846	cytoplasmic protein	CNAG_04899:cytoplasmic protein
CNAG_01593	128.274	56.9143	0.443693	rRNA binding protein	CNAG_01593:rRNA binding protein
CNAG_06447	708.073	254.782	0.359825	60s ribosomal protein l17	CNAG_06447:60s ribosomal protein l17
CNAG_01480	2154.88	766.163	0.355548	60S ribosomal protein L12	CNAG_01480:60S ribosomal protein L12
CNAG_06645	59.9116	20.7153	0.345765	methylenetetrahydrofolate dehydrogenase	CNAG_06645:methylenetetrahydrofolate dehydrogenase
CNAG_05273	170.297	88.3728	0.518932	1,2-dihydroxy-3-keto-5-methylthiopentene dioxygenase	CNAG_05273:1,2-dihydroxy-3-keto-5-methylthiopentene dioxygenase
CNAG_04068	1051.27	345.086	0.328256	60s ribosomal protein	CNAG_04068:60s ribosomal protein
CNAG_01755	44.6955	17.1154	0.382933	conserved hypothetical protein	CNAG_01755:conserved hypothetical protein
CNAG_03124	50.7664	25.6696	0.505642	WD repeat protein	CNAG_03124:WD repeat protein
CNAG_01812	239.307	137.699	0.575406	ribosome biogenesis protein RLP24	CNAG_01812:ribosome biogenesis protein RLP24
CNAG_04365	114.115	55.7558	0.488592	ribosome biogenesis protein	CNAG_04365:ribosome biogenesis protein
CNAG_05603	22.8033	9.73554	0.426936	conserved hypothetical protein	CNAG_05603:conserved hypothetical protein
CNAG_07572	21.035	9.98301	0.474589	pol II transcription elongation factor	CNAG_07572:pol II transcription elongation factor
CNAG_03649	45.9083	25.0496	0.545645	conserved hypothetical protein	CNAG_03649:conserved hypothetical protein
CNAG_04599	16.2783	7.46152	0.458374	3-methyl-2-oxobutanoate hydroxymethyltransferase	CNAG_04599:3-methyl-2-oxobutanoate hydroxymethyltransferase
CNAG_05185	3.7569	1.66113	0.442154	conserved hypothetical protein	CNAG_05185:conserved hypothetical protein
CNAG_04021	1246.46	414.628	0.332643	60S ribosomal protein L26	CNAG_04021:60S ribosomal protein L26
CNAG_04762	757.085	273.431	0.361163	Ras2	CNAG_04762:Ras2
CNAG_01263	106.889	51.9783	0.486281	vacuolar transporter chaperone 4	CNAG_01263:vacuolar transporter chaperone 4
CNAG_03206	16.912	7.31549	0.432561	DNA-(apurinic or apyrimidinic site) lyase	CNAG_03206:DNA-(apurinic or apyrimidinic site) lyase
CNAG_06774	77.0678	28.4375	0.368994	tRNA (guanine-N7-)-methyltransferase	CNAG_06774:tRNA (guanine-N7-)-methyltransferase
CNAG_01404	523.868	168.301	0.321265	hsp71-like protein	CNAG_01404:hsp71-like protein
CNAG_00166	32.189	14.1393	0.439259	ATP-dependent RNA helicase DBP8	CNAG_00166:ATP-dependent RNA helicase DBP8
CNAG_02212	352.642	138.403	0.392475	eukaryotic translation initiation factor 3 110 kda subunit	CNAG_02212:eukaryotic translation initiation factor 3 110 kda subunit
CNAG_03705	150.12	66.312	0.441728	conserved hypothetical protein	CNAG_03705:conserved hypothetical protein
CNAG_01482	41.1759	21.2002	0.514871	mitochondrial carrier protein	CNAG_01482:mitochondrial carrier protein
CNAG_02454	19.2138	8.8281	0.459468	conserved hypothetical protein	CNAG_02454:conserved hypothetical protein
CNAG_00455	39.3452	21.0769	0.535691	ubiquitin C-terminal hydrolase Ubp16	CNAG_00455:ubiquitin C-terminal hydrolase Ubp16
CNAG_06489	192.772	96.7114	0.501689	adenosine kinase	CNAG_06489:adenosine kinase
CNAG_02285	261.414	88.5157	0.338603	nucleoside-diphosphate kinase	CNAG_02285:nucleoside-diphosphate kinase
CNAG_05303	1.22552	1.23152	1.0049	isocitrate lyase	CNAG_05303:isocitrate lyase
CNAG_06367	75.5617	37.9041	0.501631	conserved hypothetical protein	CNAG_06367:conserved hypothetical protein
CNAG_06206	52.5559	22.7222	0.432343	ATP-dependent RNA helicase DBP9	CNAG_06206:ATP-dependent RNA helicase DBP9
CNAG_03178	90.4852	52.3833	0.578916	conserved hypothetical protein	CNAG_03178:conserved hypothetical protein
CNAG_00788	156.648	86.2892	0.550847	NADH dehydrogenase	CNAG_00788:NADH dehydrogenase
CNAG_04448	3794.67	1338.73	0.352793	60S ribosomal protein L19	CNAG_04448:60S ribosomal protein L19
CNAG_00779	3911.11	1109.03	0.283558	60s ribosomal protein l27	CNAG_00779:60s ribosomal protein l27
CNAG_06997	74.3154	31.6865	0.426379	tRNA dihydrouridine synthase	CNAG_06997:tRNA dihydrouridine synthase
CNAG_06938	2.28795	0.766384	0.334965	conserved hypothetical protein	CNAG_06938:conserved hypothetical protein
CNAG_00116	847.995	306.846	0.361849	ribosomal protein S3	CNAG_00116:ribosomal protein S3
CNAG_05101	49.934	18.0752	0.361981	WD-repeat protein	CNAG_05101:WD-repeat protein
CNAG_02288	5.14998	11.6782	2.26763	succinate:fumarate antiporter	CNAG_02288:succinate:fumarate antiporter
CNAG_00804	73.3766	26.7998	0.365236	Gtr1/RagA G protein Gtr1	CNAG_00804:Gtr1/RagA G protein Gtr1
CNAG_06847	529.348	251.929	0.475924	ribosomal protein S28e	CNAG_06847:ribosomal protein S28e
CNAG_00863	1.21952	0.792967	0.650227	flavin-containing monooxygenase	CNAG_00863:flavin-containing monooxygenase
CNAG_06919	242.505	136.463	0.562723	methyltransferase	CNAG_06919:methyltransferase
CNAG_01321	662.346	332.9	0.502607	acyl carrier protein	CNAG_01321:acyl carrier protein
CNAG_03577	1994.48	712.471	0.357222	L10e protein	CNAG_03577:L10e protein
CNAG_00417	913.392	406.722	0.445287	elongation factor 1-gamma	CNAG_00417:elongation factor 1-gamma
CNAG_06741	59.6906	28.5363	0.478071	DEAD box RNA helicase	CNAG_06741:DEAD box RNA helicase
CNAG_00602	449.019	174.081	0.387692	eukaryotic translation initiation factor 3 subunit 2	CNAG_00602:eukaryotic translation initiation factor 3 subunit 2
CNAG_01788	91.5981	50.1153	0.547121	tRNA guanylyltransferase	CNAG_01788:tRNA guanylyltransferase
CNAG_04275	51.1772	19.1857	0.374887	metalloendopeptidase	CNAG_04275:metalloendopeptidase
CNAG_05401	55.9264	18.3822	0.328686	conserved hypothetical protein	CNAG_05401:conserved hypothetical protein
CNAG_05299	1.4909	1.61344	1.0822	oxidoreductase	CNAG_05299:oxidoreductase
CNAG_01898	72.2524	28.3386	0.392216	nuclear protein	CNAG_01898:nuclear protein
CNAG_03194	8.21132	4.05723	0.494102	saccharopine dehydrogenase	CNAG_03194:saccharopine dehydrogenase
CNAG_03780	2474.53	910.839	0.368086	prcdna95	CNAG_03780:prcdna95
CNAG_05706	8.23599	3.7235	0.4521	conserved hypothetical protein	CNAG_05706:conserved hypothetical protein
CNAG_05941	3.84621	3.03385	0.788789	conserved hypothetical protein	CNAG_05941:conserved hypothetical protein
CNAG_07502	131.925	59.2511	0.449126	CTP synthase	CNAG_07502:CTP synthase
CNAG_00513	87.3819	34.0932	0.390163	conserved hypothetical protein	CNAG_00513:conserved hypothetical protein
CNAG_05651	2.71668	0.909992	0.334965	hypothetical protein	CNAG_05651:hypothetical protein
CNAG_07676	197.284	78.6107	0.398464	ATP-dependent RNA helicase DBP2-A	CNAG_07676:ATP-dependent RNA helicase DBP2-A
CNAG_05881	57.0856	21.744	0.380902	mannosyltransferase	CNAG_05881:mannosyltransferase
CNAG_04729	45.4934	22.5689	0.496091	ATP-dependent RNA helicase DBP7	CNAG_04729:ATP-dependent RNA helicase DBP7
CNAG_02810	104.9	32.9417	0.31403	pumilio-family RNA binding protein	CNAG_02810:pumilio-family RNA binding protein
CNAG_07912	3.30885	1.05429	0.318626	conserved hypothetical protein	CNAG_07912:conserved hypothetical protein
CNAG_01592	4.72961	2.48955	0.526374	protein-S-isoprenylcysteine O-methyltransferase	CNAG_01592:protein-S-isoprenylcysteine O-methyltransferase
CNAG_05814	1508.14	585.273	0.388077	40s ribosomal protein s10	CNAG_05814:40s ribosomal protein s10
CNAG_03495	67.7727	30.3263	0.447471	conserved hypothetical protein	CNAG_03495:conserved hypothetical protein
CNAG_06748	60.4213	26.7601	0.442892	U3 snoRNP-associated protein Utp7	CNAG_06748:U3 snoRNP-associated protein Utp7
CNAG_02849	0.522052	0.570226	1.09228	glutathione transferase	CNAG_02849:glutathione transferase
CNAG_01942	86.3199	55.1902	0.639368	hypothetical protein	CNAG_01942:hypothetical protein
CNAG_01890	499.157	150.862	0.302233	5-methyltetrahydropteroyltriglutamate-homocysteine S-methyltransferase	CNAG_01890:5-methyltetrahydropteroyltriglutamate-homocysteine S-methyltransferase
CNAG_04772	28.9781	11.6843	0.403211	conserved hypothetical protein	CNAG_04772:conserved hypothetical protein
CNAG_03820	89.5897	37.3728	0.417155	nucleolar protein 14	CNAG_03820:nucleolar protein 14
CNAG_05060	64.0981	22.9412	0.357908	conserved hypothetical protein	CNAG_05060:conserved hypothetical protein
CNAG_01629	35.9797	19.8063	0.550486	conserved hypothetical protein	CNAG_01629:conserved hypothetical protein
CNAG_06375	2.0211	1.37818	0.681894	predicted protein	CNAG_06375:predicted protein
CNAG_04817	56.0263	21.9868	0.392437	conserved hypothetical protein	CNAG_04817:conserved hypothetical protein
CNAG_04004	1826.26	624.356	0.341877	40s ribosomal protein s3ae-a	CNAG_04004:40s ribosomal protein s3ae-a
CNAG_02011	4.74987	4.80494	1.0116	PQQ enzyme repeat	CNAG_02011:PQQ enzyme repeat
CNAG_02657	374.598	138.493	0.369712	eukaryotic translation initiation factor 3	CNAG_02657:eukaryotic translation initiation factor 3
CNAG_05876	14.5586	6.28828	0.431929	conserved hypothetical protein	CNAG_05876:conserved hypothetical protein
CNAG_01585	43.7728	22.8113	0.52113	conserved hypothetical protein	CNAG_01585:conserved hypothetical protein
CNAG_07608	41.2325	21.2544	0.515477	conserved hypothetical protein	CNAG_07608:conserved hypothetical protein
CNAG_06274	359.099	161.16	0.448788	hypothetical protein	CNAG_06274:hypothetical protein
CNAG_01628	1137.27	410.166	0.360659	ribosomal protein S20	CNAG_01628:ribosomal protein S20
CNAG_00669	29.0065	11.1602	0.38475	conserved hypothetical protein	CNAG_00669:conserved hypothetical protein
CNAG_03058	234.076	149.783	0.639889	Hmp1 protein	CNAG_03058:Hmp1 protein
CNAG_05179	271.205	104.694	0.386033	ubiquinol-cytochrome C reductase complex core protein 2	CNAG_05179:ubiquinol-cytochrome C reductase complex core protein 2
CNAG_04257	125.403	68.8976	0.54941	conserved hypothetical protein	CNAG_04257:conserved hypothetical protein
CNAG_05270	41.1777	18.3154	0.44479	pseudouridine synthase	CNAG_05270:pseudouridine synthase
CNAG_00034	390.317	157.469	0.403438	60s ribosomal protein l9	CNAG_00034:60s ribosomal protein l9
CNAG_02693	41.2184	25.9858	0.630442	conserved hypothetical protein	CNAG_02693:conserved hypothetical protein
CNAG_06743	3.01294	1.90312	0.631649	conserved hypothetical protein	CNAG_06743:conserved hypothetical protein
CNAG_06932	0.583401	1.21941	2.09018	sugar transporter	CNAG_06932:sugar transporter
CNAG_07836	0.360911	0.16925	0.468951	NAD binding dehydrogenase family protein	CNAG_07836:NAD binding dehydrogenase family protein
CNAG_01801	1.54657	0.976887	0.631649	predicted protein	CNAG_01801:predicted protein
CNAG_03634	42.617	16.0011	0.375462	RNA polymerase I subunit alpha	CNAG_03634:RNA polymerase I subunit alpha
CNAG_07884	148.442	61.3763	0.413469	conserved hypothetical protein	CNAG_07884:conserved hypothetical protein
CNAG_01715	69.347	30.8027	0.444183	GTP binding protein	CNAG_01715:GTP binding protein
CNAG_07308	47.4052	130.918	2.76168	conserved hypothetical protein	CNAG_07308:conserved hypothetical protein
CNAG_06412	65.7598	25.1062	0.381786	conserved hypothetical protein	CNAG_06412:conserved hypothetical protein
CNAG_03246	16.7057	9.11011	0.54533	RNA-3'-phosphate cyclase	CNAG_03246:RNA-3'-phosphate cyclase
CNAG_01273	83.3416	45.283	0.543342	zinc-finger protein GIS2	CNAG_01273:zinc-finger protein GIS2
CNAG_06186	2.29162	1.90919	0.833119	DUF895 domain membrane protein	CNAG_06186:DUF895 domain membrane protein
CNAG_05842	13.4489	14.7626	1.09768	cytochrome P450	CNAG_05842:cytochrome P450
CNAG_07830	8.48848	3.37684	0.397814	conserved hypothetical protein	CNAG_07830:conserved hypothetical protein
CNAG_06194	2.02755	1.49084	0.73529	conserved hypothetical protein	CNAG_06194:conserved hypothetical protein
CNAG_00595	27.3911	12.7061	0.463878	conserved hypothetical protein	CNAG_00595:conserved hypothetical protein
CNAG_02236	50.4351	24.7685	0.491097	serine/threonine-protein phosphatase 2A catalytic subunit beta isoform	CNAG_02236:serine/threonine-protein phosphatase 2A catalytic subunit beta isoform
CNAG_06222	1196.61	518.124	0.432993	60S ribosomal protein L32	CNAG_06222:60S ribosomal protein L32
CNAG_03221	2493.01	886.407	0.355556	ribosomal protein L29.e	CNAG_03221:ribosomal protein L29.e
CNAG_01560	2.19596	1.28932	0.58713	conserved hypothetical protein	CNAG_01560:conserved hypothetical protein
CNAG_06029	15.6778	9.69514	0.618398	conserved hypothetical protein	CNAG_06029:conserved hypothetical protein
CNAG_05721	13.3933	2.50511	0.187043	peroxisomal hydratase-dehydrogenase-epimerase	CNAG_05721:peroxisomal hydratase-dehydrogenase-epimerase
CNAG_05318	6.8118	4.33526	0.636434	L-mandelate dehydrogenase	CNAG_05318:L-mandelate dehydrogenase
CNAG_02328	111.151	42.1175	0.378922	ribosome biogenesis protein TSR1	CNAG_02328:ribosome biogenesis protein TSR1
CNAG_01991	346.937	112.913	0.325458	cytochrome c oxidase subunit V	CNAG_01991:cytochrome c oxidase subunit V
CNAG_04445	853.448	328.484	0.384891	40S ribosomal protein S7	CNAG_04445:40S ribosomal protein S7
CNAG_00771	729.196	289.462	0.396961	ribosomal protein L35	CNAG_00771:ribosomal protein L35
CNAG_01598	147.531	62.7276	0.425182	conserved hypothetical protein	CNAG_01598:conserved hypothetical protein
CNAG_01390	90.6335	41.4936	0.457818	adenine phosphoribosyltransferase	CNAG_01390:adenine phosphoribosyltransferase
CNAG_03483	67.3069	41.036	0.609685	coiled-coil protein	CNAG_03483:coiled-coil protein
CNAG_06125	13156.2	4876.53	0.370664	translation elongation factor 1 alpha	CNAG_06125:translation elongation factor 1 alpha
CNAG_01596	140.736	65.0258	0.46204	conserved hypothetical protein	CNAG_01596:conserved hypothetical protein
CNAG_06126	39.9127	25.508	0.639094	conserved hypothetical protein	CNAG_06126:conserved hypothetical protein
CNAG_02128	530.008	235.253	0.443867	conserved hypothetical protein	CNAG_02128:conserved hypothetical protein
CNAG_04795	5.87183	1.00099	0.170473	adenine nucleotide transporter	CNAG_04795:adenine nucleotide transporter
CNAG_04147	23.8725	14.6113	0.612055	ATP-dependent rRNA helicase RRP3	CNAG_04147:ATP-dependent rRNA helicase RRP3
CNAG_00063	83.4557	32.6261	0.390939	conserved hypothetical protein	CNAG_00063:conserved hypothetical protein
CNAG_02982	45.5532	19.2972	0.423619	U3 small nucleolar RNA-associated protein 13	CNAG_02982:U3 small nucleolar RNA-associated protein 13
CNAG_04259	367.426	185.038	0.503605	small nucleolar RNP protein	CNAG_04259:small nucleolar RNP protein
CNAG_02738	26.4967	17.9938	0.679098	conserved hypothetical protein	CNAG_02738:conserved hypothetical protein
CNAG_07735	39.2457	17.3584	0.4423	daxx-interacting protein MSP58/p78	CNAG_07735:daxx-interacting protein MSP58/p78
CNAG_03352	190.319	104.064	0.546788	conserved hypothetical protein	CNAG_03352:conserved hypothetical protein
CNAG_00370	640.692	258.297	0.403153	ubiquitin-carboxy extension protein fusion	CNAG_00370:ubiquitin-carboxy extension protein fusion
CNAG_07575	1.84163	1.85065	1.0049	conserved hypothetical protein	CNAG_07575:conserved hypothetical protein
CNAG_02677	160.663	74.6549	0.464667	cytoplasmic protein	CNAG_02677:cytoplasmic protein
CNAG_03146	246.409	110.294	0.447604	alpha-amylase	CNAG_03146:alpha-amylase
CNAG_02938	113.821	51.5216	0.452656	cytochrome C oxidase subunit	CNAG_02938:cytochrome C oxidase subunit
CNAG_00074	45.2643	27.7993	0.614155	integral to plasma membrane protein	CNAG_00074:integral to plasma membrane protein
CNAG_07839	1342.35	637.351	0.474802	60s ribosomal protein l11	CNAG_07839:60s ribosomal protein l11
CNAG_05437	1072.01	536.596	0.50055	nascent polypeptide-associated complex subunit beta	CNAG_05437:nascent polypeptide-associated complex subunit beta
CNAG_03077	0.466408	0.429634	0.921155	predicted protein	CNAG_03077:predicted protein
CNAG_05196	126.189	48.9866	0.388199	20 kda nuclear cap binding protein	CNAG_05196:20 kda nuclear cap binding protein
CNAG_01146	45.6606	19.7682	0.432939	pre-rRNA processing protein Utp22	CNAG_01146:pre-rRNA processing protein Utp22
CNAG_00334	1837.56	665.338	0.362077	heat shock protein	CNAG_00334:heat shock protein
CNAG_01608	19.3919	7.86068	0.405359	GTP-binding family protein	CNAG_01608:GTP-binding family protein
CNAG_00259	74.332	38.989	0.524525	bud site selection protein	CNAG_00259:bud site selection protein
CNAG_02336	5.24702	5.91121	1.12658	conserved hypothetical protein	CNAG_02336:conserved hypothetical protein
CNAG_01007	69.7493	42.4689	0.608879	C2 domain-containing protein	CNAG_01007:C2 domain-containing protein
CNAG_02754	620.297	244.44	0.394069	40S ribosomal protein S12	CNAG_02754:40S ribosomal protein S12
CNAG_00608	131.816	64.014	0.485631	conserved hypothetical protein	CNAG_00608:conserved hypothetical protein
CNAG_01108	8.28246	2.73251	0.329916	allantoicase	CNAG_01108:allantoicase
CNAG_06538	6.32659	4.40488	0.696249	monocarboxylic acid transporter	CNAG_06538:monocarboxylic acid transporter
CNAG_01729	16.9112	7.98271	0.472037	DEAH box polypeptide 37	CNAG_01729:DEAH box polypeptide 37
CNAG_00265	92.1677	48.2116	0.523086	isopentenyl-diphosphate delta-isomerase	CNAG_00265:isopentenyl-diphosphate delta-isomerase
CNAG_02263	146.429	70.7313	0.483042	conserved hypothetical protein	CNAG_02263:conserved hypothetical protein
CNAG_00706	53.8573	26.4943	0.491935	RNA-binding protein rnp24	CNAG_00706:RNA-binding protein rnp24
CNAG_00678	87.6321	28.2306	0.322149	urease accessory protein ureG	CNAG_00678:urease accessory protein ureG
CNAG_04452	80.8845	39.9729	0.494198	30S ribosomal protein S18	CNAG_04452:30S ribosomal protein S18
CNAG_02551	22.155	16.4531	0.742636	dihydroxyacetone kinase 1	CNAG_02551:dihydroxyacetone kinase 1
CNAG_02960	25.4322	12.2142	0.480265	MipD	CNAG_02960:MipD
CNAG_06766	78.7373	36.0555	0.457921	small nucleolar ribonucleoprotein complex subunit Utp14	CNAG_06766:small nucleolar ribonucleoprotein complex subunit Utp14
CNAG_02838	201.682	106.139	0.526269	30S ribosomal protein S17	CNAG_02838:30S ribosomal protein S17
CNAG_05449	101.959	72.8977	0.714971	conserved hypothetical protein	CNAG_05449:conserved hypothetical protein
CNAG_05064	0.742578	0.578315	0.778794	conserved hypothetical protein	CNAG_05064:conserved hypothetical protein
CNAG_07609	33.9912	15.8525	0.466371	ATP-dependent RNA helicase	CNAG_07609:ATP-dependent RNA helicase
CNAG_02588	1.9044	0.768503	0.403541	avenacinase	CNAG_02588:avenacinase
CNAG_06163	17.6004	9.96458	0.566155	conserved hypothetical protein	CNAG_06163:conserved hypothetical protein
CNAG_06454	31.5891	13.3895	0.423866	atypical/RIO protein kinase	CNAG_06454:atypical/RIO protein kinase
CNAG_05254	31.1778	10.4341	0.334663	UDP-galactose transporter	CNAG_05254:UDP-galactose transporter
CNAG_02948	192.22	115.981	0.603373	translation release factor	CNAG_02948:translation release factor
CNAG_00529	13.7072	8.68382	0.633521	sulfite transporter	CNAG_00529:sulfite transporter
CNAG_01181	2243.94	1035.03	0.461257	ribosomal chaperone	CNAG_01181:ribosomal chaperone
CNAG_02809	39.663	14.7013	0.370655	conserved hypothetical protein	CNAG_02809:conserved hypothetical protein
CNAG_02926	37.4776	19.5575	0.521845	predicted protein	CNAG_02926:predicted protein
CNAG_01623	90.1722	48.8444	0.541679	pseudouridylate synthase 4	CNAG_01623:pseudouridylate synthase 4
CNAG_06611	68.6952	32.2121	0.468914	DNA-directed RNA polymerase I polypeptide 2	CNAG_06611:DNA-directed RNA polymerase I polypeptide 2
CNAG_06064	79.7889	44.5671	0.558563	conserved hypothetical protein	CNAG_06064:conserved hypothetical protein
CNAG_04985	565.856	276.331	0.488341	nascent polypeptide-associated complex subunit alpha	CNAG_04985:nascent polypeptide-associated complex subunit alpha
CNAG_06350	42.4755	19.4548	0.458024	conserved hypothetical protein	CNAG_06350:conserved hypothetical protein
CNAG_00707	65.5688	32.3917	0.494011	conserved hypothetical protein	CNAG_00707:conserved hypothetical protein
CNAG_00476	0.757443	0.369702	0.488092	conserved hypothetical protein	CNAG_00476:conserved hypothetical protein
CNAG_00304	35.9588	17.3481	0.482444	predicted protein	CNAG_00304:predicted protein
CNAG_05854	30.1232	8.38978	0.278516	conserved hypothetical protein	CNAG_05854:conserved hypothetical protein
CNAG_03513	68.4986	33.9757	0.496006	conserved hypothetical protein	CNAG_03513:conserved hypothetical protein
CNAG_01304	23.1632	12.0727	0.521201	conserved hypothetical protein	CNAG_01304:conserved hypothetical protein
CNAG_02323	37.2128	21.9297	0.589305	conserved hypothetical protein	CNAG_02323:conserved hypothetical protein
CNAG_01049	341.705	205.688	0.601945	predicted protein	CNAG_01049:predicted protein
CNAG_05438	42.514	20.752	0.488121	conserved hypothetical protein	CNAG_05438:conserved hypothetical protein
CNAG_07319	177.625	106.925	0.601972	conserved hypothetical protein	CNAG_07319:conserved hypothetical protein
CNAG_03954	62.2941	34.5619	0.554818	conserved hypothetical protein	CNAG_03954:conserved hypothetical protein
CNAG_02713	91.5391	44.4281	0.485345	predicted protein	CNAG_02713:predicted protein
CNAG_05732	81.1455	45.2788	0.557995	predicted protein	CNAG_05732:predicted protein
CNAG_02359	901.431	393.532	0.436563	ribosomal protein S31	CNAG_02359:ribosomal protein S31
CNAG_04621	35.4321	15.9717	0.450769	glycogen synthase	CNAG_04621:glycogen synthase
CNAG_07567	33.6535	16.24	0.482567	conserved hypothetical protein	CNAG_07567:conserved hypothetical protein
CNAG_05592	59.9089	19.7345	0.329408	calcium-transporting ATPase	CNAG_05592:calcium-transporting ATPase
CNAG_00851	73.8681	47.2969	0.640288	conserved hypothetical protein	CNAG_00851:conserved hypothetical protein
CNAG_05111	325.01	181.11	0.557245	conserved hypothetical protein	CNAG_05111:conserved hypothetical protein
CNAG_06051	6.64353	1.65442	0.249027	galactokinase	CNAG_06051:galactokinase
CNAG_07472	73.9472	35.9273	0.485851	predicted protein	CNAG_07472:predicted protein
CNAG_04849	37.9577	23.6268	0.622452	vacuolar protein	CNAG_04849:vacuolar protein
CNAG_01595	22.1521	11.1132	0.501675	conserved hypothetical protein	CNAG_01595:conserved hypothetical protein
CNAG_00509	185.586	82.1632	0.442724	conserved hypothetical protein	CNAG_00509:conserved hypothetical protein
CNAG_00386	139.25	54.1329	0.388747	eukaryotic initiation factor 4F subunit P130	CNAG_00386:eukaryotic initiation factor 4F subunit P130
CNAG_01572	19.9765	13.8154	0.691582	tyrosine phosphatase	CNAG_01572:tyrosine phosphatase
CNAG_03739	485.386	227.96	0.469648	ribosomal L10 protein	CNAG_03739:ribosomal L10 protein
CNAG_00418	377.261	152.112	0.4032	methionine adenosyltransferase	CNAG_00418:methionine adenosyltransferase
CNAG_05091	105.325	51.7584	0.491414	conserved hypothetical protein	CNAG_05091:conserved hypothetical protein
CNAG_06605	791.393	282.48	0.35694	ribosomal protein S2	CNAG_06605:ribosomal protein S2
CNAG_02733	0.623964	0.195944	0.31403	monosaccharide transporter	CNAG_02733:monosaccharide transporter
CNAG_03342	83.9795	29.9332	0.356434	tRNA (guanine-N7-)-methyltransferase	CNAG_03342:tRNA (guanine-N7-)-methyltransferase
CNAG_04360	31.7528	11.7702	0.370682	tRNA methyltransferase	CNAG_04360:tRNA methyltransferase
CNAG_03143	3041.98	2264.16	0.744307	conserved hypothetical protein	CNAG_03143:conserved hypothetical protein
CNAG_02054	54.0015	25.0659	0.464171	conserved hypothetical protein	CNAG_02054:conserved hypothetical protein
CNAG_05665	40.4863	15.7117	0.388075	conserved hypothetical protein	CNAG_05665:conserved hypothetical protein
CNAG_06906	52.9669	22.1224	0.417664	RNA-binding protein sce3	CNAG_06906:RNA-binding protein sce3
CNAG_01753	184.929	117.667	0.636284	conserved hypothetical protein	CNAG_01753:conserved hypothetical protein
CNAG_04086	5.241	2.35855	0.450019	conserved hypothetical protein	CNAG_04086:conserved hypothetical protein
CNAG_00585	165.189	60.0595	0.36358	conserved hypothetical protein	CNAG_00585:conserved hypothetical protein
CNAG_07740	93.0865	90.9244	0.976774	conserved hypothetical protein	CNAG_07740:conserved hypothetical protein
CNAG_02235	20.6457	5.21932	0.252804	conserved hypothetical protein	CNAG_02235:conserved hypothetical protein
CNAG_04694	132.856	73.4246	0.552663	periodic tryptophan protein 1	CNAG_04694:periodic tryptophan protein 1
CNAG_07449	1.94037	1.82407	0.940064	amino acid transporter	CNAG_07449:amino acid transporter
CNAG_02500	338.577	119.765	0.353732	calnexin	CNAG_02500:calnexin
CNAG_03264	91.3236	53.1957	0.582497	conserved hypothetical protein	CNAG_03264:conserved hypothetical protein
CNAG_03001	27.4869	13.3067	0.48411	rRNA primary transcript binding protein	CNAG_03001:rRNA primary transcript binding protein
CNAG_07326	315.76	181.82	0.575816	conserved hypothetical protein	CNAG_07326:conserved hypothetical protein
CNAG_04395	61.0677	31.0066	0.507741	conserved hypothetical protein	CNAG_04395:conserved hypothetical protein
CNAG_06033	27.2795	24.7642	0.907796	pfkB family carbohydrate kinase superfamily	CNAG_06033:pfkB family carbohydrate kinase superfamily
CNAG_02598	2.63532	1.25899	0.477737	chitinase	CNAG_02598:chitinase
CNAG_01600	38.9926	23.2105	0.595253	glutamate-rich WD repeat containing 1	CNAG_01600:glutamate-rich WD repeat containing 1
CNAG_06913	2.32603	1.51401	0.650899	L-serine ammonia-lyase	CNAG_06913:L-serine ammonia-lyase
CNAG_05202	148.808	117.246	0.787901	nuclear protein	CNAG_05202:nuclear protein
CNAG_03685	24.4021	14.9095	0.610995	conserved hypothetical protein	CNAG_03685:conserved hypothetical protein
CNAG_07657	45.7335	21.7204	0.474935	nucleolar complex protein 4	CNAG_07657:nucleolar complex protein 4
CNAG_01641	79.1287	28.8866	0.365058	DNA-directed DNA polymerase	CNAG_01641:DNA-directed DNA polymerase
CNAG_01564	99.3373	46.3072	0.466162	RNA-binding protein	CNAG_01564:RNA-binding protein
CNAG_04915	0.933858	0	0	predicted protein	CNAG_04915:predicted protein
CNAG_06930	46.6641	34.855	0.746934	hypothetical protein	CNAG_06930:hypothetical protein
CNAG_01461	18.6932	18.3774	0.983103	sodium/bile acid cotransporter 7-B/bile acid cotransporter 7-B	CNAG_01461:sodium/bile acid cotransporter 7-B/bile acid cotransporter 7-B
CNAG_03310	25.7531	12.6258	0.490263	nicotinamide N-methyltransferase	CNAG_03310:nicotinamide N-methyltransferase
CNAG_07448	7.6281	4.16712	0.546286	urea transporter	CNAG_07448:urea transporter
CNAG_01772	45.2565	23.1095	0.510634	conserved hypothetical protein	CNAG_01772:conserved hypothetical protein
CNAG_00906	30.5793	11.576	0.378557	nucleolar protein	CNAG_00906:nucleolar protein
CNAG_07684	9.7926	6.81724	0.696163	predicted protein	CNAG_07684:predicted protein
CNAG_01171	61.8942	47.3749	0.765417	conserved hypothetical protein	CNAG_01171:conserved hypothetical protein
CNAG_04290	283.856	182.053	0.641356	conserved hypothetical protein	CNAG_04290:conserved hypothetical protein
CNAG_02803	14.927	7.57788	0.507664	conserved hypothetical protein	CNAG_02803:conserved hypothetical protein
CNAG_05112	20.0273	12.7077	0.634516	conserved hypothetical protein	CNAG_05112:conserved hypothetical protein
CNAG_02185	24.6339	12.543	0.509179	nuclear protein	CNAG_02185:nuclear protein
CNAG_01877	113.638	60.7103	0.534244	GMP synthase	CNAG_01877:GMP synthase
CNAG_03129	11.3995	6.87734	0.603304	transcription factor iiia	CNAG_03129:transcription factor iiia
CNAG_06684	70.6845	32.2473	0.456215	pre-rRNA-processing protein IPI3	CNAG_06684:pre-rRNA-processing protein IPI3
CNAG_00059	22.5384	13.5361	0.600582	predicted protein	CNAG_00059:predicted protein
CNAG_05716	10.1756	5.7553	0.565597	conserved hypothetical protein	CNAG_05716:conserved hypothetical protein
CNAG_04389	28.4404	11.5304	0.405424	conserved hypothetical protein	CNAG_04389:conserved hypothetical protein
CNAG_04082	336.238	126.671	0.376731	proline-tRNA ligase	CNAG_04082:proline-tRNA ligase
CNAG_02907	54.2596	21.343	0.393349	tRNA (guanine-N(1)-)-methyltransferase	CNAG_02907:tRNA (guanine-N(1)-)-methyltransferase
CNAG_06466	7.02533	3.51887	0.500883	jumonji domain containing 5	CNAG_06466:jumonji domain containing 5
CNAG_04796	56.9815	23.1788	0.406777	serine/threonine-protein phosphatase 2B catalytic subunit A1	CNAG_04796:serine/threonine-protein phosphatase 2B catalytic subunit A1
CNAG_03197	2.69115	1.42813	0.530675	conserved hypothetical protein	CNAG_03197:conserved hypothetical protein
CNAG_05571	27.9393	12.8504	0.459942	conserved hypothetical protein	CNAG_05571:conserved hypothetical protein
CNAG_06144	797.757	337.94	0.423613	cytoplasmic protein	CNAG_06144:cytoplasmic protein
CNAG_00345	51.8089	23.776	0.458918	porphobilinogen synthase	CNAG_00345:porphobilinogen synthase
CNAG_01136	144.245	58.8287	0.407838	conserved hypothetical protein	CNAG_01136:conserved hypothetical protein
CNAG_07944	4.07465	2.5603	0.628349	allophanate hydrolase subunit 2	CNAG_07944:allophanate hydrolase subunit 2
CNAG_00075	114.375	84.4824	0.738647	conserved hypothetical protein	CNAG_00075:conserved hypothetical protein
CNAG_04292	251.129	117.906	0.469503	conserved hypothetical protein	CNAG_04292:conserved hypothetical protein
CNAG_00499	12.2098	3.32608	0.272412	carnitine/acyl carnitine carrier	CNAG_00499:carnitine/acyl carnitine carrier
CNAG_02204	69.6644	30.4914	0.43769	nuclease	CNAG_02204:nuclease
CNAG_00254	63.7937	34.7552	0.544806	NADH dehydrogenase	CNAG_00254:NADH dehydrogenase
CNAG_01943	77.2548	41.3882	0.535736	conserved hypothetical protein	CNAG_01943:conserved hypothetical protein
CNAG_03814	172.725	112.534	0.651517	pre-mRNA splicing factor	CNAG_03814:pre-mRNA splicing factor
CNAG_00232	1474.5	747.491	0.506945	60s ribosomal protein l30-1	CNAG_00232:60s ribosomal protein l30-1
CNAG_04997	19.7556	9.84239	0.498208	cytoplasmic protein	CNAG_04997:cytoplasmic protein
CNAG_01398	51.8891	25.3937	0.489384	ATP-dependent RNA helicase DOB1	CNAG_01398:ATP-dependent RNA helicase DOB1
CNAG_00899	27.7935	10.159	0.365517	conserved hypothetical protein	CNAG_00899:conserved hypothetical protein
CNAG_04215	213.701	213.997	1.00138	sulfate adenylyltransferase	CNAG_04215:sulfate adenylyltransferase
CNAG_03772	3.89406	4.6876	1.20378	glucose transporter	CNAG_03772:glucose transporter
CNAG_01727	1297.44	575.879	0.443858	Hsc70-4	CNAG_01727:Hsc70-4
CNAG_07494	93.831	51.2477	0.546171	U3 small nucleolar ribonucleoprotein	CNAG_07494:U3 small nucleolar ribonucleoprotein
CNAG_07439	53.1667	23.9527	0.450521	WD-repeat protein	CNAG_07439:WD-repeat protein
CNAG_04031	14.3558	10.4417	0.727353	cell division protein	CNAG_04031:cell division protein
CNAG_03289	154.698	91.0852	0.588793	methionine aminopeptidase 2	CNAG_03289:methionine aminopeptidase 2
CNAG_05657	16.0651	7.6649	0.477114	cytoplasmic protein	CNAG_05657:cytoplasmic protein
CNAG_06468	93.4233	47.7362	0.510967	nucleolar GTP-binding protein 1	CNAG_06468:nucleolar GTP-binding protein 1
CNAG_02901	198.43	98.2192	0.494982	glycine rich protein	CNAG_02901:glycine rich protein
CNAG_04163	154.272	91.138	0.590764	conserved hypothetical protein	CNAG_04163:conserved hypothetical protein
CNAG_05118	61.929	33.5675	0.542031	conserved hypothetical protein	CNAG_05118:conserved hypothetical protein
CNAG_01229	16.4287	6.2802	0.38227	L-mandelate dehydrogenase	CNAG_01229:L-mandelate dehydrogenase
CNAG_04933	2.64418	2.16507	0.818804	conserved hypothetical protein	CNAG_04933:conserved hypothetical protein
CNAG_06798	77.2063	47.3867	0.613767	WD-repeat protein	CNAG_06798:WD-repeat protein
CNAG_01111	116.682	59.4742	0.509712	eukaryotic translation initiation factor 3 subunit 11	CNAG_01111:eukaryotic translation initiation factor 3 subunit 11
CNAG_01849	7.29424	2.98168	0.408771	predicted protein	CNAG_01849:predicted protein
CNAG_04091	6.28022	3.83376	0.610451	conserved hypothetical protein	CNAG_04091:conserved hypothetical protein
CNAG_06756	24.9837	17.1893	0.688021	pre-rRNA-processing protein ESF2	CNAG_06756:pre-rRNA-processing protein ESF2
CNAG_03693	161.744	70.7093	0.437169	60s ribosomal protein l19	CNAG_03693:60s ribosomal protein l19
CNAG_07381	23.6684	10.5518	0.445817	ATP-dependent RNA helicase prh1	CNAG_07381:ATP-dependent RNA helicase prh1
CNAG_05087	0.661522	0.41323	0.624665	conserved hypothetical protein	CNAG_05087:conserved hypothetical protein
CNAG_05260	70.8795	43.4188	0.612572	glutamate decarboxylase	CNAG_05260:glutamate decarboxylase
CNAG_05574	6.22682	2.94279	0.4726	conserved hypothetical protein	CNAG_05574:conserved hypothetical protein
CNAG_02064	25.8148	10.6268	0.411656	helicase	CNAG_02064:helicase
CNAG_02404	343.994	142.381	0.413904	nuclear segregation protein Bfr1	CNAG_02404:nuclear segregation protein Bfr1
CNAG_07447	0.56796	0.307322	0.541098	conserved hypothetical protein	CNAG_07447:conserved hypothetical protein
CNAG_02691	18.2527	7.1257	0.390391	conserved hypothetical protein	CNAG_02691:conserved hypothetical protein
CNAG_03476	273.976	126.035	0.460022	chimeric spermidine synthase/saccharopine dehydrogenase	CNAG_03476:chimeric spermidine synthase/saccharopine dehydrogenase
CNAG_06443	283.804	117.056	0.412455	heat shock protein 70	CNAG_06443:heat shock protein 70
CNAG_04903	227.661	136.071	0.597693	conserved hypothetical protein	CNAG_04903:conserved hypothetical protein
CNAG_06779	183.949	132.171	0.71852	pre-mRNA splicing factor	CNAG_06779:pre-mRNA splicing factor
CNAG_05360	43.2639	20.9059	0.483217	ATP-dependent RNA helicase MAK5	CNAG_05360:ATP-dependent RNA helicase MAK5
CNAG_01162	35.1715	17.8881	0.508597	conserved hypothetical protein	CNAG_01162:conserved hypothetical protein
CNAG_06426	201.349	136.334	0.677099	conserved hypothetical protein	CNAG_06426:conserved hypothetical protein
CNAG_02378	639.145	341.166	0.533785	nucleolar protein family A member 2	CNAG_02378:nucleolar protein family A member 2
CNAG_00785	807.697	354.112	0.438421	translation initiation factor	CNAG_00785:translation initiation factor
CNAG_01679	273.575	144.334	0.527586	conserved hypothetical protein	CNAG_01679:conserved hypothetical protein
CNAG_05801	22.6855	16.1176	0.710479	conserved hypothetical protein	CNAG_05801:conserved hypothetical protein
CNAG_02687	202.767	69.401	0.34227	conserved hypothetical protein	CNAG_02687:conserved hypothetical protein
CNAG_04914	222.281	125.849	0.56617	conserved hypothetical protein	CNAG_04914:conserved hypothetical protein
CNAG_02049	2.43843	2.15109	0.882161	proline dehydrogenase	CNAG_02049:proline dehydrogenase
CNAG_00748	16.0334	8.98326	0.560284	conserved hypothetical protein	CNAG_00748:conserved hypothetical protein
CNAG_02821	18.3277	10.6627	0.581782	conserved hypothetical protein	CNAG_02821:conserved hypothetical protein
CNAG_05239	22.8419	10.9534	0.479529	cytoplasmic protein	CNAG_05239:cytoplasmic protein
CNAG_05831	6.70462	2.51531	0.375161	Brt1	CNAG_05831:Brt1
CNAG_07821	0.947392	0.634687	0.669931	conserved hypothetical protein	CNAG_07821:conserved hypothetical protein
CNAG_03878	55.4834	28.2597	0.509337	conserved hypothetical protein	CNAG_03878:conserved hypothetical protein
CNAG_06121	106.926	73.6112	0.688432	conserved hypothetical protein	CNAG_06121:conserved hypothetical protein
CNAG_05458	19.6382	15.4565	0.787063	endo-1,3(4)-beta-glucanase	CNAG_05458:endo-1,3(4)-beta-glucanase
CNAG_05597	65.5986	35.0347	0.534077	POS9-activating factor FAP7	CNAG_05597:POS9-activating factor FAP7
CNAG_00603	43.5437	32.4436	0.745081	pre-rRNA-processing protein PNO1	CNAG_00603:pre-rRNA-processing protein PNO1
CNAG_05028	162.076	100.412	0.619536	cysteine synthase	CNAG_05028:cysteine synthase
CNAG_01751	58.8865	64.9088	1.10227	conserved hypothetical protein	CNAG_01751:conserved hypothetical protein
CNAG_00820	22.4178	13.3117	0.593802	prephenate dehydratase	CNAG_00820:prephenate dehydratase
CNAG_03520	43.3197	24.8633	0.57395	conserved hypothetical protein	CNAG_03520:conserved hypothetical protein
CNAG_04988	0.945923	0.62077	0.656259	carboxypeptidase s	CNAG_04988:carboxypeptidase s
CNAG_07756	34.9652	34.6278	0.990349	cell division control protein	CNAG_07756:cell division control protein
CNAG_00394	93.2341	64.8092	0.695124	diphthamide biosynthesis protein 3	CNAG_00394:diphthamide biosynthesis protein 3
CNAG_03484	24.0042	10.9463	0.456015	conserved hypothetical protein	CNAG_03484:conserved hypothetical protein
CNAG_05085	51.2243	28.7627	0.561505	deoxyhypusine hydroxylase	CNAG_05085:deoxyhypusine hydroxylase
CNAG_03641	300.993	143.976	0.478337	eukaryotic translation initiation factor 3 subunit 7	CNAG_03641:eukaryotic translation initiation factor 3 subunit 7
CNAG_01944	6.41595	3.04121	0.474008	predicted protein	CNAG_01944:predicted protein
CNAG_04308	18.2986	7.10072	0.388047	short chain 3-hydroxyacyl-CoA dehydrogenase	CNAG_04308:short chain 3-hydroxyacyl-CoA dehydrogenase
CNAG_04235	189.455	97.6129	0.515229	conserved hypothetical protein	CNAG_04235:conserved hypothetical protein
CNAG_06563	288.045	139.232	0.483368	eukaryotic translation initiation factor 3 subunit EifCf	CNAG_06563:eukaryotic translation initiation factor 3 subunit EifCf
CNAG_04776	150.613	74.4774	0.494497	homoserine dehydrogenase Hom6	CNAG_04776:homoserine dehydrogenase Hom6
CNAG_04062	42.8748	26.687	0.62244	WD repeat-containing protein	CNAG_04062:WD repeat-containing protein
CNAG_05316	7.99698	7.43694	0.92997	inositol oxygenase	CNAG_05316:inositol oxygenase
CNAG_00582	32.4273	15.8221	0.487926	conserved hypothetical protein	CNAG_00582:conserved hypothetical protein
CNAG_01807	31.89	15.4253	0.483705	ATP dependent helicase	CNAG_01807:ATP dependent helicase
CNAG_06228	59.1859	29.4138	0.496973	MIF4G/MA4 domain-containing protein	CNAG_06228:MIF4G/MA4 domain-containing protein
CNAG_04312	100.429	51.4409	0.512211	mannose-6-phosphate isomerase	CNAG_04312:mannose-6-phosphate isomerase
CNAG_00633	25.9382	11.9213	0.459604	conserved hypothetical protein	CNAG_00633:conserved hypothetical protein
CNAG_02573	17.3957	11.1673	0.641959	conserved hypothetical protein	CNAG_02573:conserved hypothetical protein
CNAG_04179	283.582	125.753	0.443445	lysine-tRNA ligase	CNAG_04179:lysine-tRNA ligase
CNAG_01358	4.23489	4.6515	1.09837	conserved hypothetical protein	CNAG_01358:conserved hypothetical protein
CNAG_04791	56.1161	32.299	0.575574	conserved hypothetical protein	CNAG_04791:conserved hypothetical protein
CNAG_06800	569.825	392.935	0.689571	conserved hypothetical protein	CNAG_06800:conserved hypothetical protein
CNAG_03232	42.6614	34.8546	0.817006	Lactamase_B	CNAG_03232:Lactamase_B
CNAG_04698	177.764	85.223	0.479415	cytoplasmic protein	CNAG_04698:cytoplasmic protein
CNAG_06626	75.8687	34.6887	0.45722	pre-mRNA splicing factor	CNAG_06626:pre-mRNA splicing factor
CNAG_00999	19.9887	10.6661	0.533608	conserved hypothetical protein	CNAG_00999:conserved hypothetical protein
CNAG_03862	93.3552	55.6004	0.595579	conserved hypothetical protein	CNAG_03862:conserved hypothetical protein
CNAG_07637	101.696	53.2134	0.523259	LSU ribosomal protein L3P	CNAG_07637:LSU ribosomal protein L3P
CNAG_04204	123.553	85.2306	0.68983	transcription initiation protein spt4	CNAG_04204:transcription initiation protein spt4
CNAG_05436	1.29702	0.755957	0.58284	conserved hypothetical protein	CNAG_05436:conserved hypothetical protein
CNAG_06252	9.02646	5.6808	0.62935	conserved hypothetical protein	CNAG_06252:conserved hypothetical protein
CNAG_07857	73.1848	37.1433	0.507527	conserved hypothetical protein	CNAG_07857:conserved hypothetical protein
CNAG_03359	127.654	69.4166	0.543786	hypothetical protein	CNAG_03359:hypothetical protein
CNAG_04870	1.0933	1.0037	0.918053	conserved hypothetical protein	CNAG_04870:conserved hypothetical protein
CNAG_04334	190.022	96.2771	0.506662	conserved hypothetical protein	CNAG_04334:conserved hypothetical protein
CNAG_02079	73.5373	29.3571	0.399214	cytoplasmic protein	CNAG_02079:cytoplasmic protein
CNAG_00391	23.3835	13.9077	0.594765	conserved hypothetical protein	CNAG_00391:conserved hypothetical protein
CNAG_07778	305.629	136.966	0.448146	eukaryotic translation initiation factor 2 subunit alpha	CNAG_07778:eukaryotic translation initiation factor 2 subunit alpha
CNAG_00441	167.694	117.862	0.702843	IMP dehydrogenase	CNAG_00441:IMP dehydrogenase
CNAG_03863	260.767	119.207	0.45714	histone H4 arginine methyltransferase RmtA	CNAG_03863:histone H4 arginine methyltransferase RmtA
CNAG_02202	163.816	135.163	0.825089	adenylyl-sulfate kinase	CNAG_02202:adenylyl-sulfate kinase
CNAG_00657	1.45896	0.707772	0.485122	predicted protein	CNAG_00657:predicted protein
CNAG_04576	13.915	12.549	0.90183	conserved hypothetical protein	CNAG_04576:conserved hypothetical protein
CNAG_05789	53.4489	37.8263	0.70771	conserved hypothetical protein	CNAG_05789:conserved hypothetical protein
CNAG_06109	261.593	153.821	0.588018	conserved hypothetical protein	CNAG_06109:conserved hypothetical protein
CNAG_05167	361.934	213.128	0.588858	conserved hypothetical protein	CNAG_05167:conserved hypothetical protein
CNAG_03055	128.906	100.466	0.779373	conserved hypothetical protein	CNAG_03055:conserved hypothetical protein
CNAG_03842	1.13407	1.45043	1.27896	conserved hypothetical protein	CNAG_03842:conserved hypothetical protein
CNAG_02028	25.9507	12.7776	0.492378	CMGC/SRPK protein kinase	CNAG_02028:CMGC/SRPK protein kinase
CNAG_06879	109.494	73.1677	0.668238	conserved hypothetical protein	CNAG_06879:conserved hypothetical protein
CNAG_06385	66.8227	29.3172	0.438732	GAF domain nucleotide-binding protein	CNAG_06385:GAF domain nucleotide-binding protein
CNAG_05186	15.9851	19.6637	1.23013	conserved hypothetical protein	CNAG_05186:conserved hypothetical protein
CNAG_06005	54.971	27.5539	0.501245	conserved hypothetical protein	CNAG_06005:conserved hypothetical protein
CNAG_06090	25.7116	15.9681	0.621046	conserved hypothetical protein	CNAG_06090:conserved hypothetical protein
CNAG_00784	16.3545	12.0263	0.735347	conserved hypothetical protein	CNAG_00784:conserved hypothetical protein
CNAG_04202	20.7737	10.7493	0.517446	iron hydrogenase	CNAG_04202:iron hydrogenase
CNAG_03794	124.404	71.7466	0.576723	endoplasmic reticulum protein	CNAG_03794:endoplasmic reticulum protein
CNAG_06235	156.854	74.7684	0.476676	conserved hypothetical protein	CNAG_06235:conserved hypothetical protein
CNAG_06545	85.5669	34.9044	0.407919	pim1 protein + RNA transport protein 2	CNAG_06545:pim1 protein + RNA transport protein 2
CNAG_03159	108.34	57.6344	0.531976	cytoplasmic protein	CNAG_03159:cytoplasmic protein
CNAG_05627	25.0367	11.7421	0.468994	ATP-dependent rRNA helicase SPB4	CNAG_05627:ATP-dependent rRNA helicase SPB4
CNAG_02129	627.528	305.862	0.487409	conserved hypothetical protein	CNAG_02129:conserved hypothetical protein
CNAG_00684	82.5373	55.1732	0.668463	ribulose-phosphate 3-epimerase	CNAG_00684:ribulose-phosphate 3-epimerase
CNAG_06357	22.1621	13.2558	0.59813	conserved hypothetical protein	CNAG_06357:conserved hypothetical protein
CNAG_04663	7.65357	5.40397	0.706072	conserved hypothetical protein	CNAG_04663:conserved hypothetical protein
CNAG_00021	46.2619	24.7539	0.535081	adenosylmethionine decarboxylase	CNAG_00021:adenosylmethionine decarboxylase
CNAG_04797	114.295	50.7526	0.444049	signal recognition particle protein	CNAG_04797:signal recognition particle protein
CNAG_01907	27.093	17.9057	0.660896	other/PLK protein kinase	CNAG_01907:other/PLK protein kinase
CNAG_01680	19.8928	12.8429	0.645604	methylcrotonoyl-Coenzyme A carboxylase 1	CNAG_01680:methylcrotonoyl-Coenzyme A carboxylase 1
CNAG_06273	79.2028	56.0481	0.707653	Rrs1 protein	CNAG_06273:Rrs1 protein
CNAG_06381	107.882	58.7102	0.544208	DUF221 family protein	CNAG_06381:DUF221 family protein
CNAG_02209	305.627	185.072	0.605549	small nuclear ribonucleoprotein	CNAG_02209:small nuclear ribonucleoprotein
CNAG_03115	22.3855	13.6213	0.608486	conserved hypothetical protein	CNAG_03115:conserved hypothetical protein
CNAG_03037	34.0321	25.8897	0.760743	WDR8 protein	CNAG_03037:WDR8 protein
CNAG_07629	47.6183	23.5117	0.493754	endopolyphosphatase	CNAG_07629:endopolyphosphatase
CNAG_07701	62.9785	55.7903	0.885863	conserved hypothetical protein	CNAG_07701:conserved hypothetical protein
CNAG_07900	11.9947	9.89602	0.825031	conserved hypothetical protein	CNAG_07900:conserved hypothetical protein
CNAG_03636	73.5273	55.6213	0.756472	DNA-directed RNA polymerase	CNAG_03636:DNA-directed RNA polymerase
CNAG_00752	60.1095	16.118	0.268145	transducin family protein	CNAG_00752:transducin family protein
CNAG_01429	26.4743	14.2387	0.537832	conserved hypothetical protein	CNAG_01429:conserved hypothetical protein
CNAG_03260	101.858	69.3334	0.680689	ribosomal protein L6	CNAG_03260:ribosomal protein L6
CNAG_00194	30.1442	21.8799	0.725841	conserved hypothetical protein	CNAG_00194:conserved hypothetical protein
CNAG_00538	159.355	112.789	0.707783	conserved hypothetical protein	CNAG_00538:conserved hypothetical protein
CNAG_01379	244.442	223.866	0.915824	UPF0390 protein	CNAG_01379:UPF0390 protein
CNAG_01780	76.4477	39.5162	0.516905	cytoplasmic protein	CNAG_01780:cytoplasmic protein
CNAG_04983	36.7278	16.4156	0.446954	conserved hypothetical protein	CNAG_04983:conserved hypothetical protein
CNAG_06531	8.05557	4.83319	0.599982	conserved hypothetical protein	CNAG_06531:conserved hypothetical protein
CNAG_05283	27.7124	12.9304	0.466594	coenzyme A transporter	CNAG_05283:coenzyme A transporter
CNAG_06865	49.3718	32.939	0.667162	conserved hypothetical protein	CNAG_06865:conserved hypothetical protein
CNAG_03065	577.76	340.378	0.589134	ER-derived vesicles protein ERV14	CNAG_03065:ER-derived vesicles protein ERV14
CNAG_01820	462.58	339.823	0.734626	pyruvate kinase	CNAG_01820:pyruvate kinase
CNAG_04361	97.9408	54.0303	0.551663	conserved hypothetical protein	CNAG_04361:conserved hypothetical protein
CNAG_03080	239.285	95.099	0.39743	fatty acid elongase	CNAG_03080:fatty acid elongase
CNAG_04775	30.8616	22.8234	0.739541	conserved hypothetical protein	CNAG_04775:conserved hypothetical protein
CNAG_01666	138.233	85.3331	0.617314	hypothetical protein	CNAG_01666:hypothetical protein
CNAG_00589	34.3627	21.8452	0.635723	conserved hypothetical protein	CNAG_00589:conserved hypothetical protein
CNAG_02198	54.1249	32.4757	0.600015	metalloprotease ATP23	CNAG_02198:metalloprotease ATP23
CNAG_02583	41.7978	21.8108	0.521818	Trmt11 protein	CNAG_02583:Trmt11 protein
CNAG_03443	0.140016	0.211052	1.50734	predicted protein	CNAG_03443:predicted protein
CNAG_07673	0.280032	0.422105	1.50734	predicted protein	CNAG_07673:predicted protein
CNAG_07697	0.516504	0.692044	1.33986	predicted protein	CNAG_07697:predicted protein
CNAG_04442	0.223487	0.224581	1.0049	conserved hypothetical protein	CNAG_04442:conserved hypothetical protein
CNAG_02018	0.145814	0.0732637	0.502448	conserved hypothetical protein	CNAG_02018:conserved hypothetical protein
CNAG_06890	0.550123	0.253374	0.460577	membrane transporter	CNAG_06890:membrane transporter
CNAG_05092	0.247263	0	0	predicted protein	CNAG_05092:predicted protein
CNAG_07666	0.273443	0	0	predicted protein	CNAG_07666:predicted protein
CNAG_02711	0.749764	0.973186	1.29799	conserved hypothetical protein	CNAG_02711:conserved hypothetical protein
CNAG_03460	0.235568	0.0394535	0.167483	phosphoglycerate dehydrogenase	CNAG_03460:phosphoglycerate dehydrogenase
CNAG_07585	0.100184	0	0	predicted protein	CNAG_07585:predicted protein
CNAG_01636	47.4151	26.4262	0.557337	peptidyl-prolyl cis-trans isomerase-like 1	CNAG_01636:peptidyl-prolyl cis-trans isomerase-like 1
CNAG_00104	100.058	42.0636	0.420392	mRNA export factor elf1	CNAG_00104:mRNA export factor elf1
CNAG_06201	49.7101	32.589	0.655581	conserved hypothetical protein	CNAG_06201:conserved hypothetical protein
CNAG_04037	234.679	208.896	0.890135	conserved hypothetical protein	CNAG_04037:conserved hypothetical protein
CNAG_03707	9.5225	6.40545	0.672665	efflux protein	CNAG_03707:efflux protein
CNAG_01578	85.0285	51.8772	0.610115	conserved hypothetical protein	CNAG_01578:conserved hypothetical protein
CNAG_04441	297.711	148.89	0.500115	polyadenylate-binding protein	CNAG_04441:polyadenylate-binding protein
CNAG_05529	13.9101	10.2045	0.733606	conserved hypothetical protein	CNAG_05529:conserved hypothetical protein
CNAG_03720	46.337	34.3887	0.742143	hydrolase	CNAG_03720:hydrolase
CNAG_01833	228.155	129.673	0.568354	cap binding protein	CNAG_01833:cap binding protein
CNAG_06471	58.3227	36.1418	0.619686	ribosomal protein S12	CNAG_06471:ribosomal protein S12
CNAG_07876	7.26334	5.28301	0.727353	predicted protein	CNAG_07876:predicted protein
CNAG_07406	25.9245	18.5654	0.716133	pheromone alpha	CNAG_07406:pheromone alpha
CNAG_04474	7.61345	4.5018	0.591295	monocarboxylic acid transporter	CNAG_04474:monocarboxylic acid transporter
CNAG_06150	788.607	409.951	0.519842	heat-shock protein 90	CNAG_06150:heat-shock protein 90
CNAG_03153	246.04	132.226	0.537417	sec14 cytosolic factor	CNAG_03153:sec14 cytosolic factor
CNAG_04105	466.475	417.108	0.894172	hypothetical protein	CNAG_04105:hypothetical protein
CNAG_03222	19.6728	9.10473	0.462807	RNA lariat debranching enzyme	CNAG_03222:RNA lariat debranching enzyme
CNAG_03679	14.4784	10.3009	0.711466	conserved hypothetical protein	CNAG_03679:conserved hypothetical protein
CNAG_03057	9.22279	5.13158	0.556402	conserved hypothetical protein	CNAG_03057:conserved hypothetical protein
CNAG_07535	33.7693	15.571	0.461099	mitochondrial ribosomal protein s24	CNAG_07535:mitochondrial ribosomal protein s24
CNAG_05110	206.585	96.2461	0.465891	30s ribosomal protein s13	CNAG_05110:30s ribosomal protein s13
CNAG_06963	38.3964	25.2678	0.658078	sugar transporter	CNAG_06963:sugar transporter
CNAG_00934	22.6847	14.8965	0.656675	allantoinase	CNAG_00934:allantoinase
CNAG_05402	133.321	95.2471	0.71442	conserved hypothetical protein	CNAG_05402:conserved hypothetical protein
CNAG_06208	919.556	463.395	0.503933	heat shock protein	CNAG_06208:heat shock protein
CNAG_04570	87.7696	36.5075	0.415947	conserved hypothetical protein	CNAG_04570:conserved hypothetical protein
CNAG_04375	70.0914	36.7465	0.524265	trans-hexaprenyltranstransferase	CNAG_04375:trans-hexaprenyltranstransferase
CNAG_05086	163.955	119.307	0.727683	chromosome 9 open reading frame 74	CNAG_05086:chromosome 9 open reading frame 74
CNAG_07813	117.923	78.2781	0.663805	conserved hypothetical protein	CNAG_07813:conserved hypothetical protein
CNAG_07866	45.0623	45.7596	1.01547	predicted protein	CNAG_07866:predicted protein
CNAG_00810	59.5044	27.5703	0.463331	polynucleotide kinase 3' phosphatase	CNAG_00810:polynucleotide kinase 3' phosphatase
CNAG_01004	17.2082	14.4313	0.838633	conserved hypothetical protein	CNAG_01004:conserved hypothetical protein
CNAG_02773	49.4433	30.3187	0.613202	PM-scl autoantigen	CNAG_02773:PM-scl autoantigen
CNAG_03270	148.77	99.0588	0.665851	adenylosuccinate lyase	CNAG_03270:adenylosuccinate lyase
CNAG_03930	37.2118	23.1992	0.623437	predicted protein	CNAG_03930:predicted protein
CNAG_06229	198.51	105.004	0.528959	conserved hypothetical protein	CNAG_06229:conserved hypothetical protein
CNAG_01213	47.7149	20.965	0.439381	conserved hypothetical protein	CNAG_01213:conserved hypothetical protein
CNAG_02319	21.1694	17.0148	0.803744	conserved hypothetical protein	CNAG_02319:conserved hypothetical protein
CNAG_01885	27.4085	14.4451	0.52703	DNA polymerase sigma	CNAG_01885:DNA polymerase sigma
CNAG_01607	19.2296	11.9303	0.620414	thioredoxin	CNAG_01607:thioredoxin
CNAG_03298	368.185	218.171	0.592557	hypothetical protein	CNAG_03298:hypothetical protein
CNAG_00086	47.94	17.8666	0.372686	tRNA (guanine-N2-)-methyltransferase	CNAG_00086:tRNA (guanine-N2-)-methyltransferase
CNAG_03926	59.4529	35.2832	0.593464	methionine aminopeptidase 1	CNAG_03926:methionine aminopeptidase 1
CNAG_04901	99.589	122.008	1.22511	conserved hypothetical protein	CNAG_04901:conserved hypothetical protein
CNAG_01819	57.4774	30.3971	0.528854	ribosomal protein L1	CNAG_01819:ribosomal protein L1
CNAG_07941	68.6462	42.7545	0.622823	conserved hypothetical protein	CNAG_07941:conserved hypothetical protein
CNAG_03944	402.28	242.525	0.602877	chaperone regulator	CNAG_03944:chaperone regulator
CNAG_04044	42.1758	20.5829	0.488026	U3 snoRNP protein	CNAG_04044:U3 snoRNP protein
CNAG_06405	18.882	11.1039	0.588067	conserved hypothetical protein	CNAG_06405:conserved hypothetical protein
CNAG_00163	12.1542	7.09003	0.583341	conserved hypothetical protein	CNAG_00163:conserved hypothetical protein
CNAG_07537	10.4021	4.79642	0.461099	mitochondrial GTPase 1	CNAG_07537:mitochondrial GTPase 1
CNAG_04436	26.6177	20.3495	0.764509	conserved hypothetical protein	CNAG_04436:conserved hypothetical protein
CNAG_01498	10.488	7.68254	0.732507	arylsulfatase	CNAG_01498:arylsulfatase
CNAG_03595	54.6502	29.1881	0.534089	conserved hypothetical protein	CNAG_03595:conserved hypothetical protein
CNAG_04050	380.319	217.956	0.573087	pre-mRNA splicing factor	CNAG_04050:pre-mRNA splicing factor
CNAG_02753	182.09	106.542	0.585108	endoplasmic reticulum protein	CNAG_02753:endoplasmic reticulum protein
CNAG_05688	36.5076	28.8286	0.789659	conserved hypothetical protein	CNAG_05688:conserved hypothetical protein
CNAG_04370	24.1393	11.4819	0.475651	U3 small nucleolar RNA-associated protein 10	CNAG_04370:U3 small nucleolar RNA-associated protein 10
CNAG_02923	287.759	125.522	0.436205	mitochondrial 60s ribosomal protein l38	CNAG_02923:mitochondrial 60s ribosomal protein l38
CNAG_07628	331.822	195.457	0.589041	translation initiation factor eIF3c	CNAG_07628:translation initiation factor eIF3c
CNAG_03728	103.295	63.2919	0.612729	conserved hypothetical protein	CNAG_03728:conserved hypothetical protein
CNAG_06474	191.446	102.375	0.534746	heterogeneous nuclear ribonucleoprotein HRP1	CNAG_06474:heterogeneous nuclear ribonucleoprotein HRP1
CNAG_05309	90.8919	49.7583	0.547445	conserved hypothetical protein	CNAG_05309:conserved hypothetical protein
CNAG_01622	26.0713	13.7331	0.526749	conserved hypothetical protein	CNAG_01622:conserved hypothetical protein
CNAG_03281	148.005	82.7544	0.559132	glycine-rich RNA binding protein	CNAG_03281:glycine-rich RNA binding protein
CNAG_00755	10.8455	5.08292	0.468664	conserved hypothetical protein	CNAG_00755:conserved hypothetical protein
CNAG_06751	33.7223	33.8594	1.00407	conserved hypothetical protein	CNAG_06751:conserved hypothetical protein
CNAG_04114	1879.12	771.226	0.410419	40S ribosomal protein S0	CNAG_04114:40S ribosomal protein S0
CNAG_04874	3.87378	2.36226	0.609809	conserved hypothetical protein	CNAG_04874:conserved hypothetical protein
CNAG_01528	49.7947	30.8584	0.619712	conserved hypothetical protein	CNAG_01528:conserved hypothetical protein
CNAG_02040	0.809972	1.13243	1.39812	conserved hypothetical protein	CNAG_02040:conserved hypothetical protein
CNAG_00052	86.9765	60.358	0.693958	conserved hypothetical protein	CNAG_00052:conserved hypothetical protein
CNAG_02025	55.8448	26.1389	0.468063	conserved hypothetical protein	CNAG_02025:conserved hypothetical protein
CNAG_00010	39.6628	33.6221	0.847699	cation transporter	CNAG_00010:cation transporter
CNAG_02257	235.545	169.192	0.718301	GTP-binding nuclear protein GSP1/Ran	CNAG_02257:GTP-binding nuclear protein GSP1/Ran
CNAG_01018	180.628	102.963	0.570026	eukaryotic translation initiation factor 2 gamma	CNAG_01018:eukaryotic translation initiation factor 2 gamma
CNAG_05810	10.6584	5.73902	0.538449	conserved hypothetical protein	CNAG_05810:conserved hypothetical protein
CNAG_02388	20.8186	16.9442	0.813897	conserved hypothetical protein	CNAG_02388:conserved hypothetical protein
CNAG_06050	6.74692	5.94365	0.880944	Uge2p	CNAG_06050:Uge2p
CNAG_04628	167.681	98.469	0.58724	eukaryotic translation initiation factor 6	CNAG_04628:eukaryotic translation initiation factor 6
CNAG_04155	276.038	206.692	0.748782	small nuclear ribonucleoprotein E	CNAG_04155:small nuclear ribonucleoprotein E
CNAG_04153	12.7518	9.72429	0.762581	conserved hypothetical protein	CNAG_04153:conserved hypothetical protein
CNAG_02875	47.9533	24.7579	0.516291	conserved hypothetical protein	CNAG_02875:conserved hypothetical protein
CNAG_02100	100.638	74.5957	0.741225	fatty-acid synthase complex protein	CNAG_02100:fatty-acid synthase complex protein
CNAG_01130	83.2491	55.6935	0.668999	conserved hypothetical protein	CNAG_01130:conserved hypothetical protein
CNAG_00326	175.698	146.852	0.835821	conserved hypothetical protein	CNAG_00326:conserved hypothetical protein
CNAG_07855	43.5943	24.6885	0.566325	midasin	CNAG_07855:midasin
CNAG_07305	40.202	24.3623	0.605995	conserved hypothetical protein	CNAG_07305:conserved hypothetical protein
CNAG_05243	21.353	12.058	0.564698	xylulokinase	CNAG_05243:xylulokinase
CNAG_02406	32.6668	10.2637	0.314195	cell division control protein 45	CNAG_02406:cell division control protein 45
CNAG_03729	5.85525	3.01663	0.5152	peroxisome targeting sequence binding protein	CNAG_03729:peroxisome targeting sequence binding protein
CNAG_02010	5.07316	4.69375	0.925213	tartrate transporter	CNAG_02010:tartrate transporter
CNAG_01634	89.8197	42.1514	0.469289	GTP-binding protein	CNAG_01634:GTP-binding protein
CNAG_00279	164.782	108.361	0.657601	conserved hypothetical protein	CNAG_00279:conserved hypothetical protein
CNAG_03899	131.622	57.3779	0.435929	HSP 70 family protein	CNAG_03899:HSP 70 family protein
CNAG_05764	381.442	235.222	0.616665	30s ribosomal protein s5	CNAG_05764:30s ribosomal protein s5
CNAG_04805	85.3468	47.9352	0.561652	peptidyl-prolyl isomerase CWC27	CNAG_04805:peptidyl-prolyl isomerase CWC27
CNAG_00292	84.6476	38.1044	0.450153	zinc-finger protein zpr1	CNAG_00292:zinc-finger protein zpr1
CNAG_06061	522.593	279.614	0.535051	eukaryotic translation initiation factor 3 subunit 6	CNAG_06061:eukaryotic translation initiation factor 3 subunit 6
CNAG_05287	38.3504	26.276	0.685156	conserved hypothetical protein	CNAG_05287:conserved hypothetical protein
CNAG_01345	103.724	52.6279	0.507383	mitochondrial ribosomal protein subunit S2	CNAG_01345:mitochondrial ribosomal protein subunit S2
CNAG_00741	281.234	144.569	0.514053	ATP-dependent RNA helicase sub2	CNAG_00741:ATP-dependent RNA helicase sub2
CNAG_05234	58.6999	28.1253	0.479137	mitochondrial import inner membrane translocase subunit TIM54	CNAG_05234:mitochondrial import inner membrane translocase subunit TIM54
CNAG_06828	12.4282	8.4493	0.67985	vacuolar amino acid transporter 3	CNAG_06828:vacuolar amino acid transporter 3
CNAG_03010	4.91839	1.39964	0.284572	enoyl-CoA hydratase/isomerase family protein	CNAG_03010:enoyl-CoA hydratase/isomerase family protein
CNAG_01702	3.25262	3.64306	1.12004	integral membrane protein	CNAG_01702:integral membrane protein
CNAG_06758	15.0272	14.4163	0.959344	efflux protein	CNAG_06758:efflux protein
CNAG_07889	86.4081	70.2068	0.812503	predicted protein	CNAG_07889:predicted protein
CNAG_00862	10.4246	7.5956	0.728625	conserved hypothetical protein	CNAG_00862:conserved hypothetical protein
CNAG_04440	29.8447	15.7224	0.526809	thiamine pyrophosphokinase	CNAG_04440:thiamine pyrophosphokinase
CNAG_04095	1.81721	1.44321	0.794192	bacterial alpha-L-rhamnosidase domain-containing protein	CNAG_04095:bacterial alpha-L-rhamnosidase domain-containing protein
CNAG_01797	95.8241	52.5729	0.54864	conserved hypothetical protein	CNAG_01797:conserved hypothetical protein
CNAG_02788	37.5076	28.2684	0.753672	conserved hypothetical protein	CNAG_02788:conserved hypothetical protein
CNAG_05499	56.5093	29.4564	0.521268	conserved hypothetical protein	CNAG_05499:conserved hypothetical protein
CNAG_00091	295.663	123.648	0.418206	conserved hypothetical protein	CNAG_00091:conserved hypothetical protein
CNAG_06901	13.7893	7.8984	0.572791	UDP-N-acetylglucosamine-dolichyl	CNAG_06901:UDP-N-acetylglucosamine-dolichyl
CNAG_04802	47.082	29.7429	0.631725	ribosomal RNA-processing protein 9	CNAG_04802:ribosomal RNA-processing protein 9
CNAG_01535	16.7905	9.5231	0.567174	amino acid permease	CNAG_01535:amino acid permease
CNAG_07641	1.1405	0.691604	0.606403	monosaccharide transporter	CNAG_07641:monosaccharide transporter
CNAG_06368	29.4453	15.8564	0.538503	conserved hypothetical protein	CNAG_06368:conserved hypothetical protein
CNAG_04961	179.595	86.9619	0.484212	orotidine-5'-phosphate decarboxylase	CNAG_04961:orotidine-5'-phosphate decarboxylase
CNAG_06407	551.11	276.904	0.502448	conserved hypothetical protein	CNAG_06407:conserved hypothetical protein
CNAG_02442	38.5233	17.6184	0.457343	conserved hypothetical protein	CNAG_02442:conserved hypothetical protein
CNAG_00410	120.379	61.0377	0.507045	conserved hypothetical protein	CNAG_00410:conserved hypothetical protein
CNAG_04978	3.24133	2.02582	0.624996	phytanoyl-CoA dioxygenase family protein	CNAG_04978:phytanoyl-CoA dioxygenase family protein
CNAG_02762	1179.52	848.075	0.719002	conserved hypothetical protein	CNAG_02762:conserved hypothetical protein
CNAG_06314	104.482	62.9098	0.602114	bifunctional purine biosynthetic protein ADE1	CNAG_06314:bifunctional purine biosynthetic protein ADE1
CNAG_06363	34.9539	20.4426	0.584843	nucleolar protein	CNAG_06363:nucleolar protein
CNAG_05400	58.7509	31.3254	0.53319	minor histocompatibility antigen h13	CNAG_05400:minor histocompatibility antigen h13
CNAG_03986	112.582	60.9597	0.541467	nam9 protein	CNAG_03986:nam9 protein
CNAG_02842	209.996	128.246	0.610707	conserved hypothetical protein	CNAG_02842:conserved hypothetical protein
CNAG_04111	76.064	45.6573	0.600249	lectin	CNAG_04111:lectin
CNAG_03507	415.88	251.877	0.60565	mitochondrial processing peptidase beta subunit	CNAG_03507:mitochondrial processing peptidase beta subunit
CNAG_05265	368.198	290.247	0.78829	hypothetical protein	CNAG_05265:hypothetical protein
CNAG_03142	978.095	743.932	0.760593	conserved hypothetical protein	CNAG_03142:conserved hypothetical protein
CNAG_01756	42.6528	36.8361	0.863628	mitochondrial import inner membrane translocase subunit TIM22	CNAG_01756:mitochondrial import inner membrane translocase subunit TIM22
CNAG_04152	38.573	21.7828	0.564717	hydrolase	CNAG_04152:hydrolase
CNAG_02554	3.08999	2.90083	0.938784	sugar transporter	CNAG_02554:sugar transporter
CNAG_05247	56.4785	34.3881	0.60887	1-acylglycerol-3-phosphate O-acyltransferase	CNAG_05247:1-acylglycerol-3-phosphate O-acyltransferase
CNAG_01864	23.4829	12.2249	0.520587	conserved hypothetical protein	CNAG_01864:conserved hypothetical protein
CNAG_03435	1224.39	797.921	0.651687	snRNP subunit	CNAG_03435:snRNP subunit
CNAG_02294	63.9108	28.3427	0.443472	phosphoribosylaminoimidazole carboxylase	CNAG_02294:phosphoribosylaminoimidazole carboxylase
CNAG_01310	48.4409	28.971	0.59807	nucleolar protein	CNAG_01310:nucleolar protein
CNAG_07432	1.81124	1.24948	0.689847	conserved hypothetical protein	CNAG_07432:conserved hypothetical protein
CNAG_07919	9.10462	7.47556	0.821074	conserved hypothetical protein	CNAG_07919:conserved hypothetical protein
CNAG_00506	45.5069	24.6675	0.54206	conserved hypothetical protein	CNAG_00506:conserved hypothetical protein
CNAG_05621	39.5085	23.5585	0.596289	dihydrofolate synthase	CNAG_05621:dihydrofolate synthase
CNAG_02354	95.0557	53.2991	0.560715	ribosomal protein L2	CNAG_02354:ribosomal protein L2
CNAG_07519	177.402	113.536	0.639993	conserved hypothetical protein	CNAG_07519:conserved hypothetical protein
CNAG_02597	37.4498	28.1409	0.75143	conserved hypothetical protein	CNAG_02597:conserved hypothetical protein
CNAG_06871	31.3252	22.9542	0.732771	conserved hypothetical protein	CNAG_06871:conserved hypothetical protein
CNAG_02984	8.3634	7.13624	0.85327	peroxisomal sarcosine oxidase	CNAG_02984:peroxisomal sarcosine oxidase
CNAG_00229	2.98302	1.37391	0.460577	predicted protein	CNAG_00229:predicted protein
CNAG_04556	1.78219	1.00739	0.565254	endoplasmic reticulum receptor	CNAG_04556:endoplasmic reticulum receptor
CNAG_02850	106.263	45.9448	0.432367	glucan endo-1,3-alpha-glucosidase agn1	CNAG_02850:glucan endo-1,3-alpha-glucosidase agn1
CNAG_04886	30.1759	23.4658	0.777633	conserved hypothetical protein	CNAG_04886:conserved hypothetical protein
CNAG_02365	2.75796	0.930874	0.337522	general amidase	CNAG_02365:general amidase
CNAG_05826	102.391	52.5597	0.513323	translation release factor	CNAG_05826:translation release factor
CNAG_01428	840.014	413.032	0.491697	initiation factor 5a	CNAG_01428:initiation factor 5a
CNAG_01364	50.0991	52.744	1.05279	guanylate kinase	CNAG_01364:guanylate kinase
CNAG_03444	53.3263	39.0103	0.731539	conserved hypothetical protein	CNAG_03444:conserved hypothetical protein
CNAG_01161	32.8624	20.4796	0.623191	conserved hypothetical protein	CNAG_01161:conserved hypothetical protein
CNAG_04295	15.1156	10.0606	0.66558	conserved hypothetical protein	CNAG_04295:conserved hypothetical protein
CNAG_05932	162.393	67.3873	0.414965	peptidyl-prolyl cis-trans isomerase D	CNAG_05932:peptidyl-prolyl cis-trans isomerase D
CNAG_04183	216.043	179.575	0.831198	conserved hypothetical protein	CNAG_04183:conserved hypothetical protein
CNAG_02407	64.9453	36.3833	0.560215	phospholipase D	CNAG_02407:phospholipase D
CNAG_04447	14.866	8.1182	0.54609	chromosome 20 open reading frame 7	CNAG_04447:chromosome 20 open reading frame 7
CNAG_02417	36.8857	25.2401	0.684278	lipase/esterase family protein	CNAG_02417:lipase/esterase family protein
CNAG_01101	48.4559	23.8972	0.493173	conserved hypothetical protein	CNAG_01101:conserved hypothetical protein
CNAG_03558	18.0546	19.6028	1.08575	predicted protein	CNAG_03558:predicted protein
CNAG_07453	57.7318	26.1125	0.452306	conserved hypothetical protein	CNAG_07453:conserved hypothetical protein
CNAG_05151	52.4243	41.408	0.789862	u3 small nucleolar RNA-associated protein 11	CNAG_05151:u3 small nucleolar RNA-associated protein 11
CNAG_01060	445.265	219.586	0.493158	conserved hypothetical protein	CNAG_01060:conserved hypothetical protein
CNAG_00237	123.652	278.153	2.24949	3-isopropylmalate dehydratase	CNAG_00237:3-isopropylmalate dehydratase
CNAG_05105	217.935	97.2618	0.446288	eukaryotic translation initiation factor 3 subunit 6	CNAG_05105:eukaryotic translation initiation factor 3 subunit 6
CNAG_04216	7.8037	5.52883	0.708488	conserved hypothetical protein	CNAG_04216:conserved hypothetical protein
CNAG_05980	382.802	189.162	0.494151	predicted protein	CNAG_05980:predicted protein
CNAG_05964	2.13726	7.48347	3.50143	Poly(3-hydroxybutyrate) depolymerase	CNAG_05964:Poly(3-hydroxybutyrate) depolymerase
CNAG_02689	16.8668	17.1311	1.01567	conserved hypothetical protein	CNAG_02689:conserved hypothetical protein
CNAG_02260	103.349	71.4121	0.690979	family with sequence similarity 50	CNAG_02260:family with sequence similarity 50
CNAG_05537	37.667	21.7741	0.578067	conserved hypothetical protein	CNAG_05537:conserved hypothetical protein
CNAG_03730	78.5602	52.8375	0.672573	DNA-directed RNA polymerase II kda polypeptide	CNAG_03730:DNA-directed RNA polymerase II kda polypeptide
CNAG_01253	793.681	504.204	0.635273	protein transporter	CNAG_01253:protein transporter
CNAG_06205	75.0438	81.6085	1.08748	conserved hypothetical protein	CNAG_06205:conserved hypothetical protein
CNAG_06493	18.1975	15.2975	0.840634	conserved hypothetical protein	CNAG_06493:conserved hypothetical protein
CNAG_07557	85.3225	50.9051	0.59662	ATP-binding cassette transporter	CNAG_07557:ATP-binding cassette transporter
CNAG_00236	27.2375	20.5151	0.753193	8-amino-7-oxononanoatesynthase	CNAG_00236:8-amino-7-oxononanoatesynthase
CNAG_05246	23.7407	19.2691	0.811647	conserved hypothetical protein	CNAG_05246:conserved hypothetical protein
CNAG_05939	15.3945	23.8115	1.54675	conserved hypothetical protein	CNAG_05939:conserved hypothetical protein
CNAG_02599	2.58252	1.38409	0.535945	aldolase	CNAG_02599:aldolase
CNAG_00016	153.402	73.5729	0.479609	conserved hypothetical protein	CNAG_00016:conserved hypothetical protein
CNAG_00378	6.06331	7.71779	1.27287	predicted protein	CNAG_00378:predicted protein
CNAG_04935	44.839	36.9811	0.824753	conserved hypothetical protein	CNAG_04935:conserved hypothetical protein
CNAG_05522	131.807	73.6172	0.558525	conserved hypothetical protein	CNAG_05522:conserved hypothetical protein
CNAG_03411	21.2049	13.0239	0.614195	conserved hypothetical protein	CNAG_03411:conserved hypothetical protein
CNAG_01123	44.618	28.1028	0.629854	DRAP deaminase	CNAG_01123:DRAP deaminase
CNAG_05691	81.6294	55.9993	0.686018	predicted protein	CNAG_05691:predicted protein
CNAG_01638	29.7401	23.4096	0.787139	mitotic spindle checkpoint protein MAD2	CNAG_01638:mitotic spindle checkpoint protein MAD2
CNAG_03898	52.1045	37.473	0.71919	phosphoadenylyl-sulfate reductase	CNAG_03898:phosphoadenylyl-sulfate reductase
CNAG_01548	162.654	94.2182	0.579256	DEAD box polypeptide 48	CNAG_01548:DEAD box polypeptide 48
CNAG_04102	4.89981	3.21941	0.657047	hypothetical protein	CNAG_04102:hypothetical protein
CNAG_03949	31.8553	21.6558	0.679817	4-nitrophenylphosphatase	CNAG_03949:4-nitrophenylphosphatase
CNAG_04865	2.27738	2.67556	1.17484	mannitol dehydrogenase	CNAG_04865:mannitol dehydrogenase
CNAG_04608	24.3254	19.5846	0.80511	signal peptidase I	CNAG_04608:signal peptidase I
CNAG_00744	34.5234	29.9809	0.868421	alpha-1,6-mannosyltransferase	CNAG_00744:alpha-1,6-mannosyltransferase
CNAG_06277	72.6173	44.8252	0.61728	RRP12-like protein	CNAG_06277:RRP12-like protein
CNAG_04938	102.884	82.2216	0.799171	conserved hypothetical protein	CNAG_04938:conserved hypothetical protein
CNAG_00449	51.4962	44.8454	0.870849	art-4 protein	CNAG_00449:art-4 protein
CNAG_03196	93.0221	67.7958	0.728813	orotate phosphoribosyltransferase	CNAG_03196:orotate phosphoribosyltransferase
CNAG_02002	239.044	122.086	0.510724	conserved hypothetical protein	CNAG_02002:conserved hypothetical protein
CNAG_00067	386.173	212.249	0.549621	conserved hypothetical protein	CNAG_00067:conserved hypothetical protein
CNAG_06386	200.661	128.776	0.641761	conserved hypothetical protein	CNAG_06386:conserved hypothetical protein
CNAG_04236	199.29	180.661	0.906524	acid phosphatase	CNAG_04236:acid phosphatase
CNAG_07253	30.8114	17.3676	0.563675	conserved hypothetical protein	CNAG_07253:conserved hypothetical protein
CNAG_00886	305.276	121.301	0.397349	adenosylhomocysteinase	CNAG_00886:adenosylhomocysteinase
CNAG_06221	28.6256	17.8843	0.624764	peptidyl-diphthamide biosynthesis	CNAG_06221:peptidyl-diphthamide biosynthesis
CNAG_05444	12.6658	10.94	0.863747	NADPH dehydrogenase	CNAG_05444:NADPH dehydrogenase
CNAG_03963	12.9928	9.13949	0.703427	tyrosine phosphatase family protein	CNAG_03963:tyrosine phosphatase family protein
CNAG_00451	8.78254	5.8614	0.667393	cytoplasmic protein	CNAG_00451:cytoplasmic protein
CNAG_06463	1.03046	0.517754	0.502448	predicted protein	CNAG_06463:predicted protein
CNAG_04873	1.04175	1.00033	0.960234	conserved hypothetical protein	CNAG_04873:conserved hypothetical protein
CNAG_07685	4.26185	2.79943	0.656859	Atg22p	CNAG_07685:Atg22p
CNAG_00135	113.519	61.6916	0.543449	cyclophilin	CNAG_00135:cyclophilin
CNAG_07354	73.4537	39.8744	0.542851	3',5'-bisphosphate nucleotidase	CNAG_07354:3',5'-bisphosphate nucleotidase
CNAG_06770	847.849	682.179	0.804599	fructose-bisphosphate aldolase	CNAG_06770:fructose-bisphosphate aldolase
CNAG_05071	6.05158	4.45439	0.73607	conserved hypothetical protein	CNAG_05071:conserved hypothetical protein
CNAG_04318	14.4749	7.80583	0.539267	telomeric DNA binding protein	CNAG_04318:telomeric DNA binding protein
CNAG_01695	1.64098	1.29758	0.790738	conserved hypothetical protein	CNAG_01695:conserved hypothetical protein
CNAG_04324	14.9803	8.49769	0.567257	Atg22B-1p	CNAG_04324:Atg22B-1p
CNAG_05978	157.582	88.0418	0.558703	glutamate-tRNA ligase	CNAG_05978:glutamate-tRNA ligase
CNAG_06127	145.081	125.384	0.864233	TGF beta-inducible nuclear protein 1	CNAG_06127:TGF beta-inducible nuclear protein 1
CNAG_02709	221.311	159.56	0.720978	mitochondrial ribosomal protein s19	CNAG_02709:mitochondrial ribosomal protein s19
CNAG_06316	86.0544	50.4481	0.586235	glycine dehydrogenase	CNAG_06316:glycine dehydrogenase
CNAG_02867	20.4231	13.6884	0.670243	phosphoinositide phospholipase C	CNAG_02867:phosphoinositide phospholipase C
CNAG_06420	68.0768	41.4835	0.609364	citrate transport protein	CNAG_06420:citrate transport protein
CNAG_00093	100.804	68.897	0.683474	conserved hypothetical protein	CNAG_00093:conserved hypothetical protein
CNAG_06353	66.9281	39.6824	0.59291	pseudouridylate synthase	CNAG_06353:pseudouridylate synthase
CNAG_01542	3.39408	11.5145	3.39253	taurine catabolism dioxygenase TauD	CNAG_01542:taurine catabolism dioxygenase TauD
CNAG_07896	1.2416	1.04805	0.844113	predicted protein	CNAG_07896:predicted protein
CNAG_01131	26.06	30.7881	1.18143	conserved hypothetical protein	CNAG_01131:conserved hypothetical protein
CNAG_04266	32.0445	17.8443	0.556859	YEATS family protein	CNAG_04266:YEATS family protein
CNAG_05920	27.1327	16.3202	0.601497	tRNA specific adenosine deaminase	CNAG_05920:tRNA specific adenosine deaminase
CNAG_02495	82.9729	42.7508	0.515239	cytoplasmic protein	CNAG_02495:cytoplasmic protein
CNAG_03965	75.7047	47.2286	0.623853	conserved hypothetical protein	CNAG_03965:conserved hypothetical protein
CNAG_04366	25.3087	21.1506	0.835704	predicted protein	CNAG_04366:predicted protein
CNAG_04846	8.7074	8.3523	0.959219	membrane protein	CNAG_04846:membrane protein
CNAG_05258	8.37817	20.025	2.39014	glucose-methanol-choline oxidoreductase	CNAG_05258:glucose-methanol-choline oxidoreductase
CNAG_03688	437.437	313.28	0.716171	conserved hypothetical protein	CNAG_03688:conserved hypothetical protein
CNAG_06889	23.6194	17.5751	0.744096	sodium-hydrogen antiporter	CNAG_06889:sodium-hydrogen antiporter
CNAG_07032	125.484	77.0677	0.614161	conserved hypothetical protein	CNAG_07032:conserved hypothetical protein
CNAG_03526	29.0754	18.3388	0.630733	conserved hypothetical protein	CNAG_03526:conserved hypothetical protein
CNAG_06686	54.3927	36.9209	0.678784	conserved hypothetical protein	CNAG_06686:conserved hypothetical protein
CNAG_00107	155.396	114.434	0.736402	conserved hypothetical protein	CNAG_00107:conserved hypothetical protein
CNAG_04584	383.955	210.635	0.548592	cytoplasmic protein	CNAG_04584:cytoplasmic protein
CNAG_06986	3.53294	2.80618	0.794289	sugar transporter	CNAG_06986:sugar transporter
CNAG_06844	6.83999	5.60555	0.819527	predicted protein	CNAG_06844:predicted protein
CNAG_00975	8.29271	5.08506	0.613196	conserved hypothetical protein	CNAG_00975:conserved hypothetical protein
CNAG_02136	65.0493	43.8313	0.673817	conserved hypothetical protein	CNAG_02136:conserved hypothetical protein
CNAG_03433	59.1225	45.3246	0.766622	endo alpha-1,4 polygalactosaminidase precusor	CNAG_03433:endo alpha-1,4 polygalactosaminidase precusor
CNAG_01676	42.6116	26.9546	0.632566	eukaryotic translation initiation factor 3 62 kda subunit	CNAG_01676:eukaryotic translation initiation factor 3 62 kda subunit
CNAG_00981	7.06743	6.53743	0.925009	conserved hypothetical protein	CNAG_00981:conserved hypothetical protein
CNAG_04810	11.8796	10.6402	0.895668	conserved hypothetical protein	CNAG_04810:conserved hypothetical protein
CNAG_01256	1.81305	1.41871	0.782501	conserved hypothetical protein	CNAG_01256:conserved hypothetical protein
CNAG_01381	84.202	37.8016	0.448939	conserved hypothetical protein	CNAG_01381:conserved hypothetical protein
CNAG_00358	39.3405	29.672	0.754235	tRNA isopentenyltransferase	CNAG_00358:tRNA isopentenyltransferase
CNAG_05451	12.4194	13.4826	1.08561	predicted protein	CNAG_05451:predicted protein
CNAG_00064	42.1538	30.6288	0.726598	COPII-coated vesicle protein	CNAG_00064:COPII-coated vesicle protein
CNAG_00557	179.153	130.773	0.729953	conserved hypothetical protein	CNAG_00557:conserved hypothetical protein
CNAG_04383	110.207	58.1458	0.527604	acetyltransferase	CNAG_04383:acetyltransferase
CNAG_05608	15.5927	10.1239	0.649276	conserved hypothetical protein	CNAG_05608:conserved hypothetical protein
CNAG_07690	23.3935	18.4427	0.788371	conserved hypothetical protein	CNAG_07690:conserved hypothetical protein
CNAG_07630	64.3212	62.053	0.964737	rRNA primary transcript binding protein	CNAG_07630:rRNA primary transcript binding protein
CNAG_02477	7.6689	6.93581	0.904406	conserved hypothetical protein	CNAG_02477:conserved hypothetical protein
CNAG_05351	263.21	133.653	0.507782	phosphomannomutase	CNAG_05351:phosphomannomutase
CNAG_03336	26.5441	17.1667	0.646724	conserved hypothetical protein	CNAG_03336:conserved hypothetical protein
CNAG_03566	467.405	320.155	0.684962	conserved hypothetical protein	CNAG_03566:conserved hypothetical protein
CNAG_01686	62.9737	59.6888	0.947836	ThiJ/PfpI	CNAG_01686:ThiJ/PfpI
CNAG_01365	29.9291	15.0816	0.50391	conserved hypothetical protein	CNAG_01365:conserved hypothetical protein
CNAG_04728	38.0018	22.7142	0.597713	conserved hypothetical protein	CNAG_04728:conserved hypothetical protein
CNAG_00357	19.5937	13.8704	0.707902	ribonuclease H	CNAG_00357:ribonuclease H
CNAG_01359	122.854	65.4815	0.533002	RNA polymerase II subunit 7	CNAG_01359:RNA polymerase II subunit 7
CNAG_01113	38.4666	23.7068	0.616296	predicted protein	CNAG_01113:predicted protein
CNAG_06840	805.228	532.431	0.661217	translation elongation factor 2	CNAG_06840:translation elongation factor 2
CNAG_06978	4.60468	2.86447	0.622078	cytoplasmic protein	CNAG_06978:cytoplasmic protein
CNAG_00659	47.368	40.6521	0.858219	conserved hypothetical protein	CNAG_00659:conserved hypothetical protein
CNAG_07893	0.145527	0.104456	0.717783	conserved hypothetical protein	CNAG_07893:conserved hypothetical protein
CNAG_05016	0.303542	0.130727	0.43067	conserved hypothetical protein	CNAG_05016:conserved hypothetical protein
CNAG_00874	56.069	28.3709	0.506	tRNA (cytosine-5-)-methyltransferase	CNAG_00874:tRNA (cytosine-5-)-methyltransferase
CNAG_03343	43.258	28.8311	0.666492	conserved hypothetical protein	CNAG_03343:conserved hypothetical protein
CNAG_04823	62.4157	34.5098	0.552903	peptidyl-prolyl cis-trans isomerase H	CNAG_04823:peptidyl-prolyl cis-trans isomerase H
CNAG_07651	8.769	8.57953	0.978393	DEAD-box ATP-dependent RNA helicase 26	CNAG_07651:DEAD-box ATP-dependent RNA helicase 26
CNAG_01496	71.5589	30.7353	0.42951	phosphoprotein phosphatase	CNAG_01496:phosphoprotein phosphatase
CNAG_01155	236.101	147.718	0.625654	glycerol kinase	CNAG_01155:glycerol kinase
CNAG_00834	78.6389	51.1423	0.650344	phosphatidylserine decarboxylase	CNAG_00834:phosphatidylserine decarboxylase
CNAG_01479	37.9554	16.9133	0.44561	conserved hypothetical protein	CNAG_01479:conserved hypothetical protein
CNAG_01555	8.56309	5.32691	0.622078	conserved hypothetical protein	CNAG_01555:conserved hypothetical protein
CNAG_06494	12.0866	9.55632	0.790654	cold-induced thioredoxin domain-containing protein	CNAG_06494:cold-induced thioredoxin domain-containing protein
CNAG_00848	515.116	468.116	0.908758	conserved hypothetical protein	CNAG_00848:conserved hypothetical protein
CNAG_05848	117.82	72.8093	0.617971	rRNA primary transcript binding protein	CNAG_05848:rRNA primary transcript binding protein
CNAG_02387	25.7799	31.4462	1.21979	conserved hypothetical protein	CNAG_02387:conserved hypothetical protein
CNAG_03293	119.602	87.4771	0.7314	conserved hypothetical protein	CNAG_03293:conserved hypothetical protein
CNAG_06011	0.948681	0.623328	0.657047	conserved hypothetical protein	CNAG_06011:conserved hypothetical protein
CNAG_02736	201.591	97.1823	0.482078	t-complex protein 1	CNAG_02736:t-complex protein 1
CNAG_04676	129.467	93.833	0.724762	6-phosphofructokinase	CNAG_04676:6-phosphofructokinase
CNAG_06168	90.8196	57.7058	0.635389	formaldehyde dehydrogenase	CNAG_06168:formaldehyde dehydrogenase
CNAG_06716	107.729	75.4423	0.700295	conserved hypothetical protein	CNAG_06716:conserved hypothetical protein
CNAG_01922	19.9948	11.2703	0.56366	alternative cyclin Pho80	CNAG_01922:alternative cyclin Pho80
CNAG_04378	222.795	153.817	0.690395	NADH:ubiquinone oxidoreductase 14kD subunit	CNAG_04378:NADH:ubiquinone oxidoreductase 14kD subunit
CNAG_01575	34.7992	12.3826	0.355831	ATP-binding cassette transporter	CNAG_01575:ATP-binding cassette transporter
CNAG_01341	82.2901	51.7735	0.629158	mannose-6-phosphate isomerase	CNAG_01341:mannose-6-phosphate isomerase
CNAG_03584	91.5142	57.6438	0.629889	U5 snRNP-specific protein	CNAG_03584:U5 snRNP-specific protein
CNAG_04049	45.2038	21.9481	0.485536	serine/threonine protein phosphatase 5 phosphatase	CNAG_04049:serine/threonine protein phosphatase 5 phosphatase
CNAG_02090	13.1384	11.3618	0.86478	guanine nucleotide-binding protein alpha-2 subunit	CNAG_02090:guanine nucleotide-binding protein alpha-2 subunit
CNAG_05435	33.5241	24.0815	0.718335	conserved hypothetical protein	CNAG_05435:conserved hypothetical protein
CNAG_04023	24.2639	12.2708	0.505724	conserved hypothetical protein	CNAG_04023:conserved hypothetical protein
CNAG_01271	90.1736	54.9446	0.60932	pre-mRNA-splicing factor ISY1	CNAG_01271:pre-mRNA-splicing factor ISY1
CNAG_05337	15.1529	12.9575	0.855115	alpha-L-arabinofuranosidase	CNAG_05337:alpha-L-arabinofuranosidase
CNAG_02740	12.1182	7.87955	0.650227	conserved hypothetical protein	CNAG_02740:conserved hypothetical protein
CNAG_03766	68.7131	47.9879	0.69838	ankyrin repeat-containing protein	CNAG_03766:ankyrin repeat-containing protein
CNAG_01198	539.093	360.102	0.667977	small nuclear riboprotein F	CNAG_01198:small nuclear riboprotein F
CNAG_02021	126.03	80.5871	0.639427	ard1 family protein	CNAG_02021:ard1 family protein
CNAG_00442	42.9291	28.249	0.658038	cyclin	CNAG_00442:cyclin
CNAG_00291	36.5111	20.4892	0.561176	conserved hypothetical protein	CNAG_00291:conserved hypothetical protein
CNAG_03621	291.322	180.626	0.620021	cyclophilin A	CNAG_03621:cyclophilin A
CNAG_05827	122.256	69.7778	0.57075	tRNA binding protein	CNAG_05827:tRNA binding protein
CNAG_03565	45.2898	28.5191	0.629703	hydrogen-exporting ATPase	CNAG_03565:hydrogen-exporting ATPase
CNAG_05132	744.887	375.343	0.503892	cytochrome c oxidase polypeptide IV	CNAG_05132:cytochrome c oxidase polypeptide IV
CNAG_03868	55.1728	27.5683	0.499672	conserved hypothetical protein	CNAG_03868:conserved hypothetical protein
CNAG_04822	54.7021	28.3896	0.518986	deoxyhypusine synthase	CNAG_04822:deoxyhypusine synthase
CNAG_03563	109.227	67.981	0.622382	aspartate-tRNA ligase	CNAG_03563:aspartate-tRNA ligase
CNAG_07797	25.82	113.204	4.38434	conserved hypothetical protein	CNAG_07797:conserved hypothetical protein
CNAG_01675	10.5145	7.6266	0.725338	tagatose-bisphosphate aldolase	CNAG_01675:tagatose-bisphosphate aldolase
CNAG_00109	296.516	231.241	0.779858	conserved hypothetical protein	CNAG_00109:conserved hypothetical protein
CNAG_05880	83.9397	53.0445	0.631936	conserved hypothetical protein	CNAG_05880:conserved hypothetical protein
CNAG_03360	50.7348	31.2599	0.616144	conserved hypothetical protein	CNAG_03360:conserved hypothetical protein
CNAG_00567	37.4953	24.2378	0.646424	WD40 repeat domain 85	CNAG_00567:WD40 repeat domain 85
CNAG_05466	0.2823	0.141841	0.502448	predicted protein	CNAG_05466:predicted protein
CNAG_02596	0.562323	0.612166	1.08864	predicted protein	CNAG_02596:predicted protein
CNAG_07041	0.530251	0.22202	0.418707	conserved hypothetical protein	CNAG_07041:conserved hypothetical protein
CNAG_06062	16.5865	11.7867	0.710621	predicted protein	CNAG_06062:predicted protein
CNAG_05166	73.5107	54.0345	0.735056	helicase SWR1	CNAG_05166:helicase SWR1
CNAG_05391	51.1098	27.2953	0.534052	centromeric DNA binding protein	CNAG_05391:centromeric DNA binding protein
CNAG_02914	163.076	120.65	0.739838	conserved hypothetical protein	CNAG_02914:conserved hypothetical protein
CNAG_01588	183.556	133.115	0.725201	hypothetical protein	CNAG_01588:hypothetical protein
CNAG_03779	57.1527	33.6403	0.588604	ribosomal protein L4	CNAG_03779:ribosomal protein L4
CNAG_05816	74.412	42.8714	0.576136	conserved hypothetical protein	CNAG_05816:conserved hypothetical protein
CNAG_04952	51.2482	46.9044	0.91524	put. CPS1 protein	CNAG_04952:put. CPS1 protein
CNAG_04314	86.3853	53.4331	0.618543	NAD+ kinase	CNAG_04314:NAD+ kinase
CNAG_02412	104.32	83.7548	0.802867	rRNA-processing protein CGR1	CNAG_02412:rRNA-processing protein CGR1
CNAG_01687	95.9691	53.1131	0.55344	atypical/RIO protein kinase	CNAG_01687:atypical/RIO protein kinase
CNAG_05745	71.9728	34.9948	0.486222	cytoplasmic protein	CNAG_05745:cytoplasmic protein
CNAG_05406	11.7922	7.17009	0.608035	mitotic check point protein bub2	CNAG_05406:mitotic check point protein bub2
CNAG_02855	84.2519	62.7044	0.744249	conserved hypothetical protein	CNAG_02855:conserved hypothetical protein
CNAG_05285	91.0719	54.0003	0.592942	conserved hypothetical protein	CNAG_05285:conserved hypothetical protein
CNAG_04512	20.1437	12.4214	0.616641	conserved hypothetical protein	CNAG_04512:conserved hypothetical protein
CNAG_06998	239.074	159.679	0.667906	protein transporter	CNAG_06998:protein transporter
CNAG_04304	159.364	91.7341	0.575625	complex protein 1	CNAG_04304:complex protein 1
CNAG_06699	1222.85	1355.07	1.10813	glyceraldehyde-3-phosphate dehydrogenase	CNAG_06699:glyceraldehyde-3-phosphate dehydrogenase
CNAG_07877	1.46343	2.76817	1.89157	predicted protein	CNAG_07877:predicted protein
CNAG_03656	11.099	6.95446	0.626582	conserved hypothetical protein	CNAG_03656:conserved hypothetical protein
CNAG_07747	12.0974	5.65768	0.467679	acyl-coenzyme A oxidase I	CNAG_07747:acyl-coenzyme A oxidase I
CNAG_01437	105.669	70.7295	0.669348	ribosomal RNA assembly protein mis3	CNAG_01437:ribosomal RNA assembly protein mis3
CNAG_01104	93.614	63.269	0.67585	conserved hypothetical protein	CNAG_01104:conserved hypothetical protein
CNAG_04943	7.3392	9.4743	1.29092	CBS domain-containing protein	CNAG_04943:CBS domain-containing protein
CNAG_04872	43.1888	63.9124	1.47984	mitochondrial protein	CNAG_04872:mitochondrial protein
CNAG_03793	140.584	114.288	0.81295	mitochondrial 40s ribosomal protein	CNAG_03793:mitochondrial 40s ribosomal protein
CNAG_05679	187.531	144.032	0.768043	conserved hypothetical protein	CNAG_05679:conserved hypothetical protein
CNAG_02069	169.925	131.991	0.77676	conserved hypothetical protein	CNAG_02069:conserved hypothetical protein
CNAG_05660	82.5784	95.3479	1.15463	conserved hypothetical protein	CNAG_05660:conserved hypothetical protein
CNAG_05219	41.0145	30.459	0.742641	conserved hypothetical protein	CNAG_05219:conserved hypothetical protein
CNAG_00458	59.9884	42.7769	0.713087	conserved hypothetical protein	CNAG_00458:conserved hypothetical protein
CNAG_06757	6.71232	6.07402	0.904906	conserved hypothetical protein	CNAG_06757:conserved hypothetical protein
CNAG_05226	60.2113	41.5941	0.690802	conserved hypothetical protein	CNAG_05226:conserved hypothetical protein
CNAG_01995	6.68484	7.49267	1.12085	conserved hypothetical protein	CNAG_01995:conserved hypothetical protein
CNAG_01046	86.4422	57.0633	0.660132	N,N-dimethylglycine oxidase	CNAG_01046:N,N-dimethylglycine oxidase
CNAG_00527	100.943	58.9304	0.583798	translation initiation factor eIF-2B epsilon subunit	CNAG_00527:translation initiation factor eIF-2B epsilon subunit
CNAG_03040	68.3644	47.5362	0.695336	transketolase	CNAG_03040:transketolase
CNAG_05901	12.2423	6.62658	0.541285	conserved hypothetical protein	CNAG_05901:conserved hypothetical protein
CNAG_05284	21.7259	15.478	0.712419	conserved hypothetical protein	CNAG_05284:conserved hypothetical protein
CNAG_05482	16.9894	14.8058	0.871473	conserved hypothetical protein	CNAG_05482:conserved hypothetical protein
CNAG_01237	37.2566	45.5108	1.22155	conserved hypothetical protein	CNAG_01237:conserved hypothetical protein
CNAG_01690	6.25764	4.15476	0.663949	MFS transporter	CNAG_01690:MFS transporter
CNAG_06406	41.3915	33.1533	0.800968	conserved hypothetical protein	CNAG_06406:conserved hypothetical protein
CNAG_01474	2.21278	2.00295	0.905173	conserved hypothetical protein	CNAG_01474:conserved hypothetical protein
CNAG_00822	109.603	65.2451	0.595288	ribosome biogenesis protein Sqt1	CNAG_00822:ribosome biogenesis protein Sqt1
CNAG_06985	6.15326	4.50928	0.732828	beta-glucosidase	CNAG_06985:beta-glucosidase
CNAG_04968	10.1487	5.66217	0.557923	conserved hypothetical protein	CNAG_04968:conserved hypothetical protein
CNAG_02719	2.30937	2.4704	1.06973	predicted protein	CNAG_02719:predicted protein
CNAG_05268	10.5579	12.8232	1.21455	conserved hypothetical protein	CNAG_05268:conserved hypothetical protein
CNAG_05008	28.4205	31.5659	1.11067	hypothetical protein	CNAG_05008:hypothetical protein
CNAG_05378	2.24326	1.7533	0.781586	conserved hypothetical protein	CNAG_05378:conserved hypothetical protein
CNAG_00305	131.626	76.1718	0.578698	chaperone activator	CNAG_00305:chaperone activator
CNAG_01444	12.4569	10.0753	0.808819	conserved hypothetical protein	CNAG_01444:conserved hypothetical protein
CNAG_01842	35.8417	24.1306	0.673253	conserved hypothetical protein	CNAG_01842:conserved hypothetical protein
CNAG_01790	38.3365	26.7995	0.699058	conserved hypothetical protein	CNAG_01790:conserved hypothetical protein
CNAG_03660	34.1685	19.3667	0.566799	lipoyltransferase	CNAG_03660:lipoyltransferase
CNAG_07883	19.264	18.3914	0.954699	conserved hypothetical protein	CNAG_07883:conserved hypothetical protein
CNAG_03591	139.068	90.2333	0.648841	RAB GDP-dissociation inhibitor	CNAG_03591:RAB GDP-dissociation inhibitor
CNAG_06742	73.5566	57.5416	0.782276	cytoplasmic protein	CNAG_06742:cytoplasmic protein
CNAG_00878	3.01294	2.76817	0.918762	conserved hypothetical protein	CNAG_00878:conserved hypothetical protein
CNAG_07313	4.9243	3.69481	0.750322	hypothetical protein	CNAG_07313:hypothetical protein
CNAG_06939	0.345873	0.20854	0.602938	conserved hypothetical protein	CNAG_06939:conserved hypothetical protein
CNAG_04595	11.294	5.60062	0.495894	conserved hypothetical protein	CNAG_04595:conserved hypothetical protein
CNAG_07663	0.254854	0.102441	0.401958	conserved hypothetical protein	CNAG_07663:conserved hypothetical protein
CNAG_02281	33.5885	23.7659	0.707561	conserved hypothetical protein	CNAG_02281:conserved hypothetical protein
CNAG_06852	23.0427	12.0132	0.521344	conserved hypothetical protein	CNAG_06852:conserved hypothetical protein
CNAG_07926	93.8719	59.259	0.631276	glycylpeptide N-tetradecanoyltransferase	CNAG_07926:glycylpeptide N-tetradecanoyltransferase
CNAG_00986	25.3937	17.5454	0.690935	URM1 activating enzyme	CNAG_00986:URM1 activating enzyme
CNAG_01733	185.044	125.906	0.68041	nuclear matrix protein NMP200	CNAG_01733:nuclear matrix protein NMP200
CNAG_04296	23.9068	23.2453	0.97233	conserved hypothetical protein	CNAG_04296:conserved hypothetical protein
CNAG_05081	21.8731	14.3432	0.655746	phosphodiesterase	CNAG_05081:phosphodiesterase
CNAG_04683	174.817	87.9302	0.502984	conserved hypothetical protein	CNAG_04683:conserved hypothetical protein
CNAG_03921	47.4938	32.4771	0.683817	conserved hypothetical protein	CNAG_03921:conserved hypothetical protein
CNAG_03383	34.4038	19.3866	0.563504	conserved hypothetical protein	CNAG_03383:conserved hypothetical protein
CNAG_04181	73.5866	52.5865	0.71462	RNA-binding protein	CNAG_04181:RNA-binding protein
CNAG_06537	11.1803	10.7659	0.962928	monocarboxylic acid transporter	CNAG_06537:monocarboxylic acid transporter
CNAG_00084	114.371	57.7535	0.504968	glutamine-tRNA ligase	CNAG_00084:glutamine-tRNA ligase
CNAG_02561	3.23056	2.33129	0.721637	spermine transporter	CNAG_02561:spermine transporter
CNAG_01894	60.6749	31.1957	0.514145	aspartyl-tRNA synthetase 2	CNAG_01894:aspartyl-tRNA synthetase 2
CNAG_00165	104.27	68.6434	0.658327	5'-methylthioadenosine phosphorylase	CNAG_00165:5'-methylthioadenosine phosphorylase
CNAG_06838	69.0154	30.8597	0.447142	mitochondrial RNA helicase	CNAG_06838:mitochondrial RNA helicase
CNAG_04721	36.4034	20.2626	0.556613	conserved hypothetical protein	CNAG_04721:conserved hypothetical protein
CNAG_04402	145.734	99.265	0.68114	splicing factor	CNAG_04402:splicing factor
CNAG_03632	41.931	29.4323	0.701922	conserved hypothetical protein	CNAG_03632:conserved hypothetical protein
CNAG_01317	85.478	56.4704	0.660643	conserved hypothetical protein	CNAG_01317:conserved hypothetical protein
CNAG_05072	0.923872	1.12385	1.21645	endopeptidase	CNAG_05072:endopeptidase
CNAG_01190	60.0694	43.8583	0.730126	protein transport protein SEC22	CNAG_01190:protein transport protein SEC22
CNAG_01467	14.0003	12.7499	0.910687	vacuolar membrane protein	CNAG_01467:vacuolar membrane protein
CNAG_04746	101.494	69.064	0.680472	conserved hypothetical protein	CNAG_04746:conserved hypothetical protein
CNAG_05619	54.0768	53.5603	0.990447	TPR repeat protein	CNAG_05619:TPR repeat protein
CNAG_00793	145.448	95.5699	0.657071	DNA-directed RNA polymerase II 24 kda polypeptide	CNAG_00793:DNA-directed RNA polymerase II 24 kda polypeptide
CNAG_00353	12.0416	11.7074	0.972246	prostatic steroid 5-alpha-reductase type I	CNAG_00353:prostatic steroid 5-alpha-reductase type I
CNAG_03559	3.46651	2.71255	0.782501	allantoate permease	CNAG_03559:allantoate permease
CNAG_06920	118.956	80.4115	0.675974	ubiquitin-specific protease	CNAG_06920:ubiquitin-specific protease
CNAG_06650	11.8807	11.4176	0.961014	predicted protein	CNAG_06650:predicted protein
CNAG_00564	15.3501	13.0313	0.84894	conserved hypothetical protein	CNAG_00564:conserved hypothetical protein
CNAG_01451	31.263	32.074	1.02594	predicted protein	CNAG_01451:predicted protein
CNAG_01963	7.43545	7.96998	1.07189	CMP/dCMP deaminase zinc-binding	CNAG_01963:CMP/dCMP deaminase zinc-binding
CNAG_01098	38.3068	25.6304	0.669083	conserved hypothetical protein	CNAG_01098:conserved hypothetical protein
CNAG_04073	19.8807	9.03578	0.4545	conserved hypothetical protein	CNAG_04073:conserved hypothetical protein
CNAG_06283	36.7723	25.9836	0.706608	nucleolar protein	CNAG_06283:nucleolar protein
CNAG_04323	34.4222	27.5811	0.801259	DUF1212 family protein	CNAG_04323:DUF1212 family protein
CNAG_00241	20.7294	15.7229	0.758481	arginine methyltransferase-interacting ring finger protein	CNAG_00241:arginine methyltransferase-interacting ring finger protein
CNAG_01116	8.7753	3.4558	0.393811	beta-ketoacyl reductase	CNAG_01116:beta-ketoacyl reductase
CNAG_04957	49.5605	36.7236	0.740984	conserved hypothetical protein	CNAG_04957:conserved hypothetical protein
CNAG_07382	273.744	153.9	0.562202	conserved hypothetical protein	CNAG_07382:conserved hypothetical protein
CNAG_05649	21.8963	20.1877	0.921968	conserved hypothetical protein	CNAG_05649:conserved hypothetical protein
CNAG_00447	231.326	129.354	0.559187	t-complex protein 1	CNAG_00447:t-complex protein 1
CNAG_07349	32.4937	20.2798	0.624115	conserved hypothetical protein	CNAG_07349:conserved hypothetical protein
CNAG_00424	78.8152	50.6228	0.642298	choline-phosphate cytidylyltransferase	CNAG_00424:choline-phosphate cytidylyltransferase
CNAG_06515	13.4301	12.9506	0.964294	UPF0271 protein	CNAG_06515:UPF0271 protein
CNAG_01866	5.74774	3.92085	0.682156	conserved hypothetical protein	CNAG_01866:conserved hypothetical protein
CNAG_04571	18.0024	8.1676	0.453696	rRNA (adenine-N6,N6-)-dimethyltransferase	CNAG_04571:rRNA (adenine-N6,N6-)-dimethyltransferase
CNAG_04130	90.2097	66.7619	0.740075	conserved hypothetical protein	CNAG_04130:conserved hypothetical protein
CNAG_04506	0.609866	0.476663	0.781586	conserved hypothetical protein	CNAG_04506:conserved hypothetical protein
CNAG_03952	23.7075	18.4008	0.77616	conserved hypothetical protein	CNAG_03952:conserved hypothetical protein
CNAG_00501	1.90374	1.37055	0.719925	conserved hypothetical protein	CNAG_00501:conserved hypothetical protein
CNAG_04115	25.7021	19.2691	0.749709	conserved hypothetical protein	CNAG_04115:conserved hypothetical protein
CNAG_06905	138.795	113.478	0.817598	cytoplasmic protein	CNAG_06905:cytoplasmic protein
CNAG_03968	181.339	117.881	0.650058	poly(A) binding protein	CNAG_03968:poly(A) binding protein
CNAG_02532	38.4374	43.9963	1.14462	D-amino-acid oxidase	CNAG_02532:D-amino-acid oxidase
CNAG_05262	47.5947	36.3345	0.763414	conserved hypothetical protein	CNAG_05262:conserved hypothetical protein
CNAG_03564	124.475	107.137	0.860707	conserved hypothetical protein	CNAG_03564:conserved hypothetical protein
CNAG_00510	97.5995	66.1107	0.677367	prefoldin subunit 2	CNAG_00510:prefoldin subunit 2
CNAG_06922	36.9839	29.557	0.799185	anon-23da protein	CNAG_06922:anon-23da protein
CNAG_05689	121.095	76.7351	0.633675	conserved hypothetical protein	CNAG_05689:conserved hypothetical protein
CNAG_00927	10.3702	7.68305	0.740875	guanyl nucleotide binding protein	CNAG_00927:guanyl nucleotide binding protein
CNAG_04336	10.7534	8.23776	0.766064	single-stranded nucleic acid binding protein	CNAG_04336:single-stranded nucleic acid binding protein
CNAG_06344	224.276	154.25	0.68777	conserved hypothetical protein	CNAG_06344:conserved hypothetical protein
CNAG_03072	1023.6	653.273	0.638212	phosphopyruvate hydratase	CNAG_03072:phosphopyruvate hydratase
CNAG_06124	2.36058	1.45978	0.618398	predicted protein	CNAG_06124:predicted protein
CNAG_02582	0.883494	1.50246	1.70059	predicted protein	CNAG_02582:predicted protein
CNAG_06319	1.11909	1.47059	1.31409	predicted protein	CNAG_06319:predicted protein
CNAG_06707	0.795144	0.799037	1.0049	conserved hypothetical protein	CNAG_06707:conserved hypothetical protein
CNAG_04892	6.12195	16.0576	2.62295	conserved hypothetical protein	CNAG_04892:conserved hypothetical protein
CNAG_01154	10.8909	11.745	1.07842	conserved hypothetical protein	CNAG_01154:conserved hypothetical protein
CNAG_01688	118.623	64.3209	0.54223	ATP-dependent peptidase	CNAG_01688:ATP-dependent peptidase
CNAG_03771	352.044	230.51	0.654775	DNA binding protein Ncp1	CNAG_03771:DNA binding protein Ncp1
CNAG_06781	83.1843	66.7913	0.802932	conserved hypothetical protein	CNAG_06781:conserved hypothetical protein
CNAG_02698	42.2434	22.9892	0.544209	hSgt1p	CNAG_02698:hSgt1p
CNAG_06475	333.689	197.008	0.590394	conserved hypothetical protein	CNAG_06475:conserved hypothetical protein
CNAG_02070	844.146	573.573	0.679472	conserved hypothetical protein	CNAG_02070:conserved hypothetical protein
CNAG_02286	16.343	11.0737	0.677579	cytoplasmic protein	CNAG_02286:cytoplasmic protein
CNAG_02113	50.6744	29.9239	0.590513	clathrin assembly protein	CNAG_02113:clathrin assembly protein
CNAG_02520	38.7324	31.3689	0.809888	conserved hypothetical protein	CNAG_02520:conserved hypothetical protein
CNAG_02845	76.5796	45.7067	0.596851	cDNA sequence	CNAG_02845:cDNA sequence
CNAG_06536	2.71768	2.02874	0.746494	monocarboxylic acid transporter	CNAG_06536:monocarboxylic acid transporter
CNAG_04400	147.854	111.308	0.752824	mitochondrial ribosomal protein	CNAG_04400:mitochondrial ribosomal protein
CNAG_04051	27.1567	13.3589	0.49192	ATP-dependent RNA helicase A	CNAG_04051:ATP-dependent RNA helicase A
CNAG_03875	73.9512	50.084	0.677257	UTP-hexose-1-phosphate uridylyltransferase	CNAG_03875:UTP-hexose-1-phosphate uridylyltransferase
CNAG_06830	129.971	140.956	1.08452	histidinol dehydrogenase	CNAG_06830:histidinol dehydrogenase
CNAG_01275	39.386	35.435	0.899684	conserved hypothetical protein	CNAG_01275:conserved hypothetical protein
CNAG_01808	61.7247	49.504	0.802013	oxaloacetate carrier	CNAG_01808:oxaloacetate carrier
CNAG_03186	27.2334	16.9665	0.623003	conserved hypothetical protein	CNAG_03186:conserved hypothetical protein
CNAG_06271	1.57045	1.38876	0.884308	predicted protein	CNAG_06271:predicted protein
CNAG_04896	30.8412	19.7043	0.638893	tyrosine-tRNA ligase	CNAG_04896:tyrosine-tRNA ligase
CNAG_05624	29.0081	25.0551	0.86373	conserved hypothetical protein	CNAG_05624:conserved hypothetical protein
CNAG_00670	6.99337	6.36619	0.910318	conserved hypothetical protein	CNAG_00670:conserved hypothetical protein
CNAG_03313	1.20579	0.564065	0.467796	conserved hypothetical protein	CNAG_03313:conserved hypothetical protein
CNAG_01752	136.636	103.419	0.756895	organic acid transporter	CNAG_01752:organic acid transporter
CNAG_02425	19.3012	17.7624	0.920273	conserved hypothetical protein	CNAG_02425:conserved hypothetical protein
CNAG_00808	203.292	162.097	0.797363	myosin regulatory light chain cdc4	CNAG_00808:myosin regulatory light chain cdc4
CNAG_05037	10.5828	9.69045	0.915676	conserved hypothetical protein	CNAG_05037:conserved hypothetical protein
CNAG_00420	92.8497	62.1623	0.669494	conserved hypothetical protein	CNAG_00420:conserved hypothetical protein
CNAG_00180	36.7934	33.9526	0.922789	carboxyl-terminal proteinase	CNAG_00180:carboxyl-terminal proteinase
CNAG_01189	79.1973	46.1588	0.582833	RNA polymerase I largest subunit	CNAG_01189:RNA polymerase I largest subunit
CNAG_06752	9.78429	8.82891	0.902356	conserved hypothetical protein	CNAG_06752:conserved hypothetical protein
CNAG_07327	37.6882	26.1619	0.694166	conserved hypothetical protein	CNAG_07327:conserved hypothetical protein
CNAG_05485	62.401	35.655	0.571386	tRNA methyltransferase complex subunit Cpd1	CNAG_05485:tRNA methyltransferase complex subunit Cpd1
CNAG_07649	116.195	125.21	1.07758	hypothetical protein	CNAG_07649:hypothetical protein
CNAG_01202	69.4629	36.6865	0.528146	conserved hypothetical protein	CNAG_01202:conserved hypothetical protein
CNAG_01604	38.0335	40.6359	1.06842	haloacid dehalogenase-like hydrolase domain-containing protein 2	CNAG_01604:haloacid dehalogenase-like hydrolase domain-containing protein 2
CNAG_01351	31.765	28.0278	0.882348	conserved hypothetical protein	CNAG_01351:conserved hypothetical protein
CNAG_00111	87.6786	56.9812	0.649887	pre-mRNA splicing factor	CNAG_00111:pre-mRNA splicing factor
CNAG_07711	0.534314	0.805396	1.50734	predicted protein	CNAG_07711:predicted protein
CNAG_07586	0.553397	0.695133	1.25612	conserved hypothetical protein	CNAG_07586:conserved hypothetical protein
CNAG_07391	0.595966	0.673744	1.13051	hypothetical protein	CNAG_07391:hypothetical protein
CNAG_07407	9.53546	10.181	1.0677	fungal mating-type pheromone	CNAG_07407:fungal mating-type pheromone
CNAG_01289	10.2041	9.74136	0.954651	conserved hypothetical protein	CNAG_01289:conserved hypothetical protein
CNAG_04911	4.55573	3.5607	0.781586	conserved hypothetical protein	CNAG_04911:conserved hypothetical protein
CNAG_02006	112.468	104.9	0.932711	deamidase	CNAG_02006:deamidase
CNAG_00100	262.356	164.245	0.626039	chaperone	CNAG_00100:chaperone
CNAG_03770	47.7624	26.1798	0.548125	predicted protein	CNAG_03770:predicted protein
CNAG_06801	15.9011	16.9929	1.06866	conserved hypothetical protein	CNAG_06801:conserved hypothetical protein
CNAG_00376	3.3156	2.32219	0.700382	conserved hypothetical protein	CNAG_00376:conserved hypothetical protein
CNAG_06543	86.4185	71.6265	0.828833	diacylglycerol cholinephosphotransferase	CNAG_06543:diacylglycerol cholinephosphotransferase
CNAG_01019	366.042	393.917	1.07615	Cu/Zn superoxide dismutase	CNAG_01019:Cu/Zn superoxide dismutase
CNAG_04709	145.329	107.113	0.737039	conserved hypothetical protein	CNAG_04709:conserved hypothetical protein
CNAG_03053	2853.89	1089.77	0.381856	ribosomal protein L23a	CNAG_03053:ribosomal protein L23a
CNAG_03961	159.024	123.475	0.776458	conserved hypothetical protein	CNAG_03961:conserved hypothetical protein
CNAG_00894	642.511	527.059	0.820312	conserved hypothetical protein	CNAG_00894:conserved hypothetical protein
CNAG_00535	86.7938	56.0114	0.645338	mitochondrial ribosomal protein subunit L16	CNAG_00535:mitochondrial ribosomal protein subunit L16
CNAG_06530	3.58801	6.22201	1.73411	conserved hypothetical protein	CNAG_06530:conserved hypothetical protein
CNAG_01665	26.1306	16.6782	0.638263	conserved hypothetical protein	CNAG_01665:conserved hypothetical protein
CNAG_05486	33.2897	20.0112	0.601124	MMS2	CNAG_05486:MMS2
CNAG_07802	0.804377	1.24712	1.55041	class III aminotransferase	CNAG_07802:class III aminotransferase
CNAG_04372	52.725	31.1158	0.590153	DNA-directed RNA polymerase I	CNAG_04372:DNA-directed RNA polymerase I
CNAG_00761	364.042	274.579	0.754252	conserved hypothetical protein	CNAG_00761:conserved hypothetical protein
CNAG_02712	48.2187	52.7302	1.09356	other/Bud32 protein kinase	CNAG_02712:other/Bud32 protein kinase
CNAG_06586	32.0713	23.0547	0.718858	predicted protein	CNAG_06586:predicted protein
CNAG_00750	41.9542	28.7266	0.684714	conserved hypothetical protein	CNAG_00750:conserved hypothetical protein
CNAG_03925	21.7827	16.1383	0.740875	peptidase	CNAG_03925:peptidase
CNAG_06559	54.1449	46.3591	0.856204	conserved hypothetical protein	CNAG_06559:conserved hypothetical protein
CNAG_00377	106.166	68.7874	0.647925	DNA topoisomerase II	CNAG_00377:DNA topoisomerase II
CNAG_02761	1146.25	753.109	0.657023	inorganic phosphate transporter pho88	CNAG_02761:inorganic phosphate transporter pho88
CNAG_00522	68.7131	49.2059	0.716107	C2 domain-containing protein	CNAG_00522:C2 domain-containing protein
CNAG_03459	172.004	92.3681	0.53701	t-complex protein 1	CNAG_03459:t-complex protein 1
CNAG_05896	40.8763	18.4949	0.452462	Uba2	CNAG_05896:Uba2
CNAG_04045	167.378	94.7694	0.566199	conserved hypothetical protein	CNAG_04045:conserved hypothetical protein
CNAG_04990	82.0116	98.141	1.19667	glutamate-5-semialdehyde dehydrogenase	CNAG_04990:glutamate-5-semialdehyde dehydrogenase
CNAG_00888	53.5863	58.12	1.0846	calcium-dependent protein serine/threonine phosphatase	CNAG_00888:calcium-dependent protein serine/threonine phosphatase
CNAG_07403	16.302	10.4	0.637957	peroxisome biogenesis factor 1	CNAG_07403:peroxisome biogenesis factor 1
CNAG_04286	169.49	136.41	0.80483	DNA-directed RNA polymerase I	CNAG_04286:DNA-directed RNA polymerase I
CNAG_06689	64.4556	28.8766	0.448007	cytoplasmic protein	CNAG_06689:cytoplasmic protein
CNAG_00853	32.2247	22.1159	0.686303	opa-interacting protein OIP2	CNAG_00853:opa-interacting protein OIP2
CNAG_02548	9.97818	8.80861	0.882787	cobalamin synthesis protein	CNAG_02548:cobalamin synthesis protein
CNAG_07881	2.8676	1.06166	0.370225	predicted protein	CNAG_07881:predicted protein
CNAG_06288	129.111	91.4711	0.708471	RNA binding protein	CNAG_06288:RNA binding protein
CNAG_03188	45.1663	25.9516	0.574579	histone-lysine N-methyltransferase	CNAG_03188:histone-lysine N-methyltransferase
CNAG_07702	5.35464	6.00173	1.12085	conserved hypothetical protein	CNAG_07702:conserved hypothetical protein
CNAG_07746	73.9917	77.5839	1.04855	methylenetetrahydrofolate dehydrogenase (NADP)	CNAG_07746:methylenetetrahydrofolate dehydrogenase (NADP)
CNAG_04581	24.4318	25.9094	1.06048	conserved hypothetical protein	CNAG_04581:conserved hypothetical protein
CNAG_00719	29.9676	21.488	0.717041	helicase	CNAG_00719:helicase
CNAG_05652	53.6352	57.5253	1.07253	cytoplasmic protein	CNAG_05652:cytoplasmic protein
CNAG_03761	50.5502	31.1526	0.616271	mRNA 3'-end-processing protein RNA14	CNAG_03761:mRNA 3'-end-processing protein RNA14
CNAG_05863	20.0435	11.0878	0.553184	conserved hypothetical protein	CNAG_05863:conserved hypothetical protein
CNAG_05711	72.3396	59.5721	0.823507	conserved hypothetical protein	CNAG_05711:conserved hypothetical protein
CNAG_05030	75.4997	48.594	0.643632	conserved hypothetical protein	CNAG_05030:conserved hypothetical protein
CNAG_04174	5.27282	3.45521	0.655287	peroxisome assembly factor-2	CNAG_04174:peroxisome assembly factor-2
CNAG_05408	138.951	71.7377	0.516282	conserved hypothetical protein	CNAG_05408:conserved hypothetical protein
CNAG_04669	32.3274	23.0897	0.714246	mitochondrial matrix protein import protein	CNAG_04669:mitochondrial matrix protein import protein
CNAG_02961	141.171	139.373	0.987266	conserved hypothetical protein	CNAG_02961:conserved hypothetical protein
CNAG_03810	97.7119	76.7174	0.785139	mitochondrial ribosomal protein L23	CNAG_03810:mitochondrial ribosomal protein L23
CNAG_00976	66.1069	83.5036	1.26316	carbamoyl-phosphate synthase	CNAG_00976:carbamoyl-phosphate synthase
CNAG_01550	62.6129	47.2293	0.754306	RLI and DUF367 domain-containing protein	CNAG_01550:RLI and DUF367 domain-containing protein
CNAG_06106	382.032	237.402	0.621418	chaperone regulator	CNAG_06106:chaperone regulator
CNAG_05367	167.259	145.313	0.868789	hypothetical protein	CNAG_05367:hypothetical protein
CNAG_02308	23.1413	14.9033	0.644014	conserved hypothetical protein	CNAG_02308:conserved hypothetical protein
CNAG_06315	111.866	62.7165	0.560638	conserved hypothetical protein	CNAG_06315:conserved hypothetical protein
CNAG_03538	24.3725	43.1446	1.77021	predicted protein	CNAG_03538:predicted protein
CNAG_04994	66.0795	35.9853	0.544576	conserved hypothetical protein	CNAG_04994:conserved hypothetical protein
CNAG_00783	58.9479	44.1647	0.749216	conserved hypothetical protein	CNAG_00783:conserved hypothetical protein
CNAG_01199	58.042	37.7472	0.650342	conserved hypothetical protein	CNAG_01199:conserved hypothetical protein
CNAG_06927	100.59	72.5232	0.720977	peptidyl-prolyl cis-trans isomerase	CNAG_06927:peptidyl-prolyl cis-trans isomerase
CNAG_06359	5.68154	5.28765	0.930671	hydrolase	CNAG_06359:hydrolase
CNAG_04916	1.96367	1.23779	0.630344	conserved hypothetical protein	CNAG_04916:conserved hypothetical protein
CNAG_03176	68.5556	57.168	0.833892	endoplasmic oxidoreductin 1	CNAG_03176:endoplasmic oxidoreductin 1
CNAG_01110	81.8336	70.0694	0.856243	co-chaperone	CNAG_01110:co-chaperone
CNAG_03907	7.77193	4.36162	0.561202	LIM domain containing protein	CNAG_03907:LIM domain containing protein
CNAG_00271	42.6342	28.4529	0.667374	nuclear protein	CNAG_00271:nuclear protein
CNAG_03457	133.263	115.608	0.867517	arginine-tRNA ligase	CNAG_03457:arginine-tRNA ligase
CNAG_04332	75.9772	65.993	0.86859	60s ribosomal protein l31	CNAG_04332:60s ribosomal protein l31
CNAG_04088	14.0194	9.26844	0.661116	predicted protein	CNAG_04088:predicted protein
CNAG_04700	31.2142	20.5635	0.658787	conserved hypothetical protein	CNAG_04700:conserved hypothetical protein
CNAG_01119	175.726	52.3136	0.297701	peptide transporter	CNAG_01119:peptide transporter
CNAG_03982	25.3063	20.9553	0.828069	conserved hypothetical protein	CNAG_03982:conserved hypothetical protein
CNAG_07331	19.3128	16.0787	0.832545	conserved hypothetical protein	CNAG_07331:conserved hypothetical protein
CNAG_06034	20.1066	20.1005	0.999695	allantoin permease	CNAG_06034:allantoin permease
CNAG_01118	6.57657	3.67382	0.558622	amino acid transporter	CNAG_01118:amino acid transporter
CNAG_05327	33.6142	26.5955	0.7912	predicted protein	CNAG_05327:predicted protein
CNAG_02881	69.5643	57.5688	0.827561	cytidine deaminase	CNAG_02881:cytidine deaminase
CNAG_01270	481.349	315.433	0.65531	conserved hypothetical protein	CNAG_01270:conserved hypothetical protein
CNAG_03291	31.4451	20.8257	0.662287	conserved hypothetical protein	CNAG_03291:conserved hypothetical protein
CNAG_03822	55.3584	48.5673	0.877324	tafazzin exon 5 and exon 9 deleted variant short form	CNAG_03822:tafazzin exon 5 and exon 9 deleted variant short form
CNAG_05241	117.798	87.0559	0.739027	U6 snRNA binding protein	CNAG_05241:U6 snRNA binding protein
CNAG_03421	2.2332	1.35084	0.604889	conserved hypothetical protein	CNAG_03421:conserved hypothetical protein
CNAG_00372	60.9039	36.7406	0.603255	nuclear protein localization	CNAG_00372:nuclear protein localization
CNAG_04950	117.79	110.409	0.93734	conserved hypothetical protein	CNAG_04950:conserved hypothetical protein
CNAG_04030	9.06464	5.83912	0.644164	predicted protein	CNAG_04030:predicted protein
CNAG_05238	4.58969	4.05043	0.882505	predicted protein	CNAG_05238:predicted protein
CNAG_00613	28.4933	14.0702	0.493806	cytosine deaminase	CNAG_00613:cytosine deaminase
CNAG_07803	5.21975	14.6473	2.80612	predicted protein	CNAG_07803:predicted protein
CNAG_02843	322.896	246.21	0.762504	conserved hypothetical protein	CNAG_02843:conserved hypothetical protein
CNAG_05841	14.4591	10.2815	0.711075	conserved hypothetical protein	CNAG_05841:conserved hypothetical protein
CNAG_07838	27.928	25.1567	0.90077	cytoplasmic protein	CNAG_07838:cytoplasmic protein
CNAG_01981	161.588	104.953	0.649511	sulfide:quinone oxidoreductase	CNAG_01981:sulfide:quinone oxidoreductase
CNAG_02718	13.5539	9.24419	0.68203	NAD binding dehydrogenase family protein	CNAG_02718:NAD binding dehydrogenase family protein
CNAG_02550	136.601	169.835	1.2433	conserved hypothetical protein	CNAG_02550:conserved hypothetical protein
CNAG_06358	35.1296	23.6234	0.672463	predicted protein	CNAG_06358:predicted protein
CNAG_07842	6.44351	9.07665	1.40865	V-SNARE	CNAG_07842:V-SNARE
CNAG_04015	2.72679	3.4578	1.26808	amino acid transporter	CNAG_04015:amino acid transporter
CNAG_04182	147.741	118.347	0.801042	conserved hypothetical protein	CNAG_04182:conserved hypothetical protein
CNAG_05291	22.5122	14.8778	0.660874	conserved hypothetical protein	CNAG_05291:conserved hypothetical protein
CNAG_04753	15.8924	18.79	1.18232	lactonohydrolase	CNAG_04753:lactonohydrolase
CNAG_02584	23.2107	24.3216	1.04786	serine/threonine-protein phosphatase 2A activator 1	CNAG_02584:serine/threonine-protein phosphatase 2A activator 1
CNAG_06595	3.72099	2.5199	0.677212	conserved hypothetical protein	CNAG_06595:conserved hypothetical protein
CNAG_00401	27.5109	19.6449	0.714078	cell division cycle protein 91	CNAG_00401:cell division cycle protein 91
CNAG_03735	12.1284	6.72569	0.554541	CAP4p	CNAG_03735:CAP4p
CNAG_03447	20.5757	15.144	0.736017	conserved hypothetical protein	CNAG_03447:conserved hypothetical protein
CNAG_07350	55.2993	68.3964	1.23684	conserved hypothetical protein	CNAG_07350:conserved hypothetical protein
CNAG_03553	104.009	53.9183	0.518399	conserved hypothetical protein	CNAG_03553:conserved hypothetical protein
CNAG_06931	2.98404	28.3909	9.51424	beta-glucosidase	CNAG_06931:beta-glucosidase
CNAG_07844	2.25357	1.86497	0.827561	hypothetical protein	CNAG_07844:hypothetical protein
CNAG_02545	353.944	308.794	0.872438	inorganic diphosphatase	CNAG_02545:inorganic diphosphatase
CNAG_02457	72.7717	46.902	0.644509	importin beta-2 subunit	CNAG_02457:importin beta-2 subunit
CNAG_04889	30.9501	25.8297	0.834559	conserved hypothetical protein	CNAG_04889:conserved hypothetical protein
CNAG_02927	45.0386	32.5423	0.722544	thioredoxin family protein	CNAG_02927:thioredoxin family protein
CNAG_00686	330.634	279.953	0.846716	conserved hypothetical protein	CNAG_00686:conserved hypothetical protein
CNAG_01200	15.9255	10.0346	0.630097	pre-mRNA-splicing factor 38A	CNAG_01200:pre-mRNA-splicing factor 38A
CNAG_06826	25.6991	17.9426	0.698181	conserved hypothetical protein	CNAG_06826:conserved hypothetical protein
CNAG_05264	13.3442	25.4471	1.90698	alpha-amylase AmyA	CNAG_05264:alpha-amylase AmyA
CNAG_04749	26.5521	22.5831	0.850521	conserved hypothetical protein	CNAG_04749:conserved hypothetical protein
CNAG_06012	131.838	110.821	0.840583	NADH-cytochrome b5 reductase	CNAG_06012:NADH-cytochrome b5 reductase
CNAG_01182	237.279	168.557	0.710374	cytoplasmic protein	CNAG_01182:cytoplasmic protein
CNAG_04364	61.2154	43.7788	0.71516	oligosaccharyl transferase stt3 subunit	CNAG_04364:oligosaccharyl transferase stt3 subunit
CNAG_00639	64.626	45.8584	0.709598	conserved hypothetical protein	CNAG_00639:conserved hypothetical protein
CNAG_05129	0.911893	1.21471	1.33207	predicted protein	CNAG_05129:predicted protein
CNAG_02157	14.7334	9.14139	0.620453	conserved hypothetical protein	CNAG_02157:conserved hypothetical protein
CNAG_07462	7.2838	4.1943	0.575839	predicted protein	CNAG_07462:predicted protein
CNAG_03203	90.9319	72.9378	0.802114	DNA polymerase epsilon p12 subunit	CNAG_03203:DNA polymerase epsilon p12 subunit
CNAG_01352	15.0534	16.7149	1.11038	conserved hypothetical protein	CNAG_01352:conserved hypothetical protein
CNAG_04212	63.7048	48.9916	0.769042	conserved hypothetical protein	CNAG_04212:conserved hypothetical protein
CNAG_03873	240.098	208.916	0.870128	conserved hypothetical protein	CNAG_03873:conserved hypothetical protein
CNAG_05549	30.5308	21.279	0.696969	CMGC/CDK protein kinase	CNAG_05549:CMGC/CDK protein kinase
CNAG_03722	159.007	97.7679	0.614866	RAN protein binding protein	CNAG_03722:RAN protein binding protein
CNAG_00306	28.9825	23.0716	0.796055	conserved hypothetical protein	CNAG_00306:conserved hypothetical protein
CNAG_01749	21.6877	18.3398	0.845629	conserved hypothetical protein	CNAG_01749:conserved hypothetical protein
CNAG_07927	258.149	311.731	1.20756	conserved hypothetical protein	CNAG_07927:conserved hypothetical protein
CNAG_05442	33.4176	30.2231	0.904406	general RNA polymerase II transcription factor	CNAG_05442:general RNA polymerase II transcription factor
CNAG_05188	1.00718	0.739622	0.734347	conserved hypothetical protein	CNAG_05188:conserved hypothetical protein
CNAG_07604	2.2292	2.4213	1.08617	metalloreductase	CNAG_07604:metalloreductase
CNAG_03043	3.32903	2.61544	0.785646	predicted protein	CNAG_03043:predicted protein
CNAG_03939	28.6755	10.1967	0.355589	5-aminolevulinate synthase	CNAG_03939:5-aminolevulinate synthase
CNAG_01921	7.68655	6.62073	0.861339	predicted protein	CNAG_01921:predicted protein
CNAG_01021	67.5334	69.9749	1.03615	ATP phosphoribosyltransferase	CNAG_01021:ATP phosphoribosyltransferase
CNAG_01682	177.951	144.294	0.810865	mitochondrial outer membrane 72K protein	CNAG_01682:mitochondrial outer membrane 72K protein
CNAG_01910	62.6362	48.3255	0.771528	conserved hypothetical protein	CNAG_01910:conserved hypothetical protein
CNAG_07902	15.189	6.95831	0.458114	amino acid transporter	CNAG_07902:amino acid transporter
CNAG_03332	24.0715	16.1142	0.669429	activator 1 40 kDa subunit	CNAG_03332:activator 1 40 kDa subunit
CNAG_07621	2.24336	1.81087	0.807212	conserved hypothetical protein	CNAG_07621:conserved hypothetical protein
CNAG_01986	81.8507	77.3969	0.945587	conserved hypothetical protein	CNAG_01986:conserved hypothetical protein
CNAG_01650	94.0459	52.1515	0.554532	60s ribosomal protein l7	CNAG_01650:60s ribosomal protein l7
CNAG_05899	62.2921	117.722	1.88984	pyrroline-5-carboxylate reductase	CNAG_05899:pyrroline-5-carboxylate reductase
CNAG_02280	125.693	84.6538	0.673499	DUF1168 domain-containing protein	CNAG_02280:DUF1168 domain-containing protein
CNAG_05673	11.4894	9.77052	0.850392	GPI inositol-deacylase	CNAG_05673:GPI inositol-deacylase
CNAG_01307	86.4783	70.3956	0.814026	endoplasmic reticulum protein	CNAG_01307:endoplasmic reticulum protein
CNAG_02937	117.51	80.2492	0.682913	conserved hypothetical protein	CNAG_02937:conserved hypothetical protein
CNAG_01789	225.663	201.928	0.894822	conserved hypothetical protein	CNAG_01789:conserved hypothetical protein
CNAG_06371	26.4571	21.7414	0.821761	hydrolase	CNAG_06371:hydrolase
CNAG_07925	100.131	68.4053	0.683157	conserved hypothetical protein	CNAG_07925:conserved hypothetical protein
CNAG_00273	29.5219	13.3735	0.453001	conserved hypothetical protein	CNAG_00273:conserved hypothetical protein
CNAG_05596	409.908	274.298	0.669171	nuclear transport factor 2	CNAG_05596:nuclear transport factor 2
CNAG_04132	142.605	103.042	0.722566	pre-mRNA-splicing factor CWC2	CNAG_04132:pre-mRNA-splicing factor CWC2
CNAG_02998	40.0376	23.0849	0.57658	nuclear protein	CNAG_02998:nuclear protein
CNAG_01987	31.5529	22.0939	0.700216	carbohydrate binding protein	CNAG_01987:carbohydrate binding protein
CNAG_05598	21.2227	25.236	1.18911	conserved hypothetical protein	CNAG_05598:conserved hypothetical protein
CNAG_04011	2225.01	1173.44	0.527387	60s ribosomal protein l37a	CNAG_04011:60s ribosomal protein l37a
CNAG_04289	58.8354	40.4177	0.686963	conserved hypothetical protein	CNAG_04289:conserved hypothetical protein
CNAG_07681	46.37	27.3265	0.589314	conserved hypothetical protein	CNAG_07681:conserved hypothetical protein
CNAG_07798	2.32893	2.94881	1.26617	amidohydrolase 3	CNAG_07798:amidohydrolase 3
CNAG_00497	47.135	41.4501	0.879391	conserved hypothetical protein	CNAG_00497:conserved hypothetical protein
CNAG_01549	68.3435	46.7129	0.683503	RNA splicing factor PRP9	CNAG_01549:RNA splicing factor PRP9
CNAG_03885	101.39	85.5019	0.843299	cytoplasmic protein	CNAG_03885:cytoplasmic protein
CNAG_01261	114.967	74.3434	0.646648	myosin I binding protein	CNAG_01261:myosin I binding protein
CNAG_06394	19.5903	13.6802	0.698318	conserved hypothetical protein	CNAG_06394:conserved hypothetical protein
CNAG_04299	54.6747	46.1659	0.844374	hypothetical protein	CNAG_04299:hypothetical protein
CNAG_00935	406.659	249.341	0.613143	curved DNA-binding protein Cdb4	CNAG_00935:curved DNA-binding protein Cdb4
CNAG_03408	366.66	239.584	0.653424	conserved hypothetical protein	CNAG_03408:conserved hypothetical protein
CNAG_02145	220.092	157.692	0.716481	conserved hypothetical protein	CNAG_02145:conserved hypothetical protein
CNAG_07664	34.0032	24.0362	0.70688	mitochondrial protein	CNAG_07664:mitochondrial protein
CNAG_03382	8.0989	5.57658	0.688561	conserved hypothetical protein	CNAG_03382:conserved hypothetical protein
CNAG_06199	52.0443	28.3501	0.544729	nuclear DNA helicase II	CNAG_06199:nuclear DNA helicase II
CNAG_06279	88.6966	54.8179	0.618038	nuclear localization sequence binding protein	CNAG_06279:nuclear localization sequence binding protein
CNAG_07393	12.0831	11.9876	0.992095	predicted protein	CNAG_07393:predicted protein
CNAG_02951	22.7892	11.6403	0.51078	conserved hypothetical protein	CNAG_02951:conserved hypothetical protein
CNAG_05704	10.2318	8.67405	0.847752	ELL complex EAP30 subunit isoform 1	CNAG_05704:ELL complex EAP30 subunit isoform 1
CNAG_06436	149.165	160.982	1.07922	conserved hypothetical protein	CNAG_06436:conserved hypothetical protein
CNAG_04079	37.7827	21.1231	0.559067	conserved hypothetical protein	CNAG_04079:conserved hypothetical protein
CNAG_02435	126.078	119.974	0.951582	white collar 2	CNAG_02435:white collar 2
CNAG_05643	54.7688	53.6405	0.979399	conserved hypothetical protein	CNAG_05643:conserved hypothetical protein
CNAG_04651	26.8137	20.6179	0.768933	conserved hypothetical protein	CNAG_04651:conserved hypothetical protein
CNAG_04859	8.41018	3.84152	0.456771	rho small monomeric GTPase	CNAG_04859:rho small monomeric GTPase
CNAG_02440	111.842	57.9673	0.518298	cation-transporting ATPase	CNAG_02440:cation-transporting ATPase
CNAG_05846	26.2565	17.4488	0.664551	UBC25	CNAG_05846:UBC25
CNAG_04601	386.824	309.512	0.800138	glycine hydroxymethyltransferase	CNAG_04601:glycine hydroxymethyltransferase
CNAG_01413	294.51	181.717	0.617014	nuclear and cytoplasmic polyadenylated RNA-binding protein pub1	CNAG_01413:nuclear and cytoplasmic polyadenylated RNA-binding protein pub1
CNAG_07632	19.321	20.5322	1.06269	aspartate aminotransferase	CNAG_07632:aspartate aminotransferase
CNAG_04590	4.09417	2.83651	0.692816	hypothetical protein	CNAG_04590:hypothetical protein
CNAG_06486	51.0913	36.9424	0.723066	conserved hypothetical protein	CNAG_06486:conserved hypothetical protein
CNAG_01297	12.0401	8.94279	0.742749	conserved hypothetical protein	CNAG_01297:conserved hypothetical protein
CNAG_02220	12.3668	12.1352	0.981273	conserved hypothetical protein	CNAG_02220:conserved hypothetical protein
CNAG_05892	131.704	99.4757	0.755298	phosphoglycerate mutase	CNAG_05892:phosphoglycerate mutase
CNAG_04160	1.05012	0.84421	0.803917	conserved hypothetical protein	CNAG_04160:conserved hypothetical protein
CNAG_07742	0.370894	0.248473	0.669931	predicted protein	CNAG_07742:predicted protein
CNAG_06523	0.502846	0.280727	0.558276	conserved hypothetical protein	CNAG_06523:conserved hypothetical protein
CNAG_03831	0.194771	0.717657	3.68462	conserved hypothetical protein	CNAG_03831:conserved hypothetical protein
CNAG_03744	0.143473	0.240293	1.67483	conserved hypothetical protein	CNAG_03744:conserved hypothetical protein
CNAG_04536	0.267157	0.402698	1.50734	nicotinamide mononucleotide permease	CNAG_04536:nicotinamide mononucleotide permease
CNAG_02159	6.52832	8.00262	1.22583	predicted protein	CNAG_02159:predicted protein
CNAG_07916	0.690377	0.809383	1.17238	predicted protein	CNAG_07916:predicted protein
CNAG_00859	0.616283	0.58981	0.957044	conserved hypothetical protein	CNAG_00859:conserved hypothetical protein
CNAG_07203	1.58473	1.32707	0.837413	conserved hypothetical protein	CNAG_07203:conserved hypothetical protein
CNAG_06117	5.38397	4.01045	0.744888	conserved hypothetical protein	CNAG_06117:conserved hypothetical protein
CNAG_05811	23.3474	15.8866	0.680445	conserved hypothetical protein	CNAG_05811:conserved hypothetical protein
CNAG_03933	12.4514	6.2562	0.502448	transmembrane protein 167	CNAG_03933:transmembrane protein 167
CNAG_04690	25.4756	32.2299	1.26513	mitochondrial protein	CNAG_04690:mitochondrial protein
CNAG_00987	88.8343	66.8035	0.752001	prefoldin subunit	CNAG_00987:prefoldin subunit
CNAG_04180	159.403	99.9202	0.62684	ribosomal protein L10	CNAG_04180:ribosomal protein L10
CNAG_05787	33.9073	21.9254	0.646626	cleavage/polyadenylation specificity factor	CNAG_05787:cleavage/polyadenylation specificity factor
CNAG_06072	23.6301	17.5174	0.741317	chorismate mutase	CNAG_06072:chorismate mutase
CNAG_01961	196.918	126.828	0.644064	MSP domain-containing protein	CNAG_01961:MSP domain-containing protein
CNAG_02675	70.0033	52.1025	0.744287	serine/threonine-protein kinase	CNAG_02675:serine/threonine-protein kinase
CNAG_00003	5.67	5.48029	0.966541	drug transporter	CNAG_00003:drug transporter
CNAG_04566	135.375	107.604	0.794857	beta-flanking protein	CNAG_04566:beta-flanking protein
CNAG_01897	127.122	84.1717	0.662135	bromodomain transcription factor	CNAG_01897:bromodomain transcription factor
CNAG_02162	23.7418	21.9236	0.923418	chromosome 14 open reading frame 111	CNAG_02162:chromosome 14 open reading frame 111
CNAG_00260	46.895	29.5748	0.630659	transformer-2-beta isoform 3	CNAG_00260:transformer-2-beta isoform 3
CNAG_03216	14.7431	8.28383	0.561877	CAMK/CAMKL/MARK protein kinase	CNAG_03216:CAMK/CAMKL/MARK protein kinase
CNAG_02337	39.8446	47.082	1.18164	uracil phosphoribosyltransferase 1	CNAG_02337:uracil phosphoribosyltransferase 1
CNAG_04094	19.95	15.0519	0.754485	conserved hypothetical protein	CNAG_04094:conserved hypothetical protein
CNAG_04541	35.6146	24.6216	0.691336	polyadenylation factor 64 kDa subunit	CNAG_04541:polyadenylation factor 64 kDa subunit
CNAG_02422	47.5418	33.5925	0.706587	conserved hypothetical protein	CNAG_02422:conserved hypothetical protein
CNAG_04369	25.3556	21.1366	0.833607	conserved hypothetical protein	CNAG_04369:conserved hypothetical protein
CNAG_05131	107.854	67.7338	0.628012	conserved hypothetical protein	CNAG_05131:conserved hypothetical protein
CNAG_01469	19.0721	18.6475	0.977737	CDP-diacylglycerol-serine O-phosphatidyltransferase	CNAG_01469:CDP-diacylglycerol-serine O-phosphatidyltransferase
CNAG_02656	75.9505	53.7934	0.70827	translation machinery-associated protein 20	CNAG_02656:translation machinery-associated protein 20
CNAG_06497	10.8986	6.30392	0.578415	microsomal epoxide hydrolase	CNAG_06497:microsomal epoxide hydrolase
CNAG_02191	39.8647	38.8567	0.974714	conserved hypothetical protein	CNAG_02191:conserved hypothetical protein
CNAG_06637	19.704	12.9107	0.655233	ubiquitin specific protease	CNAG_06637:ubiquitin specific protease
CNAG_04998	2.91089	3.3494	1.15064	conserved hypothetical protein	CNAG_04998:conserved hypothetical protein
CNAG_00626	555.186	550.848	0.992187	conserved hypothetical protein	CNAG_00626:conserved hypothetical protein
CNAG_02367	111.92	110.685	0.988967	GTPase	CNAG_02367:GTPase
CNAG_04806	132.362	110.371	0.833859	golgi phosphoprotein 3 domain containing protein	CNAG_04806:golgi phosphoprotein 3 domain containing protein
CNAG_01299	1.08689	1.11321	1.02422	conserved hypothetical protein	CNAG_01299:conserved hypothetical protein
CNAG_05538	27.1685	16.8381	0.619766	conserved hypothetical protein	CNAG_05538:conserved hypothetical protein
CNAG_01265	29.5575	21.3301	0.721649	charged multivesicular body protein 6-A	CNAG_01265:charged multivesicular body protein 6-A
CNAG_06643	22.6591	17.3414	0.765318	conserved hypothetical protein	CNAG_06643:conserved hypothetical protein
CNAG_02469	39.6913	35.3341	0.890223	cytoplasmic protein	CNAG_02469:cytoplasmic protein
CNAG_04882	32.1366	27.7954	0.864915	conserved hypothetical protein	CNAG_04882:conserved hypothetical protein
CNAG_01376	132.022	91.1599	0.69049	conserved hypothetical protein	CNAG_01376:conserved hypothetical protein
CNAG_07542	11.4271	12.6797	1.10962	conserved hypothetical protein	CNAG_07542:conserved hypothetical protein
CNAG_05388	61.5983	53.7827	0.87312	DNA glycosylase	CNAG_05388:DNA glycosylase
CNAG_03377	48.2538	47.7284	0.989112	conserved hypothetical protein	CNAG_03377:conserved hypothetical protein
CNAG_01582	3.26613	1.98454	0.607612	predicted protein	CNAG_01582:predicted protein
CNAG_01463	18.4313	15.8995	0.862637	conserved hypothetical protein	CNAG_01463:conserved hypothetical protein
CNAG_01853	138.268	117.18	0.847491	conserved hypothetical protein	CNAG_01853:conserved hypothetical protein
CNAG_05717	7.17418	12.2369	1.70568	conserved hypothetical protein	CNAG_05717:conserved hypothetical protein
CNAG_02095	102.958	74.5483	0.724066	cyclin	CNAG_02095:cyclin
CNAG_05233	15.9001	12.4214	0.781215	conserved hypothetical protein	CNAG_05233:conserved hypothetical protein
CNAG_01033	24.1977	13.9519	0.57658	exosome 3'->5 exonuclease subunit ski4	CNAG_01033:exosome 3'->5 exonuclease subunit ski4
CNAG_04475	65.6509	122.976	1.87319	conserved hypothetical protein	CNAG_04475:conserved hypothetical protein
CNAG_04766	4.82523	3.75616	0.778441	predicted protein	CNAG_04766:predicted protein
CNAG_02047	26.2971	20.5958	0.783197	conserved hypothetical protein	CNAG_02047:conserved hypothetical protein
CNAG_07325	84.3377	78.5445	0.931309	conserved hypothetical protein	CNAG_07325:conserved hypothetical protein
CNAG_05905	21.5461	17.4918	0.811829	transcription factor iiib 70 kd subunit	CNAG_05905:transcription factor iiib 70 kd subunit
CNAG_05405	88.1898	80.2694	0.910189	predicted protein	CNAG_05405:predicted protein
CNAG_00524	14.3712	8.34285	0.580525	acetyl-Coenzyme A acyltransferase 2	CNAG_00524:acetyl-Coenzyme A acyltransferase 2
CNAG_06671	54.4119	42.5761	0.782478	TKL-group protein kinase	CNAG_06671:TKL-group protein kinase
CNAG_07330	5.50314	4.87949	0.886673	conserved hypothetical protein	CNAG_07330:conserved hypothetical protein
CNAG_00131	4.86308	5.56962	1.14529	alcohol dehydrogenase	CNAG_00131:alcohol dehydrogenase
CNAG_06983	43.2775	33.3057	0.769585	conserved hypothetical protein	CNAG_06983:conserved hypothetical protein
CNAG_01204	375.373	328.693	0.875645	ATP synthase subunit 5	CNAG_01204:ATP synthase subunit 5
CNAG_02037	125.927	88.7903	0.705091	50S ribosomal protein L22	CNAG_02037:50S ribosomal protein L22
CNAG_00803	32.8485	24.4717	0.744989	conserved hypothetical protein	CNAG_00803:conserved hypothetical protein
CNAG_06815	2.79084	3.55956	1.27544	FAO1	CNAG_06815:FAO1
CNAG_04494	55.032	40.5858	0.737495	U1 small nuclear ribonucleoprotein	CNAG_04494:U1 small nuclear ribonucleoprotein
CNAG_00096	15.2802	6.44342	0.421685	conserved hypothetical protein	CNAG_00096:conserved hypothetical protein
CNAG_01924	83.2366	64.5796	0.775856	conserved hypothetical protein	CNAG_01924:conserved hypothetical protein
CNAG_02034	43.2011	34.3577	0.795298	conserved hypothetical protein	CNAG_02034:conserved hypothetical protein
CNAG_05013	88.9461	52.6059	0.591436	RNP domain-containing protein	CNAG_05013:RNP domain-containing protein
CNAG_05935	129.43	83.856	0.647886	uridylate kinase	CNAG_05935:uridylate kinase
CNAG_01215	24.0441	24.6988	1.02723	conserved hypothetical protein	CNAG_01215:conserved hypothetical protein
CNAG_01814	24.4968	21.966	0.896689	conserved hypothetical protein	CNAG_01814:conserved hypothetical protein
CNAG_03271	41.5312	25.613	0.616717	pre-mRNA-splicing factor PRP46	CNAG_03271:pre-mRNA-splicing factor PRP46
CNAG_03250	24.4825	25.9413	1.05958	conserved hypothetical protein	CNAG_03250:conserved hypothetical protein
CNAG_05290	22.7562	24.0083	1.05502	transcription cofactor	CNAG_05290:transcription cofactor
CNAG_06714	30.6718	19.2504	0.627625	endoplasmic reticulum vesicle protein 25	CNAG_06714:endoplasmic reticulum vesicle protein 25
CNAG_06869	13.8104	15.8837	1.15013	HPP family protein	CNAG_06869:HPP family protein
CNAG_03020	38.5647	59.0436	1.53103	conserved hypothetical protein	CNAG_03020:conserved hypothetical protein
CNAG_02710	182.121	107.212	0.588689	chaperonin-containing T-complex gamma subunit Cct3	CNAG_02710:chaperonin-containing T-complex gamma subunit Cct3
CNAG_02941	62.8117	49.5025	0.788109	conserved hypothetical protein	CNAG_02941:conserved hypothetical protein
CNAG_00762	16.4453	13.3969	0.814636	diphthamide biosynthesis protein 1	CNAG_00762:diphthamide biosynthesis protein 1
CNAG_04408	76.6835	53.042	0.6917	choline kinase	CNAG_04408:choline kinase
CNAG_03923	12.6419	8.40936	0.665199	endonuclease	CNAG_03923:endonuclease
CNAG_02099	55.8214	44.0852	0.789754	fatty acid synthase beta subunit	CNAG_02099:fatty acid synthase beta subunit
CNAG_06094	8.7494	6.71163	0.767096	predicted protein	CNAG_06094:predicted protein
CNAG_06483	14.0569	10.9145	0.776452	conserved hypothetical protein	CNAG_06483:conserved hypothetical protein
CNAG_06067	72.0804	46.3601	0.643173	conserved hypothetical protein	CNAG_06067:conserved hypothetical protein
CNAG_00465	252.1	336.402	1.3344	conserved hypothetical protein	CNAG_00465:conserved hypothetical protein
CNAG_01020	97.7369	75.2138	0.769553	conserved hypothetical protein	CNAG_01020:conserved hypothetical protein
CNAG_05336	17.2269	16.8304	0.976982	glucose transporter	CNAG_05336:glucose transporter
CNAG_02307	29.139	21.0828	0.723525	L-serine ammonia-lyase	CNAG_02307:L-serine ammonia-lyase
CNAG_00849	2.99519	2.0467	0.683329	predicted protein	CNAG_00849:predicted protein
CNAG_05253	18.0016	16.4774	0.915333	conserved hypothetical protein	CNAG_05253:conserved hypothetical protein
CNAG_01399	30.7305	23.7991	0.774446	conserved hypothetical protein	CNAG_01399:conserved hypothetical protein
CNAG_03606	236.535	153.584	0.649308	EF Tu/GTP binding protein	CNAG_03606:EF Tu/GTP binding protein
CNAG_06604	24.4587	15.7805	0.645189	conserved hypothetical protein	CNAG_06604:conserved hypothetical protein
CNAG_03249	154.275	125.677	0.81463	conserved hypothetical protein	CNAG_03249:conserved hypothetical protein
CNAG_04356	84.6013	38.3286	0.45305	TPR repeat-containing protein	CNAG_04356:TPR repeat-containing protein
CNAG_06077	41.7039	29.3301	0.703294	nucleoporin GLE2	CNAG_06077:nucleoporin GLE2
CNAG_00110	25.6082	26.7596	1.04496	conserved hypothetical protein	CNAG_00110:conserved hypothetical protein
CNAG_05274	11.8944	8.24794	0.693429	STE/STE20/YSK protein kinase	CNAG_05274:STE/STE20/YSK protein kinase
CNAG_05858	38.9762	32.2499	0.827426	conserved hypothetical protein	CNAG_05858:conserved hypothetical protein
CNAG_04670	141.841	102.523	0.722797	conserved hypothetical protein	CNAG_04670:conserved hypothetical protein
CNAG_05886	65.9817	61.0802	0.925715	ubiquitin conjugating enzyme MmsB	CNAG_05886:ubiquitin conjugating enzyme MmsB
CNAG_03562	12.3748	9.23192	0.746023	D-amino-acid oxidase	CNAG_03562:D-amino-acid oxidase
CNAG_00739	47.1909	46.5211	0.985806	chromosome 9 open reading frame 41	CNAG_00739:chromosome 9 open reading frame 41
CNAG_04836	3.41652	2.13277	0.624254	nuclear protein	CNAG_04836:nuclear protein
CNAG_04056	67.3069	49.2154	0.731209	conserved hypothetical protein	CNAG_04056:conserved hypothetical protein
CNAG_07467	13.5907	8.15312	0.599904	conserved hypothetical protein	CNAG_07467:conserved hypothetical protein
CNAG_04148	33.4034	26.1963	0.784239	other/NEK protein kinase	CNAG_04148:other/NEK protein kinase
CNAG_07522	89.864	45.4844	0.506147	conserved hypothetical protein	CNAG_07522:conserved hypothetical protein
CNAG_03119	25.6471	26.125	1.01863	predicted protein	CNAG_03119:predicted protein
CNAG_07550	9.55439	8.6792	0.908399	conserved hypothetical protein	CNAG_07550:conserved hypothetical protein
CNAG_00434	40.9083	40.5217	0.990551	arginine N-methyltransferase 2	CNAG_00434:arginine N-methyltransferase 2
CNAG_05117	85.9191	76.1065	0.885792	conserved hypothetical protein	CNAG_05117:conserved hypothetical protein
CNAG_02879	100.957	63.4234	0.628223	conserved hypothetical protein	CNAG_02879:conserved hypothetical protein
CNAG_05540	92.6914	68.5959	0.740046	urease	CNAG_05540:urease
CNAG_01454	43.3382	30.0186	0.69266	STE12	CNAG_01454:STE12
CNAG_02962	34.0349	22.7418	0.668192	CMGC/DYRK/PRP4 protein kinase	CNAG_02962:CMGC/DYRK/PRP4 protein kinase
CNAG_05194	50.4083	39.6882	0.787335	lipoic acid synthetase	CNAG_05194:lipoic acid synthetase
CNAG_02547	49.3219	29.938	0.606993	conserved hypothetical protein	CNAG_02547:conserved hypothetical protein
CNAG_01268	2.11081	2.93148	1.38879	conserved hypothetical protein	CNAG_01268:conserved hypothetical protein
CNAG_03358	446.264	243.256	0.545094	phosphoglycerate kinase	CNAG_03358:phosphoglycerate kinase
CNAG_04193	137.446	119.812	0.871706	conserved hypothetical protein	CNAG_04193:conserved hypothetical protein
CNAG_03742	52.4496	39.331	0.749882	transcription factor	CNAG_03742:transcription factor
CNAG_04913	100.847	72.4375	0.718288	integral membrane protein sed5	CNAG_04913:integral membrane protein sed5
CNAG_01247	71.1033	59.9114	0.842597	conserved hypothetical protein	CNAG_01247:conserved hypothetical protein
CNAG_01196	17.6999	11.6782	0.659791	conserved hypothetical protein	CNAG_01196:conserved hypothetical protein
CNAG_04989	29.737	18.5096	0.622445	conserved hypothetical protein	CNAG_04989:conserved hypothetical protein
CNAG_05512	32.2972	21.7723	0.674123	conserved hypothetical protein	CNAG_05512:conserved hypothetical protein
CNAG_04465	204.236	159.079	0.778896	small nuclear ribonucleoprotein	CNAG_04465:small nuclear ribonucleoprotein
CNAG_07753	0.748344	0.737262	0.985192	conserved hypothetical protein	CNAG_07753:conserved hypothetical protein
CNAG_00393	26.0298	22.816	0.876531	1,4-alpha-glucan-branching enzyme	CNAG_00393:1,4-alpha-glucan-branching enzyme
CNAG_05366	157.403	111.274	0.706938	eukaryotic translation initiation factor 2A	CNAG_05366:eukaryotic translation initiation factor 2A
CNAG_02197	141.064	112.926	0.800532	conserved hypothetical protein	CNAG_02197:conserved hypothetical protein
CNAG_07009	9.8518	8.68424	0.881488	conserved hypothetical protein	CNAG_07009:conserved hypothetical protein
CNAG_05164	43.4048	34.0152	0.783674	splicing factor 3b subunit 4	CNAG_05164:splicing factor 3b subunit 4
CNAG_06055	1.52386	1.23743	0.812037	conserved hypothetical protein	CNAG_06055:conserved hypothetical protein
CNAG_03687	27.4767	21.3626	0.777482	conserved hypothetical protein	CNAG_03687:conserved hypothetical protein
CNAG_00930	199.398	286.117	1.43491	argininosuccinate synthase	CNAG_00930:argininosuccinate synthase
CNAG_07640	49.4765	48.7332	0.984977	conserved hypothetical protein	CNAG_07640:conserved hypothetical protein
CNAG_02086	71.8928	48.6822	0.67715	sphingosine N-acyltransferase	CNAG_02086:sphingosine N-acyltransferase
CNAG_02291	19.4939	19.2126	0.985571	conserved hypothetical protein	CNAG_02291:conserved hypothetical protein
CNAG_04164	22.6704	18.0631	0.796772	conserved hypothetical protein	CNAG_04164:conserved hypothetical protein
CNAG_02340	60.6489	54.2308	0.894177	conserved hypothetical protein	CNAG_02340:conserved hypothetical protein
CNAG_05897	16.2799	10.3695	0.636949	conserved hypothetical protein	CNAG_05897:conserved hypothetical protein
CNAG_04345	1.30534	0.891468	0.682939	specific RNA polymerase II transcription factor	CNAG_04345:specific RNA polymerase II transcription factor
CNAG_02193	24.6743	14.217	0.576186	conserved hypothetical protein	CNAG_02193:conserved hypothetical protein
CNAG_01158	147.011	107.622	0.73207	splicing factor SF1	CNAG_01158:splicing factor SF1
CNAG_01852	137.098	88.6706	0.646766	CCR4-NOT transcription complex	CNAG_01852:CCR4-NOT transcription complex
CNAG_01947	2.89514	3.07322	1.06151	2,4-dienoyl-CoA reductase	CNAG_01947:2,4-dienoyl-CoA reductase
CNAG_03456	75.3417	45.6243	0.605565	conserved hypothetical protein	CNAG_03456:conserved hypothetical protein
CNAG_03554	136.563	96.4921	0.706574	coatomer alpha subunit	CNAG_03554:coatomer alpha subunit
CNAG_01353	16.0822	14.1024	0.876891	conserved hypothetical protein	CNAG_01353:conserved hypothetical protein
CNAG_07499	24.1122	23.3801	0.969636	chitin synthase 8	CNAG_07499:chitin synthase 8
CNAG_07346	188.883	115.314	0.610503	t-complex protein 1	CNAG_07346:t-complex protein 1
CNAG_00766	20.3639	14.1068	0.692733	conserved hypothetical protein	CNAG_00766:conserved hypothetical protein
CNAG_00466	36.0509	40.9484	1.13585	adaptin ear-binding coat-associated protein 2	CNAG_00466:adaptin ear-binding coat-associated protein 2
CNAG_01544	79.9929	81.707	1.02143	histidyl-tRNA synthetase	CNAG_01544:histidyl-tRNA synthetase
CNAG_00797	91.1701	55.2662	0.606188	acetate-CoA ligase	CNAG_00797:acetate-CoA ligase
CNAG_05439	9.03349	10.8355	1.19948	CAMK/CAMK1 protein kinase	CNAG_05439:CAMK/CAMK1 protein kinase
CNAG_01545	11.5667	10.0469	0.868604	conserved hypothetical protein	CNAG_01545:conserved hypothetical protein
CNAG_05107	275.443	206.025	0.747977	gim complex component GIM3	CNAG_05107:gim complex component GIM3
CNAG_05311	108.475	74.0067	0.682247	arsenite-resistant protein ASR2	CNAG_05311:arsenite-resistant protein ASR2
CNAG_06848	21.9863	12.9407	0.588582	predicted protein	CNAG_06848:predicted protein
CNAG_02944	2.92975	4.03761	1.37814	acid phosphatase	CNAG_02944:acid phosphatase
CNAG_04850	3.25808	2.47486	0.759606	conserved hypothetical protein	CNAG_04850:conserved hypothetical protein
CNAG_05171	34.113	18.3912	0.539127	ccr4-not transcription complex	CNAG_05171:ccr4-not transcription complex
CNAG_03716	50.4731	46.9419	0.930039	conserved hypothetical protein	CNAG_03716:conserved hypothetical protein
CNAG_06456	104.466	66.7902	0.63935	conserved hypothetical protein	CNAG_06456:conserved hypothetical protein
CNAG_00961	37.2578	31.6593	0.849736	conserved hypothetical protein	CNAG_00961:conserved hypothetical protein
CNAG_06526	29.8834	29.8444	0.998693	conserved hypothetical protein	CNAG_06526:conserved hypothetical protein
CNAG_03510	1181.38	893.188	0.756054	conserved hypothetical protein	CNAG_03510:conserved hypothetical protein
CNAG_06240	229.824	143.466	0.624241	dolichyl-diphosphooligosaccharide-protein glycotransferase	CNAG_06240:dolichyl-diphosphooligosaccharide-protein glycotransferase
CNAG_02133	386.677	289.843	0.749573	6-phosphogluconolactonase	CNAG_02133:6-phosphogluconolactonase
CNAG_00710	49.0942	26.4771	0.539312	glutamine synthetase	CNAG_00710:glutamine synthetase
CNAG_02602	1.41653	1.27821	0.902356	flavonol synthase	CNAG_02602:flavonol synthase
CNAG_04273	205.269	158.975	0.774471	conserved hypothetical protein	CNAG_04273:conserved hypothetical protein
CNAG_00140	176.683	125.796	0.711984	U1 snRNP 70K protein	CNAG_00140:U1 snRNP 70K protein
CNAG_02265	42.252	24.5325	0.580623	tRNA binding protein	CNAG_02265:tRNA binding protein
CNAG_03805	22.7047	20.7468	0.913766	calcium:hydrogen antiporter	CNAG_03805:calcium:hydrogen antiporter
CNAG_01693	21.8054	15.1446	0.694533	exosome complex exonuclease rrp45	CNAG_01693:exosome complex exonuclease rrp45
CNAG_05456	20.1566	20.2553	1.0049	conserved hypothetical protein	CNAG_05456:conserved hypothetical protein
CNAG_07904	97.8517	75.0327	0.7668	conserved hypothetical protein	CNAG_07904:conserved hypothetical protein
CNAG_00831	10.2972	9.03444	0.877371	nucleoside-diphosphate-sugar epimerases	CNAG_00831:nucleoside-diphosphate-sugar epimerases
CNAG_04767	35.5701	25.1008	0.705671	conserved hypothetical protein	CNAG_04767:conserved hypothetical protein
CNAG_02878	35.1992	25.1812	0.71539	conserved hypothetical protein	CNAG_02878:conserved hypothetical protein
CNAG_02991	163.336	170.545	1.04413	cofilin	CNAG_02991:cofilin
CNAG_01320	116.272	70.7765	0.608715	50S ribosomal protein L17	CNAG_01320:50S ribosomal protein L17
CNAG_02000	43.7985	30.8058	0.703353	short-chain dehydrogenase	CNAG_02000:short-chain dehydrogenase
CNAG_02413	86.018	60.1869	0.6997	conserved hypothetical protein	CNAG_02413:conserved hypothetical protein
CNAG_06754	107.621	77.0189	0.715651	pol II transcription elongation factor	CNAG_06754:pol II transcription elongation factor
CNAG_03170	18.977	13.4163	0.706977	conserved hypothetical protein	CNAG_03170:conserved hypothetical protein
CNAG_02465	1.87864	1.84393	0.981526	allantoate permease	CNAG_02465:allantoate permease
CNAG_07473	146.091	94.8403	0.649184	valine-tRNA ligase	CNAG_07473:valine-tRNA ligase
CNAG_05725	482.93	987.92	2.04568	ketol-acid reductoisomerase	CNAG_05725:ketol-acid reductoisomerase
CNAG_07940	12.2312	6.46899	0.528893	conserved hypothetical protein	CNAG_07940:conserved hypothetical protein
CNAG_07389	8.91328	8.7767	0.984677	flavin-containing monooxygenase	CNAG_07389:flavin-containing monooxygenase
CNAG_02782	36.7015	37.2456	1.01483	cytoplasmic protein	CNAG_02782:cytoplasmic protein
CNAG_05237	16.823	14.3046	0.850297	conserved hypothetical protein	CNAG_05237:conserved hypothetical protein
CNAG_01495	10.1125	9.58132	0.947473	conserved hypothetical protein	CNAG_01495:conserved hypothetical protein
CNAG_05851	20.59	18.279	0.887761	glycerol transporter	CNAG_05851:glycerol transporter
CNAG_04013	26.2237	20.7562	0.791508	potassium channel	CNAG_04013:potassium channel
CNAG_05918	927.51	851.173	0.917697	F0F1 ATP synthase subunit beta	CNAG_05918:F0F1 ATP synthase subunit beta
CNAG_04613	60.4112	37.3557	0.618358	ATP-dependent transporter	CNAG_04613:ATP-dependent transporter
CNAG_05911	5.53882	7.99037	1.44261	predicted protein	CNAG_05911:predicted protein
CNAG_06076	103.489	62.7926	0.606756	cytoplasmic protein	CNAG_06076:cytoplasmic protein
CNAG_07497	1.05649	1.16782	1.10539	conserved hypothetical protein	CNAG_07497:conserved hypothetical protein
CNAG_06627	87.8651	66.2907	0.75446	formin binding protein 3	CNAG_06627:formin binding protein 3
CNAG_04513	47.602	32.0112	0.672477	DNA-directed RNA polymerase	CNAG_04513:DNA-directed RNA polymerase
CNAG_00367	35.1139	35.2859	1.0049	dynactin 5	CNAG_00367:dynactin 5
CNAG_04939	32.1908	27.3136	0.84849	conserved hypothetical protein	CNAG_04939:conserved hypothetical protein
CNAG_03122	7.89888	7.93755	1.0049	predicted protein	CNAG_03122:predicted protein
CNAG_01637	65.8601	44.6732	0.678305	COPII-coated vesicle component Erv46	CNAG_01637:COPII-coated vesicle component Erv46
CNAG_00596	6.59167	3.86135	0.585792	Utr2p	CNAG_00596:Utr2p
CNAG_02704	141.235	132.393	0.937397	conserved hypothetical protein	CNAG_02704:conserved hypothetical protein
CNAG_01644	43.3515	19.256	0.444182	conserved hypothetical protein	CNAG_01644:conserved hypothetical protein
CNAG_04529	20.0551	16.1493	0.805248	cytochrome c oxidase-assembly factor COX16	CNAG_04529:cytochrome c oxidase-assembly factor COX16
CNAG_06122	35.6418	27.8622	0.781729	glycerol-1-phosphatase	CNAG_06122:glycerol-1-phosphatase
CNAG_04085	5.07113	4.51963	0.891247	oxidoreductase	CNAG_04085:oxidoreductase
CNAG_03453	22.8908	17.866	0.780489	microtubule motor	CNAG_03453:microtubule motor
CNAG_03976	96.5702	65.8617	0.682008	conserved hypothetical protein	CNAG_03976:conserved hypothetical protein
CNAG_00647	15.1274	15.5578	1.02845	conserved hypothetical protein	CNAG_00647:conserved hypothetical protein
CNAG_01166	55.0242	48.6	0.883247	conserved hypothetical protein	CNAG_01166:conserved hypothetical protein
CNAG_07317	64.6458	60.2382	0.93182	conserved hypothetical protein	CNAG_07317:conserved hypothetical protein
CNAG_05415	38.1461	25.2075	0.660814	conserved hypothetical protein	CNAG_05415:conserved hypothetical protein
CNAG_00561	63.1626	40.934	0.648074	histone acetyltransferase type B catalytic subunit	CNAG_00561:histone acetyltransferase type B catalytic subunit
CNAG_06943	4.41938	5.53071	1.25147	conserved hypothetical protein	CNAG_06943:conserved hypothetical protein
CNAG_04121	286.91	366.421	1.27713	conserved hypothetical protein	CNAG_04121:conserved hypothetical protein
CNAG_03027	62.4095	42.5032	0.681037	conserved hypothetical protein	CNAG_03027:conserved hypothetical protein
CNAG_02120	73.9209	62.7681	0.849125	mitochondrial protein	CNAG_02120:mitochondrial protein
CNAG_06587	9.06586	5.80855	0.640705	cytoplasmic protein	CNAG_06587:cytoplasmic protein
CNAG_00311	80.026	48.3571	0.604267	3-hydroxyisobutyryl-CoA hydrolase	CNAG_00311:3-hydroxyisobutyryl-CoA hydrolase
CNAG_04190	111.929	65.2375	0.582847	topoisomerase I	CNAG_04190:topoisomerase I
CNAG_04279	28.3725	16.3548	0.576434	conserved hypothetical protein	CNAG_04279:conserved hypothetical protein
CNAG_05307	39.9648	22.3553	0.559376	DUF1716 domain-containing protein	CNAG_05307:DUF1716 domain-containing protein
CNAG_01912	62.2616	42.5377	0.68321	glutamine-dependent NAD(+) synthetase synthase	CNAG_01912:glutamine-dependent NAD(+) synthetase synthase
CNAG_00058	216.805	138.373	0.638239	T-complex protein 1 epsilon subunit	CNAG_00058:T-complex protein 1 epsilon subunit
CNAG_01970	51.8542	41.7264	0.804689	conserved hypothetical protein	CNAG_01970:conserved hypothetical protein
CNAG_02853	51.6705	51.1037	0.989029	amidophosphoribosyltransferase	CNAG_02853:amidophosphoribosyltransferase
CNAG_00029	4.09019	3.58828	0.87729	D-3-phosphoglycerate dehydrogenase	CNAG_00029:D-3-phosphoglycerate dehydrogenase
CNAG_00099	33.8787	24.6043	0.726248	ATP dependent DNA helicase	CNAG_00099:ATP dependent DNA helicase
CNAG_07636	33.7162	30.3971	0.901556	protoplast regeneration and killer toxin resistance gene	CNAG_07636:protoplast regeneration and killer toxin resistance gene
CNAG_06520	45.3652	31.0951	0.685438	conserved hypothetical protein	CNAG_06520:conserved hypothetical protein
CNAG_04267	52.2049	38.5858	0.739121	mitochondrial genome maintenance protein	CNAG_04267:mitochondrial genome maintenance protein
CNAG_00130	237.711	214.439	0.902101	CAMK/CAMK1 protein kinase	CNAG_00130:CAMK/CAMK1 protein kinase
CNAG_03399	70.0063	50.9927	0.728401	phosphatase associated protein	CNAG_03399:phosphatase associated protein
CNAG_03682	1798.12	1542.29	0.857725	macrolide-binding protein FKBP12	CNAG_03682:macrolide-binding protein FKBP12
CNAG_00018	14.58	11.9069	0.816662	conserved hypothetical protein	CNAG_00018:conserved hypothetical protein
CNAG_03090	0.50074	0.524158	1.04677	conserved hypothetical protein	CNAG_03090:conserved hypothetical protein
CNAG_00607	21.5679	19.0054	0.881187	conserved hypothetical protein	CNAG_00607:conserved hypothetical protein
CNAG_02471	1.98514	1.03899	0.523383	conserved hypothetical protein	CNAG_02471:conserved hypothetical protein
CNAG_07565	23.567	20.2061	0.857388	conserved hypothetical protein	CNAG_07565:conserved hypothetical protein
CNAG_00674	24.8205	23.2712	0.937582	conserved hypothetical protein	CNAG_00674:conserved hypothetical protein
CNAG_03539	13.9015	12.0478	0.866656	conserved hypothetical protein	CNAG_03539:conserved hypothetical protein
CNAG_00151	64.5349	34.9889	0.542171	peptide-binding protein	CNAG_00151:peptide-binding protein
CNAG_03706	153.947	127.085	0.825515	serine/threonine-protein phosphatase PP1	CNAG_03706:serine/threonine-protein phosphatase PP1
CNAG_00806	330.68	323.806	0.979212	predicted protein	CNAG_00806:predicted protein
CNAG_03774	80.5761	60.8822	0.755586	hypothetical protein	CNAG_03774:hypothetical protein
CNAG_03340	0.978971	0.888561	0.907648	flavonol synthase	CNAG_03340:flavonol synthase
CNAG_03647	24.8049	14.7414	0.594293	conserved hypothetical protein	CNAG_03647:conserved hypothetical protein
CNAG_06566	39.4687	24.8254	0.62899	DUF89 domain-containing protein	CNAG_06566:DUF89 domain-containing protein
CNAG_04355	18.1989	10.6705	0.586325	conserved hypothetical protein	CNAG_04355:conserved hypothetical protein
CNAG_04454	9.5461	11.713	1.22699	conserved hypothetical protein	CNAG_04454:conserved hypothetical protein
CNAG_05568	32.6551	21.8643	0.669553	conserved hypothetical protein	CNAG_05568:conserved hypothetical protein
CNAG_04511	17.7842	17.4289	0.980022	conserved hypothetical protein	CNAG_04511:conserved hypothetical protein
CNAG_04455	14.7065	9.58604	0.651824	peroxisomal protein	CNAG_04455:peroxisomal protein
CNAG_00722	49.4056	34.1963	0.692154	ribosomal protein L27	CNAG_00722:ribosomal protein L27
CNAG_06968	249.831	233.537	0.934779	hypothetical protein	CNAG_06968:hypothetical protein
CNAG_04192	56.5726	61.638	1.08954	phosphoribosylformylglycinamidine synthase	CNAG_04192:phosphoribosylformylglycinamidine synthase
CNAG_02750	38.3371	34.4978	0.899855	conserved hypothetical protein	CNAG_02750:conserved hypothetical protein
CNAG_01599	77.9412	76.47	0.981124	conserved hypothetical protein	CNAG_01599:conserved hypothetical protein
CNAG_05793	42.7158	32.2341	0.754618	conserved hypothetical protein	CNAG_05793:conserved hypothetical protein
CNAG_02975	29.4179	20.7696	0.706019	conserved hypothetical protein	CNAG_02975:conserved hypothetical protein
CNAG_02569	53.9514	37.6148	0.697198	conserved hypothetical protein	CNAG_02569:conserved hypothetical protein
CNAG_02368	36.612	34.3012	0.936884	conserved hypothetical protein	CNAG_02368:conserved hypothetical protein
CNAG_01741	14.7106	13.3782	0.909431	conserved hypothetical protein	CNAG_01741:conserved hypothetical protein
CNAG_01899	140.135	109.882	0.784111	Byr1-binding protein Bob1	CNAG_01899:Byr1-binding protein Bob1
CNAG_05097	17.0902	16.248	0.950719	cytoplasmic protein	CNAG_05097:cytoplasmic protein
CNAG_05076	70.8164	69.96	0.987907	conserved hypothetical protein	CNAG_05076:conserved hypothetical protein
CNAG_02405	11.8985	12.5139	1.05172	conserved hypothetical protein	CNAG_02405:conserved hypothetical protein
CNAG_02890	114.404	82.1739	0.71828	conserved hypothetical protein	CNAG_02890:conserved hypothetical protein
CNAG_05975	70.8877	45.374	0.640083	3' tRNA processing endoribonuclease	CNAG_05975:3' tRNA processing endoribonuclease
CNAG_06189	0.834352	2.39554	2.87113	conserved hypothetical protein	CNAG_06189:conserved hypothetical protein
CNAG_06785	7.58961	9.44266	1.24416	kynurenine 3-monooxygenase	CNAG_06785:kynurenine 3-monooxygenase
CNAG_02290	65.931	54.3532	0.824395	conserved hypothetical protein	CNAG_02290:conserved hypothetical protein
CNAG_00566	32.0844	21.1086	0.657908	DNA ligase	CNAG_00566:DNA ligase
CNAG_02130	79.3255	49.833	0.628209	RNA splicing factor Pad-1	CNAG_02130:RNA splicing factor Pad-1
CNAG_05756	86.0493	70.2972	0.816941	mitochondrial protein	CNAG_05756:mitochondrial protein
CNAG_07000	135.306	103.628	0.765883	conserved hypothetical protein	CNAG_07000:conserved hypothetical protein
CNAG_04963	166.386	225.196	1.35346	conserved hypothetical protein	CNAG_04963:conserved hypothetical protein
CNAG_02910	24.4617	23.547	0.962608	conserved hypothetical protein	CNAG_02910:conserved hypothetical protein
CNAG_02795	162.881	188.042	1.15448	phosphoribosylglycinamide formyltransferase	CNAG_02795:phosphoribosylglycinamide formyltransferase
CNAG_09002	9.31953	5.47241	0.587198	apocytochrome b	CNAG_09002:apocytochrome b
CNAG_00781	98.9024	80.0446	0.809329	conserved hypothetical protein	CNAG_00781:conserved hypothetical protein
CNAG_05354	78.4073	57.997	0.739689	conserved hypothetical protein	CNAG_05354:conserved hypothetical protein
CNAG_05682	484.105	382.64	0.790408	conserved hypothetical protein	CNAG_05682:conserved hypothetical protein
CNAG_05383	21.539	19.3822	0.899864	conserved hypothetical protein	CNAG_05383:conserved hypothetical protein
CNAG_03070	31.8589	22.5461	0.707685	histone lysine N-methyltransferase	CNAG_03070:histone lysine N-methyltransferase
CNAG_07795	3.62586	5.69898	1.57176	conserved hypothetical protein	CNAG_07795:conserved hypothetical protein
CNAG_05735	2.52263	2.79498	1.10796	hypothetical protein	CNAG_05735:hypothetical protein
CNAG_03640	32.592	28.0803	0.861569	conserved hypothetical protein	CNAG_03640:conserved hypothetical protein
CNAG_05927	97.6011	68.2751	0.699532	conserved hypothetical protein	CNAG_05927:conserved hypothetical protein
CNAG_00973	74.4958	36.5918	0.491193	conserved hypothetical protein	CNAG_00973:conserved hypothetical protein
CNAG_05409	56.3234	39.4252	0.69998	activator 1 41 kda subunit	CNAG_05409:activator 1 41 kda subunit
CNAG_01581	4.17846	2.62432	0.62806	predicted protein	CNAG_01581:predicted protein
CNAG_03902	34.589	18.7727	0.542737	transcriptional regulatory protein	CNAG_03902:transcriptional regulatory protein
CNAG_06006	43.3716	31.4376	0.724843	conserved hypothetical protein	CNAG_06006:conserved hypothetical protein
CNAG_03104	40.7843	42.0306	1.03056	conserved hypothetical protein	CNAG_03104:conserved hypothetical protein
CNAG_04178	16.1587	11.3358	0.701531	conserved hypothetical protein	CNAG_04178:conserved hypothetical protein
CNAG_03049	213.628	179.753	0.841433	predicted protein	CNAG_03049:predicted protein
CNAG_06725	25.8342	14.3193	0.554278	DNA polymerase Delta	CNAG_06725:DNA polymerase Delta
CNAG_05819	17.6717	12.3665	0.699792	conserved hypothetical protein	CNAG_05819:conserved hypothetical protein
CNAG_07376	44.2625	37.9347	0.857039	conserved hypothetical protein	CNAG_07376:conserved hypothetical protein
CNAG_04977	105.07	92.4889	0.880263	conserved hypothetical protein	CNAG_04977:conserved hypothetical protein
CNAG_03140	60.1975	47.6759	0.791992	sugar transporter	CNAG_03140:sugar transporter
CNAG_02492	29.2609	26.9712	0.921749	peptidyl-prolyl cis-trans isomerase-like 3	CNAG_02492:peptidyl-prolyl cis-trans isomerase-like 3
CNAG_03144	62.2063	61.5916	0.990118	protein-methionine-S-oxide reductase	CNAG_03144:protein-methionine-S-oxide reductase
CNAG_01045	32.1125	26.5398	0.826462	conserved hypothetical protein	CNAG_01045:conserved hypothetical protein
CNAG_00164	2.82548	2.27145	0.803917	conserved hypothetical protein	CNAG_00164:conserved hypothetical protein
CNAG_04530	85.3686	84.1941	0.986242	DNA-binding protein	CNAG_04530:DNA-binding protein
CNAG_00887	1.03216	1.47899	1.43291	conserved hypothetical protein	CNAG_00887:conserved hypothetical protein
CNAG_06181	1.18109	1.27479	1.07933	hypothetical protein	CNAG_06181:hypothetical protein
CNAG_01396	54.1374	43.7934	0.80893	hypothetical protein	CNAG_01396:hypothetical protein
CNAG_02463	1.36821	1.09483	0.800195	conserved hypothetical protein	CNAG_02463:conserved hypothetical protein
CNAG_06648	66.4056	49.8854	0.751223	rtf1 protein	CNAG_06648:rtf1 protein
CNAG_06910	0.679169	0.985825	1.45152	beta-lactamase domain-containing protein	CNAG_06910:beta-lactamase domain-containing protein
CNAG_04510	70.7249	54.273	0.767382	ATPase	CNAG_04510:ATPase
CNAG_07424	38.3281	33.4626	0.873058	predicted protein	CNAG_07424:predicted protein
CNAG_07390	4.66288	7.20879	1.54599	conserved hypothetical protein	CNAG_07390:conserved hypothetical protein
CNAG_01011	12.4704	18.7705	1.50521	conserved hypothetical protein	CNAG_01011:conserved hypothetical protein
CNAG_06414	36.5074	42.2304	1.15676	cytochrome c oxidase-assembly factor COX23	CNAG_06414:cytochrome c oxidase-assembly factor COX23
CNAG_00580	59.3134	41.7855	0.704485	GTPase	CNAG_00580:GTPase
CNAG_06351	83.7657	74.232	0.886186	conserved hypothetical protein	CNAG_06351:conserved hypothetical protein
CNAG_03458	228.421	191.274	0.837372	conserved hypothetical protein	CNAG_03458:conserved hypothetical protein
CNAG_04520	2.31398	2.28656	0.988148	D-aminoacylase	CNAG_04520:D-aminoacylase
CNAG_02110	81.2863	51.5186	0.633793	N-terminal acetyltransferase	CNAG_02110:N-terminal acetyltransferase
CNAG_02292	121.873	113.353	0.93009	superoxide dismutase copper chaperone	CNAG_02292:superoxide dismutase copper chaperone
CNAG_03769	312.707	233.278	0.745997	hexokinase	CNAG_03769:hexokinase
CNAG_01568	143.099	93.3065	0.652042	t-complex protein 1	CNAG_01568:t-complex protein 1
CNAG_06864	55.196	44.9597	0.814546	conserved hypothetical protein	CNAG_06864:conserved hypothetical protein
CNAG_02210	30.9327	18.0291	0.582851	conserved hypothetical protein	CNAG_02210:conserved hypothetical protein
CNAG_02491	24.2005	16.8115	0.694677	nuclear protein	CNAG_02491:nuclear protein
CNAG_03890	35.9511	28.8611	0.802786	conserved hypothetical protein	CNAG_03890:conserved hypothetical protein
CNAG_05644	7.75847	0.9211	0.118722	2-nitropropane dioxygenase	CNAG_05644:2-nitropropane dioxygenase
CNAG_05531	24.3355	16.1447	0.663422	conserved hypothetical protein	CNAG_05531:conserved hypothetical protein
CNAG_06921	3.79115	4.39582	1.1595	conserved hypothetical protein	CNAG_06921:conserved hypothetical protein
CNAG_03267	71.953	49.7951	0.692051	spliceosome associated protein 145	CNAG_03267:spliceosome associated protein 145
CNAG_06014	2.1521	2.00535	0.931813	predicted protein	CNAG_06014:predicted protein
CNAG_05259	0.916378	0.920864	1.0049	conserved hypothetical protein	CNAG_05259:conserved hypothetical protein
CNAG_02316	172.359	128.316	0.744469	conserved hypothetical protein	CNAG_02316:conserved hypothetical protein
CNAG_00590	42.704	34.7119	0.812849	4-amino-4-deoxychorismate synthase	CNAG_00590:4-amino-4-deoxychorismate synthase
CNAG_06002	23.9772	16.5552	0.690454	tRNA (5-methylaminomethyl-2-thiouridylate)-methyltransferase	CNAG_06002:tRNA (5-methylaminomethyl-2-thiouridylate)-methyltransferase
CNAG_02111	49.2966	42.2641	0.857343	conserved hypothetical protein	CNAG_02111:conserved hypothetical protein
CNAG_02847	31.0258	23.2493	0.749355	thymidylate kinase	CNAG_02847:thymidylate kinase
CNAG_04588	30.9652	26.05	0.841266	conserved hypothetical protein	CNAG_04588:conserved hypothetical protein
CNAG_00847	7.59837	6.40897	0.843467	conserved hypothetical protein	CNAG_00847:conserved hypothetical protein
CNAG_07374	56.1781	39.2823	0.699245	conserved hypothetical protein	CNAG_07374:conserved hypothetical protein
CNAG_01245	24.4604	17.403	0.711477	conserved hypothetical protein	CNAG_01245:conserved hypothetical protein
CNAG_05726	22.1706	34.9485	1.57635	DUF850 domain-containing protein	CNAG_05726:DUF850 domain-containing protein
CNAG_07311	22.1555	15.4266	0.696286	transcription regulator	CNAG_07311:transcription regulator
CNAG_02383	12.7616	12.8241	1.0049	Tgs1 protein	CNAG_02383:Tgs1 protein
CNAG_07410	57.521	35.0503	0.609349	CID1	CNAG_07410:CID1
CNAG_03125	28.0626	19.3023	0.68783	conserved hypothetical protein	CNAG_03125:conserved hypothetical protein
CNAG_04276	32.1524	47.6375	1.48162	cytosine-purine permease	CNAG_04276:cytosine-purine permease
CNAG_01279	46.7287	36.4654	0.780365	ubiquitin-conjugating enzyme E2S	CNAG_01279:ubiquitin-conjugating enzyme E2S
CNAG_05453	7.34556	8.37307	1.13988	conserved hypothetical protein	CNAG_05453:conserved hypothetical protein
CNAG_04646	72.1912	63.4052	0.878295	conserved hypothetical protein	CNAG_04646:conserved hypothetical protein
CNAG_05782	139.304	117.431	0.842984	histone acetylase complex subunit	CNAG_05782:histone acetylase complex subunit
CNAG_06335	40.5496	32.7019	0.806466	kinesin	CNAG_06335:kinesin
CNAG_04272	35.9867	32.9003	0.914235	CAMK/CAMK1 protein kinase	CNAG_04272:CAMK/CAMK1 protein kinase
CNAG_02504	21.2518	28.1487	1.32454	conserved hypothetical protein	CNAG_02504:conserved hypothetical protein
CNAG_00019	208.388	160.146	0.7685	chaperone	CNAG_00019:chaperone
CNAG_03251	690.758	542.543	0.785431	ARF small monomeric GTPase	CNAG_03251:ARF small monomeric GTPase
CNAG_02902	6.23326	4.24663	0.681285	conserved hypothetical protein	CNAG_02902:conserved hypothetical protein
CNAG_03698	23.4815	19.5704	0.833439	zinc finger protein Mlo2	CNAG_03698:zinc finger protein Mlo2
CNAG_00172	14.1953	13.5494	0.954496	kinesin	CNAG_00172:kinesin
CNAG_05080	47.4488	38.3577	0.808401	calcofluor white hypersensitive protein	CNAG_05080:calcofluor white hypersensitive protein
CNAG_03106	78.6698	55.5473	0.706081	conserved hypothetical protein	CNAG_03106:conserved hypothetical protein
CNAG_05476	31.3724	25.137	0.801246	predicted protein	CNAG_05476:predicted protein
CNAG_01103	128.705	101.812	0.791046	zinc finger protein Sap62	CNAG_01103:zinc finger protein Sap62
CNAG_04443	50.9611	39.6619	0.778279	conserved hypothetical protein	CNAG_04443:conserved hypothetical protein
CNAG_02362	77.7658	87.7046	1.1278	conserved hypothetical protein	CNAG_02362:conserved hypothetical protein
CNAG_00606	66.639	50.5445	0.758482	conserved hypothetical protein	CNAG_00606:conserved hypothetical protein
CNAG_03748	49.5077	28.1048	0.567686	60S ribosomal protein L19	CNAG_03748:60S ribosomal protein L19
CNAG_06342	32.0931	21.2182	0.661145	SUMO activating enzyme	CNAG_06342:SUMO activating enzyme
CNAG_02858	177.017	237.162	1.33977	adenylosuccinate synthase	CNAG_02858:adenylosuccinate synthase
CNAG_01711	39.4022	29.1494	0.739791	glycerol-3-phosphate O-acyltransferase	CNAG_01711:glycerol-3-phosphate O-acyltransferase
CNAG_06956	25.5977	18.1864	0.710468	conserved hypothetical protein	CNAG_06956:conserved hypothetical protein
CNAG_03859	52.6334	35.7128	0.678519	transcriptional regulator Medusa	CNAG_03859:transcriptional regulator Medusa
CNAG_05240	69.0422	50.0097	0.724334	conserved hypothetical protein	CNAG_05240:conserved hypothetical protein
CNAG_00688	11.8522	13.5344	1.14193	conserved hypothetical protein	CNAG_00688:conserved hypothetical protein
CNAG_04937	14.9455	11.0996	0.742673	conserved hypothetical protein	CNAG_04937:conserved hypothetical protein
CNAG_04807	47.6749	52.5674	1.10262	conserved hypothetical protein	CNAG_04807:conserved hypothetical protein
CNAG_01478	29.0032	28.0358	0.966647	monooxygenase	CNAG_01478:monooxygenase
CNAG_03731	20.8724	16.3033	0.781093	conserved hypothetical protein	CNAG_03731:conserved hypothetical protein
CNAG_05256	8.02657	10.1387	1.26314	catalase	CNAG_05256:catalase
CNAG_00257	21.6617	11.072	0.511133	kinesin family member 21A	CNAG_00257:kinesin family member 21A
CNAG_06207	658.528	150.963	0.229243	conserved hypothetical protein	CNAG_06207:conserved hypothetical protein
CNAG_03985	32.5094	25.7227	0.791238	monothiol glutaredoxin-5	CNAG_03985:monothiol glutaredoxin-5
CNAG_06942	4.98057	6.094	1.22355	nicotinamide mononucleotide permease	CNAG_06942:nicotinamide mononucleotide permease
CNAG_05350	40.4181	44.8323	1.10921	conserved hypothetical protein	CNAG_05350:conserved hypothetical protein
CNAG_05752	31.786	22.8737	0.719614	kinesin	CNAG_05752:kinesin
CNAG_07679	33.681	27.4474	0.814921	positive transcription elongation factor	CNAG_07679:positive transcription elongation factor
CNAG_04734	41.9422	36.5896	0.872382	ornithine carrier protein	CNAG_04734:ornithine carrier protein
CNAG_00982	44.772	37.5051	0.837692	conserved hypothetical protein	CNAG_00982:conserved hypothetical protein
CNAG_00812	27.0961	16.7629	0.618645	conserved hypothetical protein	CNAG_00812:conserved hypothetical protein
CNAG_04879	41.1625	26.0093	0.631869	glycogen debranching enzyme	CNAG_04879:glycogen debranching enzyme
CNAG_06369	47.535	39.48	0.830545	RAB-protein geranylgeranyltransferase	CNAG_06369:RAB-protein geranylgeranyltransferase
CNAG_04540	142.218	99.5151	0.699735	endoplasmic reticulum receptor	CNAG_04540:endoplasmic reticulum receptor
CNAG_05010	1.20153	1.00947	0.840159	conserved hypothetical protein	CNAG_05010:conserved hypothetical protein
CNAG_01423	94.2758	73.2232	0.776691	conserved hypothetical protein	CNAG_01423:conserved hypothetical protein
CNAG_01892	82.783	71.9085	0.868639	conserved hypothetical protein	CNAG_01892:conserved hypothetical protein
CNAG_03966	16.0181	12.9497	0.808441	conserved hypothetical protein	CNAG_03966:conserved hypothetical protein
CNAG_06130	21.8329	18.1491	0.831275	conserved hypothetical protein	CNAG_06130:conserved hypothetical protein
CNAG_04986	161.192	126.839	0.786878	predicted protein	CNAG_04986:predicted protein
CNAG_00312	27.5647	18.2412	0.661761	synaptobrevin	CNAG_00312:synaptobrevin
CNAG_06705	7.45647	5.46784	0.733302	predicted protein	CNAG_06705:predicted protein
CNAG_06464	80.437	68.6254	0.853157	conserved hypothetical protein	CNAG_06464:conserved hypothetical protein
CNAG_03011	2.86128	4.78172	1.67119	glycerate-and formate-dehydrogenase	CNAG_03011:glycerate-and formate-dehydrogenase
CNAG_05917	537.91	396.238	0.736626	conserved hypothetical protein	CNAG_05917:conserved hypothetical protein
CNAG_06712	54.2793	61.0485	1.12471	hypothetical protein	CNAG_06712:hypothetical protein
CNAG_02376	28.3288	24.2437	0.855796	conserved hypothetical protein	CNAG_02376:conserved hypothetical protein
CNAG_05743	37.0288	40.1296	1.08374	conserved hypothetical protein	CNAG_05743:conserved hypothetical protein
CNAG_06565	79.7876	47.5669	0.596169	conserved hypothetical protein	CNAG_06565:conserved hypothetical protein
CNAG_03508	12.5621	18.7964	1.49628	vesicle-mediated transport-related protein [Cryptococcus neoformans var. neoformans JEC21] [3- 243] (Score =)	CNAG_03508:vesicle-mediated transport-related protein [Cryptococcus neoformans var. neoformans JEC21] [3- 243] (Score =)
CNAG_04962	93.7469	55.1845	0.588655	conserved hypothetical protein	CNAG_04962:conserved hypothetical protein
CNAG_03379	57.0791	53.6227	0.939446	n-acetyltransferase 5	CNAG_03379:n-acetyltransferase 5
CNAG_02594	6.08407	5.67566	0.932873	conserved hypothetical protein	CNAG_02594:conserved hypothetical protein
CNAG_07456	3.23481	4.2138	1.30264	predicted protein	CNAG_07456:predicted protein
CNAG_07859	36.6033	28.5203	0.779174	peptidyl-prolyl cis-trans isomerase-like 2	CNAG_07859:peptidyl-prolyl cis-trans isomerase-like 2
CNAG_05153	27.3123	15.9793	0.585057	conserved hypothetical protein	CNAG_05153:conserved hypothetical protein
CNAG_02485	429.241	413.966	0.964414	ATP synthase gamma chain	CNAG_02485:ATP synthase gamma chain
CNAG_03235	71.3413	51.5914	0.723163	conserved hypothetical protein	CNAG_03235:conserved hypothetical protein
CNAG_04967	2.1834	1.79302	0.821205	conserved hypothetical protein	CNAG_04967:conserved hypothetical protein
[truncated: 4,982 more rows]
