# Supplementary material for: A Vanillin Derivative Causes Mitochondrial Dysfunction and Triggers Oxidative Stress in Cryptococcus neoformans
Source: PLoS One. 2014 Feb 20;9(2):e89122. doi: 10.1371/journal.pone.0089122 (PMC3930674; doi:10.1371/journal.pone.0089122)
Supplement: Table S4 — Differential expression of the genes encoding mitochondrial proteins. (XLSX) [file pone.0089122.s004.xlsx]

## Sheet: Sheet2
Table S4. Differential expression of the genes encoding mitochondrial proteins
Feature ID	Differential expression (ratio)	Function
CNAG_01138	0.0261012	cytochrome c peroxidase
CNAG_00462	0.0704067	oxidoreductase
CNAG_02048	0.0841267	proline dehydrogenase
CNAG_02147	0.104282	cytochrome-c peroxidase
CNAG_05602	0.109752	1-pyrroline-5-carboxylate dehydrogenase
CNAG_03629	0.113817	NADH-ubiquinone oxidoreductase
CNAG_05631	0.17154	NADH-ubiquinone oxidoreductase
CNAG_06663	0.177271	conserved hypothetical protein
CNAG_03363	0.258463	conserved hypothetical protein
CNAG_00499	0.272412	carnitine/acyl carnitine carrier
CNAG_00389	0.277061	mitochondrial protein
CNAG_04275	0.374887	metalloendopeptidase
CNAG_05831	0.375161	Brt1
CNAG_05179	0.386033	ubiquinol-cytochrome C reductase complex core protein 2
CNAG_06838	0.447142	mitochondrial RNA helicase
CNAG_00371	0.448338	enoyl-CoA hydratase
CNAG_04599	0.458374	3-methyl-2-oxobutanoate hydroxymethyltransferase
CNAG_05110	0.465891	30s ribosomal protein s13
CNAG_05980	0.494151	predicted protein
CNAG_01321	0.502607	acyl carrier protein
CNAG_01894	0.514145	aspartyl-tRNA synthetase 2
CNAG_02440	0.518298	cation-transporting ATPase
CNAG_06150	0.519842	heat-shock protein 90
CNAG_04375	0.524265	trans-hexaprenyltranstransferase
CNAG_07908	0.529392	aconitate hydratase
CNAG_01623	0.541679	pseudouridylate synthase 4
CNAG_01688	0.54223	ATP-dependent peptidase
CNAG_00788	0.550847	NADH dehydrogenase
CNAG_03311	0.550978	hydroxymethylglutaryl-CoA synthase
CNAG_02565	0.554935	homoaconitate hydratase
CNAG_01636	0.557337	peptidyl-prolyl cis-trans isomerase-like 1
CNAG_06316	0.586235	glycine dehydrogenase
CNAG_00007	0.599087	methionine-tRNA ligase
CNAG_00311	0.604267	3-hydroxyisobutyryl-CoA hydrolase
CNAG_03761	0.616271	mRNA 3'-end-processing protein RNA14
CNAG_06743	0.631649	conserved hypothetical protein
CNAG_00709	0.635261	uracil DNA N-glycosylase
CNAG_04896	0.638893	tyrosine-tRNA ligase
CNAG_05975	0.640083	3' tRNA processing endoribonuclease
CNAG_07563	0.645151	glutamyl-tRNA synthetase
CNAG_07473	0.649184	valine-tRNA ligase
CNAG_06913	0.650899	L-serine ammonia-lyase
CNAG_04640	0.661906	acly protein
CNAG_02896	0.668507	hydroxymethylglutaryl-CoA synthase
CNAG_04746	0.680472	conserved hypothetical protein
CNAG_07546	0.687277	peptide chain release factor 1
CNAG_02399	0.695601	glutathione-disulfide reductase
CNAG_00580	0.704485	GTPase
CNAG_07664	0.70688	mitochondrial protein
CNAG_04669	0.714246	mitochondrial matrix protein import protein
CNAG_02307	0.723525	L-serine ammonia-lyase
CNAG_03931	0.749469	mitochondrial import receptor subunit tom40
CNAG_00358	0.754235	tRNA isopentenyltransferase
CNAG_06540	0.765635	dihydroxy-acid dehydratase
CNAG_07859	0.779174	peptidyl-prolyl cis-trans isomerase-like 2
CNAG_02609	0.781343	hexaprenyldihydroxybenzoate methyltransferase
CNAG_05194	0.787335	lipoic acid synthetase
CNAG_03473	0.789561	lipoate-protein ligase B
CNAG_01133	0.789698	mitochondrial protein
CNAG_01546	0.812189	S-adenosylmethionine-dependent methyltransferase
CNAG_05756	0.816941	mitochondrial protein
CNAG_00176	0.825883	glutamate carboxypeptidase protein
CNAG_03081	0.832788	RNA helicase
CNAG_02120	0.849125	mitochondrial protein
CNAG_07509	0.860344	X-Pro aminopeptidase
CNAG_00970	0.862384	phosphatidate cytidylyltransferase
CNAG_03187	0.870674	protoporphyrinogen oxidase
CNAG_02815	0.870994	glycerol-3-phosphate dehydrogenase
CNAG_03822	0.877324	tafazzin exon 5 and exon 9 deleted variant short form
CNAG_02870	0.879754	tetrahydrofolylpolyglutamate synthase
CNAG_05497	0.881911	dihydroxy-acid dehydratase
CNAG_02049	0.882161	proline dehydrogenase
CNAG_00675	0.886589	carnitine/acyl carnitine carrier
CNAG_05011	0.887684	mitochondrial iron uptake protein
CNAG_06441	0.894575	isoleucyl-tRNA synthetase
CNAG_04843	0.899809	atypical/ABC1/ABC1-B protein kinase
CNAG_06668	0.90272	mitochondrial protein
CNAG_06769	0.906819	gamma DNA-directed DNA polymerase
CNAG_07810	0.915659	mitochondrial protein
CNAG_03269	0.918855	aldehyde dehydrogenase
CNAG_02818	0.920273	aminomethyltransferase
CNAG_02492	0.921749	peptidyl-prolyl cis-trans isomerase-like 3
CNAG_02006	0.932711	deamidase
CNAG_05468	0.94307	DNA-(apurinic or apyrimidinic site) lyase
CNAG_00576	0.949462	mitochondrial protein
CNAG_04196	0.951334	actin binding protein
CNAG_01792	0.953152	DNA repair and recombination protein pif1
CNAG_05614	0.958766	UPF0135 protein
CNAG_01397	0.980809	mitochondrial import inner membrane translocase subunit
CNAG_01544	1.02143	histidyl-tRNA synthetase
CNAG_01914	1.0242	mitochondrial protein
CNAG_06763	1.05767	seryl-tRNA synthetase
CNAG_02123	1.06266	methionyl-tRNA formyltransferase
CNAG_06638	1.06964	malate dehydrogenase
CNAG_06377	1.0835	inorganic phosphate transporter
CNAG_02849	1.09228	glutathione transferase
CNAG_05900	1.10544	glycine-tRNA ligase
CNAG_05163	1.12702	exoribonuclease II
CNAG_05004	1.13089	GTP-Binding protein lepA
CNAG_07363	1.14504	isocitrate dehydrogenase
CNAG_02920	1.14836	hydrolase
CNAG_01639	1.15906	elongation factor g 1
CNAG_04264	1.16481	ubiquinone biosynthesis monooxygenase
CNAG_03274	1.17256	S-adenosylmethionine transporter
CNAG_05611	1.17966	cysteine synthase
CNAG_04757	1.18001	mitochondrial protein
CNAG_06439	1.1845	D-arabinono-1,4-lactone oxidase
CNAG_00486	1.18478	mitochondrial protein
CNAG_00270	1.19012	mitochondrial protein
CNAG_06628	1.19514	aldehyde dehydrogenase
CNAG_05042	1.20251	carnitine acetyltransferase
CNAG_00288	1.21012	oligoribonuclease
CNAG_04388	1.22669	mitochondrial superoxide dismutase Sod2
CNAG_07860	1.24416	peptidyl-prolyl cis-trans isomerase-like 2
CNAG_01128	1.25444	hydroxyacylglutathione hydrolase
CNAG_03795	1.25819	purine-specific oxidized base lesion DNA N-glycosylase
CNAG_02844	1.25934	CDP-diacylglycerol-glycerol-3-phosphate 3-phosphatidyltransferase
CNAG_07529	1.26147	threonine deaminase
CNAG_04690	1.26513	mitochondrial protein
CNAG_02674	1.29809	dJ347H13.4
CNAG_02801	1.30717	thioredoxin
CNAG_03499	1.31647	twin-arginine translocation pathway signal
CNAG_05969	1.3236	mitochondrial protein
CNAG_02325	1.34619	mitochondrial protein
CNAG_02814	1.34887	glycerol-3-phosphate dehydrogenase
CNAG_02106	1.36915	intermembrane space import and assembly protein 40
CNAG_05606	1.37745	mitochondrial DNA repair and recombination protein PIF1
CNAG_07316	1.37799	alcohol dehydrogenase
CNAG_00453	1.37833	mitochondrial protein
CNAG_03452	1.38065	AFG1 family mitochondrial ATPase
CNAG_00092	1.39356	mitochondrial protein
CNAG_03150	1.40905	flavin-adenine dinucleotide transporter
CNAG_05059	1.41543	pyruvate dehydrogenase e1 component beta subunit
CNAG_01220	1.43847	mitochondrial FAD-linked sulfhydryl oxidase ERV1
CNAG_05545	1.44197	diadenosine 5',5'''-P1,P4-tetraphosphate asymmetrical hydrolase
CNAG_03446	1.4502	conserved hypothetical protein
CNAG_06910	1.45152	beta-lactamase domain-containing protein
CNAG_01078	1.46989	aldehyde dehydrogenase
CNAG_07446	1.47779	mitochondrial protein
CNAG_03331	1.47898	phosphatidylserine decarboxylase 1
CNAG_04872	1.47984	mitochondrial protein
CNAG_00138	1.48283	ubiquinone biosynthesis methyltransferase
CNAG_00727	1.48966	mitochondrial protein with role in iron accumulation
CNAG_03509	1.49407	pyruvate dehydrogenase protein X component
CNAG_03403	1.49786	mitochondrial protein
CNAG_00403	1.5136	mitochondrial protein
CNAG_00397	1.51648	pyruvate dehydrogenase
CNAG_05306	1.519	conserved hypothetical protein
CNAG_02459	1.5199	atypical/ABC1 protein kinase
CNAG_05677	1.52727	phospholipase
CNAG_03541	1.53059	conserved hypothetical protein
CNAG_02682	1.56481	MSH1 protein
CNAG_00061	1.57507	citrate synthase
CNAG_00747	1.58407	succinate-CoA ligase
CNAG_02122	1.59256	mitochondrial protein
CNAG_00877	1.61428	adenylate kinase
CNAG_03891	1.61859	heat shock protein
CNAG_01120	1.62668	dihydrolipoyllysine-residue acetyltransferase
CNAG_06446	1.67455	mitochondrial splicing suppressor
CNAG_05199	1.69394	heat shock protein
CNAG_02793	1.69894	kynurenine 3-monooxygenase
CNAG_06551	1.70395	carnitine O-acetyltransferase
CNAG_00537	1.72268	carnitine acetyltransferase
CNAG_02741	1.72617	mitochondrial intermediate peptidase
CNAG_05605	1.74529	DEAD box family helicase
CNAG_01594	1.75824	glycine dehydrogenase
CNAG_01522	1.77702	phenylalanyl-tRNA synthetase
CNAG_03084	1.8173	endoribonuclease L-PSP
CNAG_02522	1.84288	carrier
CNAG_06621	1.84301	biotin synthase
CNAG_06880	1.84663	mitochondrial protein
CNAG_05113	1.85244	aldehyde dehydrogenase
CNAG_03375	1.87267	succinyl-coa ligase subunit alpha
CNAG_03573	1.90635	kynurenine 3-monooxygenase
CNAG_00026	1.9806	aminotransferase
CNAG_05532	1.98913	arylformamidase
CNAG_05725	2.04568	ketol-acid reductoisomerase
CNAG_03824	2.11528	phosphate transport protein MIR1
CNAG_01770	2.16084	MRS7 family protein
CNAG_00006	2.19406	prohibitin Phb2
CNAG_01295	2.24657	acyl carrier
CNAG_01264	2.31499	isocitrate dehydrogenase
CNAG_07429	2.35291	asparagine-tRNA ligase
CNAG_07359	2.37237	atypical/ABC1 protein kinase
CNAG_06632	2.3857	atypical/ABC1/ABC1-B protein kinase
CNAG_05106	2.4126	conserved hypothetical protein
CNAG_06917	2.41377	thiol-specific antioxidant protein 3
CNAG_05296	2.4384	metallochaperone
CNAG_07660	2.4478	pyruvate dehydrogenase e1 component alpha subunit
CNAG_00471	2.5431	mitochondrial protein
CNAG_00398	2.58241	conserved hypothetical protein
CNAG_00047	2.64837	kinase
CNAG_03718	2.68149	metallopeptidase
CNAG_04032	2.7263	ATPase
CNAG_06421	2.814	acetolactate synthase
CNAG_01288	2.84489	mitochondrial carrier protein rim2
CNAG_01881	2.96968	grpe protein
CNAG_00268	3.0159	acetolactate synthase
CNAG_03517	3.15084	mitochondrial NADH dehydrogenase
CNAG_00839	3.23002	mitochondrial protein
CNAG_00088	3.34263	prohibitin PHB1
CNAG_02284	3.34729	branched-chain alpha-keto acid dehydrogenase E1-alpha subunit
CNAG_01870	3.43263	mitochondrial protein
CNAG_03920	3.77383	isocitrate dehydrogenase
CNAG_04326	3.77543	nad-dependent malic enzyme
CNAG_05675	3.87734	mitochondrial protein
CNAG_04066	3.9811	endoribonuclease L-PSP
CNAG_05999	4.16587	peptide alpha-N-acetyltransferase
CNAG_03540	4.53208	aspartyl/glutamyl-tRNA amidotransferase subunit B
CNAG_06374	4.57077	malate dehydrogenase
CNAG_04108	4.63726	kinase
CNAG_06589	4.64764	endoribonuclease L-PSP
CNAG_07591	4.70956	mitochondrial metalloendopeptidase OMA1
CNAG_06356	5.08983	mitochondrial protein
CNAG_01382	5.09985	glutamyl-tRNA(Gln) amidotransferase subunit A
CNAG_01442	5.49579	cysteine desulfhydrase
CNAG_06806	5.7856	ETF1
CNAG_05496	6.74024	2-isopropylmalate synthase
CNAG_04310	7.44828	conserved hypothetical protein
CNAG_02264	13.6275	AFG1-family ATPase

## Sheet: Sheet1
Feature ID	WT+F / WT-F	MT-F / WT-F	MT+F / WT+F	MT+F / MT-F	log2(27/DMSO)	log2(51/DMSO)	27/DMSO	51/DMSO	Function
CNAG_01138	0.657348	0.0605761	0.0282226	0.306261	-5.25974	-3.99214	0.0261012	0.0628415	cytochrome c peroxidase
CNAG_00462	0.741358	0.0673851	0.0384304	0.422804	-3.82814	-4.65133	0.0704067	0.0397933	oxidoreductase
CNAG_02048	0.771831	0.636826	0.627218	0.760187	-3.57129	-3.79366	0.0841267	0.07211	proline dehydrogenase
CNAG_02147	0.709197	0.102227	0.114731	0.795941	-3.26144	-2.86224	0.104282	0.137525	cytochrome-c peroxidase
CNAG_05602	0.928609	0.802273	0.733567	0.849084	-3.18768	-3.69679	0.109752	0.0771177	1-pyrroline-5-carboxylate dehydrogenase
CNAG_03629	0.83303	0.0890388	0.0147477	0.137977	-3.13522	-3.19417	0.113817	0.10926	NADH-ubiquinone oxidoreductase
CNAG_05631	0.786544	0.122367	0.043803	0.281553	-2.54339	-2.46742	0.17154	0.180814	NADH-ubiquinone oxidoreductase
CNAG_06663	0.72824	0.19475	0.0963343	0.360228	-2.49597	-2.28695	0.177271	0.204909	conserved hypothetical protein
CNAG_03363	0.540697	0.126771	0.119946	0.511586	-1.95197	-2.32976	0.258463	0.198917	conserved hypothetical protein
CNAG_00499	0.765543	0.66213	0.534283	0.617728	-1.87614	-1.08789	0.272412	0.470448	carnitine/acyl carnitine carrier
CNAG_00389	0.769756	0.264837	0.16051	0.466526	-1.85172	-1.57805	0.277061	0.334935	mitochondrial protein
CNAG_04275	0.725499	0.801603	1.76928	1.60131	-1.41547	-1.3212	0.374887	0.400202	metalloendopeptidase
CNAG_05831	0.80941	1.65136	1.78864	0.876693	-1.41442	-1.04121	0.375161	0.485921	Brt1
CNAG_05179	0.869822	0.305931	0.164558	0.467871	-1.3732	-1.2716	0.386033	0.414199	ubiquinol-cytochrome C reductase complex core protein 2
CNAG_06838	0.727379	0.932972	1.25161	0.975801	-1.16119	-0.667809	0.447142	0.629462	mitochondrial RNA helicase
CNAG_00371	0.704608	0.727364	0.875463	0.848073	-1.15734	-1.44048	0.448338	0.368446	enoyl-CoA hydratase
CNAG_04599	0.776499	0.273737	0.211524	0.600021	-1.1254	-1.36313	0.458374	0.388737	3-methyl-2-oxobutanoate hydroxymethyltransferase
CNAG_05110	0.884692	0.548744	0.367536	0.592545	-1.10193	-0.916634	0.465891	0.529743	30s ribosomal protein s13
CNAG_05980	0.922079	0.622442	0.462828	0.685629	-1.01698	-0.812615	0.494151	0.569349	predicted protein
CNAG_01321	1.09608	0.552673	0.36804	0.729911	-0.992496	-1.32807	0.502607	0.3983	acyl carrier protein
CNAG_01894	0.717859	0.639376	0.638463	0.716834	-0.959752	-0.668494	0.514145	0.629163	aspartyl-tRNA synthetase 2
CNAG_02440	1.09553	1.52572	1.76686	1.26868	-0.948147	-0.533177	0.518298	0.691031	cation-transporting ATPase
CNAG_06150	1.211	1.12772	0.899507	0.965933	-0.943854	-0.924084	0.519842	0.527015	heat-shock protein 90
CNAG_04375	0.957537	0.906229	0.739417	0.78128	-0.931631	-0.912973	0.524265	0.531089	trans-hexaprenyltranstransferase
CNAG_07908	0.644077	0.195183	0.12404	0.409315	-0.917591	-1.88478	0.529392	0.270785	aconitate hydratase
CNAG_01623	0.774663	0.577254	0.58199	0.781019	-0.884491	-1.16885	0.541679	0.444777	pseudouridylate synthase 4
CNAG_01688	0.765218	0.710219	0.734011	0.790852	-0.883023	-0.640989	0.54223	0.641273	ATP-dependent peptidase
CNAG_00788	1.01665	1.02947	0.742264	0.733018	-0.860277	-1.33669	0.550847	0.395929	NADH dehydrogenase
CNAG_03311	4.0161	1.18199	0.70374	2.39113	-0.859932	0.167852	0.550978	1.12338	hydroxymethylglutaryl-CoA synthase
CNAG_02565	0.670677	0.0748317	0.0868073	0.778008	-0.849609	-2.24506	0.554935	0.210945	homoaconitate hydratase
CNAG_01636	0.958963	0.741367	0.543527	0.703055	-0.843378	-0.937635	0.557337	0.522088	peptidyl-prolyl cis-trans isomerase-like 1
CNAG_06316	0.894	0.729743	0.723157	0.885931	-0.770449	-0.782743	0.586235	0.581261	glycine dehydrogenase
CNAG_00007	0.582775	0.71611	1.01649	0.82723	-0.739162	-0.29978	0.599087	0.812376	methionine-tRNA ligase
CNAG_00311	0.858722	0.887377	0.886523	0.857895	-0.726742	-0.445871	0.604267	0.734141	3-hydroxyisobutyryl-CoA hydrolase
CNAG_03761	0.728284	0.810155	1.08754	0.977641	-0.698362	-0.600427	0.616271	0.659559	mRNA 3'-end-processing protein RNA14
CNAG_06743	0.9092	1.23513	1.43701	1.05781	-0.662805	-1.2636	0.631649	0.416504	conserved hypothetical protein
CNAG_00709	0.858736	1.08717	1.45035	1.1456	-0.654579	0.0765915	0.635261	1.05452	uracil DNA N-glycosylase
CNAG_04896	0.666073	0.621528	0.810958	0.869079	-0.646353	-0.631098	0.638893	0.645685	tyrosine-tRNA ligase
CNAG_05975	0.542406	0.571149	0.890878	0.846044	-0.643668	-0.427198	0.640083	0.743705	3' tRNA processing endoribonuclease
CNAG_07563	0.707853	0.614816	0.710486	0.818001	-0.632292	-0.18341	0.645151	0.880619	glutamyl-tRNA synthetase
CNAG_07473	1.00323	0.949177	0.879137	0.929204	-0.6233	-0.46091	0.649184	0.726528	valine-tRNA ligase
CNAG_06913	0.590869	0.88348	1.94543	1.3011	-0.619495	-1.1157	0.650899	0.461467	L-serine ammonia-lyase
CNAG_04640	2.81975	1.90066	1.0287	1.52614	-0.595302	0.161116	0.661906	1.11815	acly protein
CNAG_02896	12.6586	2.05477	0.976715	6.01716	-0.580985	1.31448	0.668507	2.48712	hydroxymethylglutaryl-CoA synthase
CNAG_04746	0.6595	0.763448	1.49291	1.28964	-0.555393	-0.664123	0.680472	0.631072	conserved hypothetical protein
CNAG_07546	0.96283	0.818169	0.55475	0.652836	-0.541036	-0.341333	0.687277	0.789312	peptide chain release factor 1
CNAG_02399	0.944231	0.969063	0.930432	0.906589	-0.523668	-0.356857	0.695601	0.780864	glutathione-disulfide reductase
CNAG_00580	0.841736	0.601014	0.634506	0.888642	-0.505358	-0.40794	0.704485	0.753699	GTPase
CNAG_07664	0.718994	0.639941	0.806061	0.905635	-0.500463	-0.537107	0.70688	0.689152	mitochondrial protein
CNAG_04669	0.477134	0.415031	0.78135	0.898267	-0.485506	-0.598834	0.714246	0.660288	mitochondrial matrix protein import protein
CNAG_02307	0.986922	0.868959	1.02578	1.16503	-0.466885	-0.498064	0.723525	0.708056	L-serine ammonia-lyase
CNAG_03931	0.702166	0.707871	0.78444	0.778118	-0.416059	-0.284398	0.749469	0.821084	mitochondrial import receptor subunit tom40
CNAG_00358	0.696429	0.579691	0.730782	0.877947	-0.406914	-0.762431	0.754235	0.589502	tRNA isopentenyltransferase
CNAG_06540	1.31304	1.8532	1.56423	1.1083	-0.385271	0.666012	0.765635	1.58668	dihydroxy-acid dehydratase
CNAG_07859	0.60859	0.645834	1.11988	1.05529	-0.359982	-0.374474	0.779174	0.771386	peptidyl-prolyl cis-trans isomerase-like 2
CNAG_02609	0.682105	0.521062	0.552747	0.723583	-0.355971	-0.303682	0.781343	0.810182	hexaprenyldihydroxybenzoate methyltransferase
CNAG_05194	0.649014	0.362666	0.347027	0.621027	-0.34495	-0.487082	0.787335	0.713467	lipoic acid synthetase
CNAG_03473	1.11036	0.722847	0.3224	0.495237	-0.340877	-0.103422	0.789561	0.930823	lipoate-protein ligase B
CNAG_01133	0.735611	0.57737	0.887368	1.13057	-0.340626	-0.139448	0.789698	0.907867	mitochondrial protein
CNAG_01546	0.66887	0.603107	0.646878	0.717414	-0.300112	-0.289471	0.812189	0.818202	S-adenosylmethionine-dependent methyltransferase
CNAG_05756	0.682009	0.488968	0.552556	0.770702	-0.291696	-0.424667	0.816941	0.745011	mitochondrial protein
CNAG_00176	1.26575	0.887707	0.521921	0.74419	-0.275991	-0.322968	0.825883	0.799424	glutamate carboxypeptidase protein
CNAG_03081	0.582093	0.607874	0.898274	0.860176	-0.263978	0.190854	0.832788	1.14144	RNA helicase
CNAG_02120	0.785269	0.527287	0.614106	0.914565	-0.235951	-0.447304	0.849125	0.733412	mitochondrial protein
CNAG_07509	0.650699	0.587725	0.734746	0.813474	-0.217014	-0.205205	0.860344	0.867415	X-Pro aminopeptidase
CNAG_00970	0.860348	1.10695	1.48949	1.15767	-0.213597	-0.332634	0.862384	0.794085	phosphatidate cytidylyltransferase
CNAG_03187	0.805429	0.922463	1.2955	1.13114	-0.199795	-0.274841	0.870674	0.826541	protoporphyrinogen oxidase
CNAG_02815	0.738641	0.714176	1.96299	2.03023	-0.199265	-0.358498	0.870994	0.779976	glycerol-3-phosphate dehydrogenase
CNAG_03822	0.650875	0.769188	1.1278	0.954323	-0.188818	-0.584568	0.877324	0.666849	tafazzin exon 5 and exon 9 deleted variant short form
CNAG_02870	0.87057	0.756483	0.611579	0.703812	-0.184827	-0.310623	0.879754	0.806293	tetrahydrofolylpolyglutamate synthase
CNAG_05497	0.952621	0.165974	0.164532	0.944345	-0.181296	-1.7944	0.881911	0.288292	dihydroxy-acid dehydratase
CNAG_02049	0.800184	0.662257	0.669887	0.809403	-0.180887	-1.04436	0.882161	0.484861	proline dehydrogenase
CNAG_00675	0.917389	1.08705	1.49194	1.25909	-0.173663	-0.271293	0.886589	0.828577	carnitine/acyl carnitine carrier
CNAG_05011	0.963229	0.705164	0.757285	1.03442	-0.171882	-0.293066	0.887684	0.816166	mitochondrial iron uptake protein
CNAG_06441	0.746936	0.733895	0.964279	0.981414	-0.160726	-0.0255859	0.894575	0.982422	isoleucyl-tRNA synthetase
CNAG_04843	0.717825	0.924312	1.00848	0.783191	-0.15231	0.0079558	0.899809	1.00553	atypical/ABC1/ABC1-B protein kinase
CNAG_06668	0.864314	1.08826	2.48847	1.97639	-0.147649	-0.121901	0.90272	0.918976	mitochondrial protein
CNAG_06769	0.832255	0.878556	1.02584	0.97178	-0.141113	0.160768	0.906819	1.11788	gamma DNA-directed DNA polymerase
CNAG_07810	0.977844	1.14461	1.013	0.865413	-0.127118	-0.193702	0.915659	0.874359	mitochondrial protein
CNAG_03269	0.794694	0.910753	1.01386	0.884666	-0.122091	-0.314599	0.918855	0.804074	aldehyde dehydrogenase
CNAG_02818	1.11514	2.18049	2.23437	1.14269	-0.119866	-0.355985	0.920273	0.781336	aminomethyltransferase
CNAG_02492	0.904352	0.838179	0.977673	1.05486	-0.117555	-0.413519	0.921749	0.75079	peptidyl-prolyl cis-trans isomerase-like 3
CNAG_02006	0.565165	0.552505	1.18555	1.21272	-0.100498	-0.619445	0.932711	0.650921	deamidase
CNAG_05468	0.77823	0.824375	0.958515	0.904861	-0.0845626	0.192336	0.94307	1.14261	DNA-(apurinic or apyrimidinic site) lyase
CNAG_00576	0.965212	1.17611	1.22553	1.00577	-0.0748185	-0.0635118	0.949462	0.956932	mitochondrial protein
CNAG_04196	1.001	1.43423	1.66482	1.16195	-0.0719764	-0.132554	0.951334	0.912215	actin binding protein
CNAG_01792	0.656982	0.686791	1.03766	0.992628	-0.0692222	-0.12123	0.953152	0.919403	DNA repair and recombination protein pif1
CNAG_05614	0.940442	1.42024	1.32207	0.875437	-0.0607494	0.353412	0.958766	1.27758	UPF0135 protein
CNAG_01397	0.602192	0.495981	0.567215	0.688679	-0.0279565	0.281802	0.980809	1.21571	mitochondrial import inner membrane translocase subunit
CNAG_01544	0.648464	0.567987	0.841639	0.960888	0.0305876	-0.473403	1.02143	0.720264	histidyl-tRNA synthetase
CNAG_01914	0.769872	0.817311	1.24967	1.17714	0.0344942	0.396446	1.0242	1.31626	mitochondrial protein
CNAG_06763	0.715293	0.883288	0.93095	0.753889	0.0808855	0.671492	1.05767	1.59272	seryl-tRNA synthetase
CNAG_02123	0.720716	0.702937	0.991774	1.01686	0.0876789	-0.0538608	1.06266	0.963355	methionyl-tRNA formyltransferase
CNAG_06638	0.994785	1.48294	1.88904	1.26721	0.09712	-0.255722	1.06964	0.837568	malate dehydrogenase
CNAG_06377	1.21741	1.48164	0.856978	0.704147	0.115702	-0.0358895	1.0835	0.97543	inorganic phosphate transporter
CNAG_02849	0.675681	0.344633	0.359838	0.705493	0.12734	-1.29531	1.09228	0.407449	glutathione transferase
CNAG_05900	0.904954	0.877636	0.976439	1.00683	0.144622	-0.319395	1.10544	0.801406	glycine-tRNA ligase
CNAG_05163	0.792719	0.810277	0.971114	0.95007	0.172508	0.532581	1.12702	1.44652	exoribonuclease II
CNAG_05004	0.75751	0.757718	0.911901	0.91165	0.177457	0.0565806	1.13089	1.04	GTP-Binding protein lepA
CNAG_07363	1.01683	2.0141	1.66229	0.839223	0.195403	0.0107615	1.14504	1.00749	isocitrate dehydrogenase
CNAG_02920	1.49257	1.52494	1.10896	1.08541	0.199573	-0.186221	1.14836	0.878905	hydrolase
CNAG_01639	0.731439	0.798559	0.650071	0.595432	0.212954	0.634859	1.15906	1.55279	elongation factor g 1
CNAG_04264	0.810665	0.957535	1.18535	1.00354	0.220098	0.851004	1.16481	1.80376	ubiquinone biosynthesis monooxygenase
CNAG_03274	0.843835	1.54327	1.7593	0.961958	0.229665	0.136915	1.17256	1.09955	S-adenosylmethionine transporter
CNAG_05611	0.786319	0.938196	1.39124	1.16602	0.238372	0.425538	1.17966	1.34307	cysteine synthase
CNAG_04757	1.26268	2.73608	2.99329	1.38138	0.238797	0.876226	1.18001	1.83557	mitochondrial protein
CNAG_06439	0.950811	1.43311	1.59543	1.0585	0.244274	0.101179	1.1845	1.07265	D-arabinono-1,4-lactone oxidase
CNAG_00486	0.664568	0.794107	1.15952	0.970371	0.24462	0.228977	1.18478	1.172	mitochondrial protein
CNAG_00270	0.717381	0.604963	0.778742	0.923454	0.251109	-0.145338	1.19012	0.904168	mitochondrial protein
CNAG_06628	0.844099	2.33157	2.46294	0.891659	0.257184	0.984083	1.19514	1.97806	aldehyde dehydrogenase
CNAG_05042	0.632277	1.53558	1.75978	0.724592	0.266051	1.36448	1.20251	2.57483	carnitine acetyltransferase
CNAG_00288	0.835149	0.861266	1.0051	0.974616	0.275152	-0.1966	1.21012	0.872605	oligoribonuclease
CNAG_04388	1.18792	0.782005	0.690405	1.04877	0.29477	-0.121102	1.22669	0.919485	mitochondrial superoxide dismutase Sod2
CNAG_07860	1.04443	1.40025	1.19557	0.89176	0.315168	0.123057	1.24416	1.08904	peptidyl-prolyl cis-trans isomerase-like 2
CNAG_01128	0.89759	0.856561	1.22746	1.28625	0.327047	0.0146001	1.25444	1.01017	hydroxyacylglutathione hydrolase
CNAG_03795	0.827296	1.06057	1.45169	1.13239	0.331348	0.00244002	1.25819	1.00169	purine-specific oxidized base lesion DNA N-glycosylase
CNAG_02844	0.642795	0.844408	1.16695	0.888326	0.332671	0.532679	1.25934	1.44661	CDP-diacylglycerol-glycerol-3-phosphate 3-phosphatidyltransferase
CNAG_07529	0.68805	0.913132	1.25848	0.94827	0.3351	0.277129	1.26147	1.21178	threonine deaminase
CNAG_04690	1.10089	1.62539	1.64446	1.11381	0.339283	-0.525197	1.26513	0.694864	mitochondrial protein
CNAG_02674	1.22055	1.03988	1.05222	1.23504	0.376393	0.221641	1.29809	1.16606	dJ347H13.4
CNAG_02801	1.6654	1.88313	1.47178	1.30161	0.386452	0.168889	1.30717	1.12419	thioredoxin
CNAG_03499	0.616419	0.934402	1.74875	1.15364	0.396671	-0.0363076	1.31647	0.975148	twin-arginine translocation pathway signal
CNAG_05969	1.13673	1.1404	0.890801	0.88793	0.404468	-0.0457156	1.3236	0.968809	mitochondrial protein
CNAG_02325	0.723805	0.830968	1.53663	1.33846	0.428887	0.966324	1.34619	1.95386	mitochondrial protein
CNAG_02814	0.736348	1.09179	2.0524	1.38422	0.431756	0.262613	1.34887	1.19965	glycerol-3-phosphate dehydrogenase
CNAG_02106	1.08122	0.799456	0.630376	0.852551	0.453286	1.10245	1.36915	2.14718	intermembrane space import and assembly protein 40
CNAG_05606	0.606145	0.866656	1.14198	0.798705	0.462	0.30453	1.37745	1.23502	mitochondrial DNA repair and recombination protein PIF1
CNAG_07316	5.63398	2.36586	1.78774	4.25727	0.46257	2.59006	1.37799	6.02125	alcohol dehydrogenase
CNAG_00453	1.07836	2.89189	3.47375	1.29533	0.462925	1.08242	1.37833	2.11759	mitochondrial protein
CNAG_03452	0.733745	1.07508	1.40978	0.962183	0.465353	0.706238	1.38065	1.63154	AFG1 family mitochondrial ATPase
CNAG_00092	0.784952	0.834119	0.904717	0.851389	0.478771	-0.0346905	1.39356	0.976241	mitochondrial protein
CNAG_03150	0.679245	0.36519	0.447177	0.831739	0.494719	-0.156543	1.40905	0.897172	flavin-adenine dinucleotide transporter
CNAG_05059	0.941592	1.68562	1.08874	0.608173	0.501243	0.471883	1.41543	1.38692	pyruvate dehydrogenase e1 component beta subunit
CNAG_01220	0.731184	0.717574	0.951651	0.9697	0.524531	0.807732	1.43847	1.75046	mitochondrial FAD-linked sulfhydryl oxidase ERV1
CNAG_05545	0.88559	1.13653	1.56489	1.21937	0.528041	0.131525	1.44197	1.09545	diadenosine 5',5'''-P1,P4-tetraphosphate asymmetrical hydrolase
CNAG_03446	0.865717	1.14534	1.448	1.09449	0.536249	0.131051	1.4502	1.09509	conserved hypothetical protein
CNAG_06910	1.02612	2.7647	4.35102	1.61489	0.537561	-0.411156	1.45152	0.752021	beta-lactamase domain-containing protein
CNAG_01078	0.563524	1.12114	1.50491	0.75642	0.555713	0.576035	1.46989	1.49075	aldehyde dehydrogenase
CNAG_07446	0.875397	0.795173	1.09799	1.20876	0.563439	0.0505937	1.47779	1.03569	mitochondrial protein
CNAG_03331	0.759286	0.943374	1.38616	1.11567	0.564602	0.184151	1.47898	1.13615	phosphatidylserine decarboxylase 1
CNAG_04872	0.89428	0.501822	0.495383	0.882806	0.56544	-0.703318	1.47984	0.614158	mitochondrial protein
CNAG_00138	1.1406	0.97701	0.87775	1.02472	0.568357	0.774584	1.48283	1.7107	ubiquinone biosynthesis methyltransferase
CNAG_00727	0.799382	1.30721	2.8168	1.72252	0.574986	0.555186	1.48966	1.46936	mitochondrial protein with role in iron accumulation
CNAG_03509	0.556321	0.97473	1.31219	0.748923	0.579247	0.992798	1.49407	1.99004	pyruvate dehydrogenase protein X component
CNAG_03403	0.826077	0.937597	1.09694	0.966466	0.582906	0.603427	1.49786	1.51932	mitochondrial protein
CNAG_00403	0.864475	1.11076	1.3888	1.08086	0.597983	0.897542	1.5136	1.86289	mitochondrial protein
CNAG_00397	1.12833	1.24594	1.38494	1.25421	0.600726	0.752703	1.51648	1.68495	pyruvate dehydrogenase
CNAG_05306	0.572528	0.715844	1.19106	0.952602	0.603123	0.184003	1.519	1.13603	conserved hypothetical protein
CNAG_02459	0.842398	1.39597	1.75241	1.05749	0.603972	0.650781	1.5199	1.57002	atypical/ABC1 protein kinase
CNAG_05677	0.839867	0.842707	1.02321	1.01976	0.610959	0.494297	1.52727	1.40863	phospholipase
CNAG_03541	0.777548	0.650276	0.940932	1.12509	0.614089	0.432985	1.53059	1.35002	conserved hypothetical protein
CNAG_02682	0.631686	0.669949	1.34221	1.26556	0.645985	0.715937	1.56481	1.64255	MSH1 protein
CNAG_00061	1.17577	3.19567	2.29431	0.844137	0.655415	0.998576	1.57507	1.99803	citrate synthase
CNAG_00747	0.826642	1.49996	1.32851	0.732153	0.663639	-0.0870037	1.58407	0.941476	succinate-CoA ligase
CNAG_02122	0.800474	0.581263	0.593378	0.817158	0.671352	0.0506622	1.59256	1.03574	mitochondrial protein
CNAG_00877	1.02306	0.419778	0.373623	0.910572	0.690887	-0.0412064	1.61428	0.971842	adenylate kinase
CNAG_03891	1.53196	1.41261	0.634815	0.68845	0.694737	0.692846	1.61859	1.61647	heat shock protein
CNAG_01120	0.907279	1.2513	0.980043	0.710597	0.701931	0.676708	1.62668	1.59849	dihydrolipoyllysine-residue acetyltransferase
CNAG_06446	0.62657	0.69632	0.994843	0.89519	0.743775	1.24806	1.67455	2.37522	mitochondrial splicing suppressor
CNAG_05199	1.09368	1.08086	0.786705	0.796038	0.760382	1.31658	1.69394	2.49075	heat shock protein
CNAG_02793	1.06795	0.897959	0.992032	1.17983	0.764635	0.151889	1.69894	1.11102	kynurenine 3-monooxygenase
CNAG_06551	0.721021	1.97556	3.41797	1.24746	0.768886	-0.295308	1.70395	0.814899	carnitine O-acetyltransferase
CNAG_00537	0.842876	3.47025	6.47509	1.57271	0.784654	1.20636	1.72268	2.30755	carnitine acetyltransferase
CNAG_02741	1.06837	1.59987	1.4339	0.957543	0.787574	0.640099	1.72617	1.55844	mitochondrial intermediate peptidase
CNAG_05605	0.656522	0.758022	0.83305	0.721503	0.803469	1.57355	1.74529	2.97636	DEAD box family helicase
CNAG_01594	0.833837	1.64691	3.10271	1.57091	0.814128	-0.286066	1.75824	0.820135	glycine dehydrogenase
CNAG_01522	0.813805	0.967138	0.870882	0.73281	0.829461	1.02272	1.77702	2.03174	phenylalanyl-tRNA synthetase
CNAG_03084	0.684099	1.14882	2.57092	1.53093	0.8618	1.17349	1.8173	2.25557	endoribonuclease L-PSP
CNAG_02522	0.742569	1.16838	1.45217	0.922931	0.88196	0.0926936	1.84288	1.06636	carrier
CNAG_06621	0.926829	1.02779	0.56699	0.511292	0.882061	0.375581	1.84301	1.29736	biotin synthase
CNAG_06880	0.945948	0.928631	1.56338	1.59254	0.884893	0.213636	1.84663	1.15961	mitochondrial protein
CNAG_05113	1.08305	0.952259	0.948405	1.07866	0.889426	0.773861	1.85244	1.70984	aldehyde dehydrogenase
CNAG_03375	0.901549	1.37487	1.28283	0.841191	0.905096	0.258813	1.87267	1.19649	succinyl-coa ligase subunit alpha
CNAG_03573	0.811384	1.67956	2.13977	1.03371	0.930811	0.629078	1.90635	1.54658	kynurenine 3-monooxygenase
CNAG_00026	0.720527	0.530614	0.603166	0.819047	0.985934	-0.0829939	1.9806	0.944096	aminotransferase
CNAG_05532	0.831367	1.23289	1.69247	1.14127	0.992134	0.716798	1.98913	1.64353	arylformamidase
CNAG_05725	1.09726	1.12295	0.933471	0.912114	1.03258	-0.460807	2.04568	0.72658	ketol-acid reductoisomerase
CNAG_03824	1.00787	1.1525	1.98628	1.73701	1.08085	0.395586	2.11528	1.31548	phosphate transport protein MIR1
CNAG_01770	0.686999	0.672497	0.95359	0.974153	1.11159	0.969279	2.16084	1.95786	MRS7 family protein
CNAG_00006	1.1753	1.27346	0.952452	0.879042	1.13361	1.05391	2.19406	2.07615	prohibitin Phb2
CNAG_01295	0.973316	0.928893	1.19497	1.25212	1.16772	0.600737	2.24657	1.51649	acyl carrier
CNAG_01264	0.810795	1.02739	1.0849	0.856185	1.21101	0.507768	2.31499	1.42185	isocitrate dehydrogenase
CNAG_07429	0.795821	0.751416	1.31394	1.39159	1.23445	0.377156	2.35291	1.29878	asparagine-tRNA ligase
CNAG_07359	0.76611	0.904084	1.7557	1.48776	1.24633	1.39645	2.37237	2.63253	atypical/ABC1 protein kinase
CNAG_06632	0.680248	0.589412	1.43673	1.65815	1.25442	0.603008	2.3857	1.51888	atypical/ABC1/ABC1-B protein kinase
CNAG_05106	0.753103	0.836452	1.40796	1.26767	1.27059	1.32187	2.4126	2.4999	conserved hypothetical protein
CNAG_06917	1.15363	1.4594	1.53268	1.21156	1.27129	0.396119	2.41377	1.31596	thiol-specific antioxidant protein 3
CNAG_05296	0.701111	1.09552	1.758	1.12509	1.28593	1.80118	2.4384	3.48505	metallochaperone
CNAG_07660	0.892551	1.82171	1.48484	0.727501	1.29149	1.02931	2.4478	2.04104	pyruvate dehydrogenase e1 component alpha subunit
CNAG_00471	1.22066	1.019	0.821262	0.983788	1.34659	1.19142	2.5431	2.28378	mitochondrial protein
CNAG_00398	1.06541	1.21894	1.35153	1.1813	1.36872	0.911689	2.58241	1.88125	conserved hypothetical protein
CNAG_00047	0.567235	1.1117	2.60924	1.33134	1.40511	-0.227628	2.64837	0.854038	kinase
CNAG_03718	0.639631	0.867302	1.45449	1.07268	1.42303	0.86659	2.68149	1.82335	metallopeptidase
CNAG_04032	0.944658	1.03606	1.3769	1.25543	1.44694	1.47249	2.7263	2.77501	ATPase
CNAG_06421	0.925387	1.04214	1.21857	1.08205	1.49262	0.402403	2.814	1.32171	acetolactate synthase
CNAG_01288	0.674706	0.686596	0.712088	0.699757	1.50837	1.99978	2.84489	3.99938	mitochondrial carrier protein rim2
CNAG_01881	0.845853	0.811399	0.913657	0.952453	1.57031	1.55216	2.96968	2.93255	grpe protein
CNAG_00268	0.869633	1.12465	1.90903	1.47615	1.59259	0.436306	3.0159	1.35314	acetolactate synthase
CNAG_03517	0.986832	2.08117	2.69051	1.27576	1.65573	1.45942	3.15084	2.74998	mitochondrial NADH dehydrogenase
CNAG_00839	1.62991	1.61517	1.30031	1.31218	1.69154	0.662788	3.23002	1.58314	mitochondrial protein
CNAG_00088	1.25599	1.37324	1.18279	1.0818	1.74098	1.31839	3.34263	2.49387	prohibitin PHB1
CNAG_02284	0.802551	1.25532	1.56976	1.00358	1.743	1.49542	3.34729	2.81947	branched-chain alpha-keto acid dehydrogenase E1-alpha subunit
CNAG_01870	0.696506	1.36905	1.88098	0.95695	1.77931	0.942923	3.43263	1.92242	mitochondrial protein
CNAG_03920	1.05919	3.15751	3.31761	1.1129	1.91603	1.18557	3.77383	2.27453	isocitrate dehydrogenase
CNAG_04326	0.755499	0.676477	1.16613	1.30235	1.91664	1.70194	3.77543	3.25339	nad-dependent malic enzyme
CNAG_05675	1.00226	1.63943	1.54163	0.94247	1.95507	1.43175	3.87734	2.69774	mitochondrial protein
CNAG_04066	1.42371	1.67164	1.62474	1.38376	1.99317	0.592617	3.9811	1.50798	endoribonuclease L-PSP
CNAG_05999	0.655777	0.833045	1.2402	0.976288	2.05862	1.50714	4.16587	2.84247	peptide alpha-N-acetyltransferase
CNAG_03540	0.931623	1.1392	1.26106	1.03128	2.18017	1.74034	4.53208	3.34114	aspartyl/glutamyl-tRNA amidotransferase subunit B
CNAG_06374	1.40429	1.55067	5.95706	5.39473	2.19244	2.13693	4.57077	4.39826	malate dehydrogenase
CNAG_04108	0.737349	0.985821	3.00941	2.2509	2.21327	1.16668	4.63726	2.24495	kinase
CNAG_06589	0.966328	1.43475	2.04401	1.37668	2.2165	1.80556	4.64764	3.49566	endoribonuclease L-PSP
CNAG_07591	0.813845	0.940599	1.3162	1.13883	2.23559	1.98073	4.70956	3.94692	mitochondrial metalloendopeptidase OMA1
CNAG_06356	0.580273	0.594409	0.970912	0.947823	2.34762	2.23643	5.08983	4.71231	mitochondrial protein
CNAG_01382	1.07379	1.18915	1.56657	1.4146	2.35045	1.37755	5.09985	2.59827	glutamyl-tRNA(Gln) amidotransferase subunit A
CNAG_01442	1.14226	1.23979	1.15211	1.06148	2.45833	1.90382	5.49579	3.74202	cysteine desulfhydrase
CNAG_06806	1.12905	1.92105	1.89267	1.11236	2.53247	2.11951	5.7856	4.34546	ETF1
CNAG_05496	0.89491	1.1603	3.06143	2.36119	2.7528	1.62366	6.74024	3.08156	2-isopropylmalate synthase
CNAG_04310	0.698923	0.803194	2.8916	2.51621	2.89691	1.43233	7.44828	2.69882	conserved hypothetical protein
CNAG_02264	0.681446	2.41257	6.97098	1.969	3.76845	3.05797	13.6275	8.32799	AFG1-family ATPase

## Sheet: Sheet3
Feature ID	DMSO	27	51	27/DMSO	51/DMSO	log2(27/DMSO)	log2(51/DMSO)	length	start	end	strand	chromosome	Chromosome region start	Chromosome region end	function	ID with function	Pfam
CNAG_07843	0.0993277	0.299442	0	3.01469	0	1.59201	#NUM!	432	81482	81913	-	10	81482	81913	predicted protein	CNAG_07843:predicted protein
CNAG_07698	0.290533	0.72989	0	2.51224	0	1.32897	#NUM!	334	1328101	1328434	-	7	1328101	1328434	predicted protein	CNAG_07698:predicted protein
CNAG_00242	0.185941	0.373704	0	2.00979	0	1.00705	#NUM!	424	637774	638197	-	1	637774	638197	predicted protein	CNAG_00242:predicted protein
CNAG_02241	0.818404	1.48034	0	1.80881	0	0.855043	#NUM!	343	821408	821750	-	6	821408	821750	conserved hypothetical protein	CNAG_02241:conserved hypothetical protein
CNAG_05448	0.0833071	0.083715	0	1.0049	0	0.00704614	#NUM!	837	338497	339333	+	14	338497	339333	predicted protein	CNAG_05448:predicted protein
CNAG_07655	0.0280709	0.0282083	0	1.0049	0	0.00704614	#NUM!	1242	1214	2455	-	7	1214	2455	conserved hypothetical protein	CNAG_07655:conserved hypothetical protein
CNAG_05987	0.0965762	0.0646994	0	0.669931	0	-0.577916	#NUM!	1083	13917	14999	-	12	13917	14999	conserved hypothetical protein	CNAG_05987:conserved hypothetical protein
CNAG_04551	0.0512405	0.0102983	0	0.200979	0	-2.31488	#NUM!	4268	1054504	1058771	+	10	1054504	1058771	conserved hypothetical protein	CNAG_04551:conserved hypothetical protein
CNAG_05357	5.74993	1.13934	0	0.198148	0	-2.33535	#NUM!	920	82461	83380	-	14	82461	83380	conserved hypothetical protein	CNAG_05357:conserved hypothetical protein
CNAG_05079	0.332038	0	0	0	0	0	0	264	381377	381640	-	4	381377	381640	predicted protein	CNAG_05079:predicted protein
CNAG_05331	0.0556045	0	0	0	0	0	0	728	1077074	1077801	+	4	1077074	1077801	hypothetical protein	CNAG_05331:hypothetical protein
CNAG_07276	0.124961	0	0	0	0	0	0	747	1078797	1079543	+	4	1078797	1079543	conserved hypothetical protein	CNAG_07276:conserved hypothetical protein
CNAG_07610	0.106618	0	0	0	0	0	0	401	1119106	1119506	+	11	1119106	1119506	predicted protein	CNAG_07610:predicted protein
CNAG_07643	0.117387	0	0	0	0	0	0	1091	780965	782055	-	6	780965	782055	predicted protein	CNAG_07643:predicted protein
CNAG_07654	0.363167	0	0	0	0	0	0	544	147	690	-	7	147	690	conserved hypothetical protein	CNAG_07654:conserved hypothetical protein
CNAG_07759	0.420048	0	0	0	0	0	0	307	125242	125548	-	9	125242	125548	predicted protein	CNAG_07759:predicted protein
CNAG_07792	0.564143	0	0	0	0	0	0	1492	1435	2926	-	4	1435	2926	conserved hypothetical protein	CNAG_07792:conserved hypothetical protein
CNAG_07870	0.110679	0	0	0	0	0	0	372	84574	84945	+	14	84574	84945	predicted protein	CNAG_07870:predicted protein
CNAG_02777	100.65	9.67608	1.81607	0.0961363	0.0180435	-3.37878	-5.79238	2323	785007	787329	-	3	785007	787329	phosphate transporter	CNAG_02777:phosphate transporter	PF00083.16,PF07690.8
CNAG_01846	97.0067	6.76645	1.79506	0.0697523	0.0185045	-3.84161	-5.75598	2403	1069935	1072337	+	11	1069935	1072337	flavoprotein	CNAG_01846:flavoprotein	PF00070.19,PF00355.18,PF07992.6
CNAG_07911	5.43006	0.943438	0.158526	0.173744	0.0291942	-2.52497	-5.09818	1942	557213	559154	+	12	557213	559154	streptomycin biosynthesis protein StrI	CNAG_07911:streptomycin biosynthesis protein StrI	PF01408.14
CNAG_07310	126.159	8.62943	3.83216	0.068401	0.0303755	-3.86984	-5.04095	1134	283990	285123	+	1	283990	285123	conserved hypothetical protein	CNAG_07310:conserved hypothetical protein
CNAG_07862	8.17183	0.222443	0.2497	0.0272207	0.0305561	-5.19915	-5.03239	2934	997118	1000051	+	10	997118	1000051	fumarate reductase	CNAG_07862:fumarate reductase	PF00173.20,PF00890.16
CNAG_05763	9.86262	0.797031	0.359075	0.0808133	0.0364077	-3.62926	-4.77961	1069	804886	805954	+	7	804886	805954	conserved hypothetical protein	CNAG_05763:conserved hypothetical protein
CNAG_00462	41.467	2.91956	1.65011	0.0704067	0.0397933	-3.82814	-4.65133	2254	1196323	1198576	+	1	1196323	1198576	oxidoreductase	CNAG_00462:oxidoreductase	PF00037.19,PF05187.5
CNAG_06226	149.052	6.36995	6.69212	0.0427363	0.0448978	-4.5484	-4.47721	500	676112	676611	-	12	676112	676611	conserved hypothetical protein	CNAG_06226:conserved hypothetical protein	PF04716.6
CNAG_05041	431.171	34.4409	20.0997	0.0798775	0.0466164	-3.64607	-4.42302	932	285064	285995	-	4	285064	285995	mitochondrial complex I subunit NDUFS8	CNAG_05041:mitochondrial complex I subunit NDUFS8	PF00037.19
CNAG_05169	10.9757	0.962	0.533178	0.0876481	0.048578	-3.51213	-4.36355	2500	612267	614766	+	4	612267	614766	cytochrome b2	CNAG_05169:cytochrome b2	PF00173.20,PF01070.10
CNAG_01908	18.4005	1.79066	0.92773	0.0973162	0.0504189	-3.36118	-4.30989	900	1237125	1238024	+	11	1237125	1238024	uroporphyrinogen-III synthase	CNAG_01908:uroporphyrinogen-III synthase	PF02602.7
CNAG_00597	93.9632	1.49602	4.83072	0.0159213	0.0514107	-5.97289	-4.28179	2385	1534342	1536726	+	1	1534342	1536726	amino acid transporter	CNAG_00597:amino acid transporter	PF00324.13
CNAG_04862	4.38315	0.508225	0.254814	0.11595	0.0581348	-3.10843	-4.10445	6809	181272	188080	+	10	181272	188080	glutamate synthase	CNAG_04862:glutamate synthase	PF00070.19,PF00310.13,PF01493.11,PF01645.9,PF01744.12,PF04898.6,PF07992.6
CNAG_01470	251.769	22.8023	14.7671	0.090568	0.0586533	-3.46485	-4.09164	1093	39993	41085	-	11	39993	41085	NADH-ubiquinone oxidoreductase 24 kDa subunit	CNAG_01470:NADH-ubiquinone oxidoreductase 24 kDa subunit	PF01257.11
CNAG_00716	256.105	10.5834	15.126	0.0413244	0.0590618	-4.59686	-4.08163	992	1866763	1867754	+	1	1866763	1867754	electron carrier	CNAG_00716:electron carrier	PF00034.13
CNAG_06946	96.6261	8.55942	5.7452	0.0885829	0.0594581	-3.49683	-4.07198	1443	768314	769756	+	5	768314	769756	GAMM1 protein	CNAG_06946:GAMM1 protein	PF03690.5
CNAG_01138	40.2443	1.05042	2.52901	0.0261012	0.0628415	-5.25974	-3.99214	1576	1102017	1103592	+	5	1102017	1103592	cytochrome c peroxidase	CNAG_01138:cytochrome c peroxidase	PF00141.15
CNAG_05070	73.1725	3.60452	4.93872	0.0492607	0.0674942	-4.34342	-3.88909	5815	350505	356319	-	4	350505	356319	sulfite reductase beta subunit	CNAG_05070:sulfite reductase beta subunit	PF00258.17,PF01077.14,PF03460.9
CNAG_06404	184.606	15.9737	12.5181	0.0865287	0.0678099	-3.53068	-3.88236	382	402860	403241	-	13	402860	403241	conserved hypothetical protein	CNAG_06404:conserved hypothetical protein
CNAG_01464	361.387	18.5349	24.5807	0.0512882	0.0680176	-4.28523	-3.87795	2154	20978	23131	-	11	20978	23131	flavohemoglobin	CNAG_01464:flavohemoglobin	PF00042.14,PF00175.13
CNAG_02048	87.795	7.3859	6.3309	0.0841267	0.07211	-3.57129	-3.79366	1966	1335014	1336979	-	6	1335014	1336979	proline dehydrogenase	CNAG_02048:proline dehydrogenase	PF01619.10
CNAG_07303	0.324748	0.139859	0.0241533	0.43067	0.0743757	-1.21535	-3.74903	1561	6209	7769	-	1	6209	7769	conserved hypothetical protein	CNAG_07303:conserved hypothetical protein
CNAG_01287	283.822	21.048	21.5751	0.0741591	0.0760164	-3.75323	-3.71755	1817	683016	684832	-	5	683016	684832	NADH-ubiquinone oxidoreductase 51 kDa subunit	CNAG_01287:NADH-ubiquinone oxidoreductase 51 kDa subunit	PF01512.9
CNAG_05602	237.992	26.12	18.3534	0.109752	0.0771177	-3.18768	-3.69679	2073	732596	734668	+	14	732596	734668	1-pyrroline-5-carboxylate dehydrogenase	CNAG_05602:1-pyrroline-5-carboxylate dehydrogenase	PF00171.14
CNAG_03128	18.7638	0.832743	1.54085	0.0443803	0.0821182	-4.49394	-3.60615	2440	133960	136399	+	8	133960	136399	lincomycin-condensing protein lmbA	CNAG_03128:lincomycin-condensing protein lmbA	PF01019.13
CNAG_02864	90.6119	4.22035	7.66785	0.0465761	0.084623	-4.42427	-3.56281	717	580408	581124	+	3	580408	581124	predicted protein	CNAG_02864:predicted protein
CNAG_06877	1.56108	0.130727	0.135457	0.0837413	0.0867716	-3.57792	-3.52663	320	6685	7004	+	5	6685	7004	conserved hypothetical protein	CNAG_06877:conserved hypothetical protein
CNAG_03666	6.05745	1.14979	0.537295	0.189814	0.0886999	-2.39734	-3.49492	2335	482413	484747	-	2	482413	484747	acyl-CoA dehydrogenase	CNAG_03666:acyl-CoA dehydrogenase	PF00173.20,PF00441.16,PF02770.11
CNAG_01139	1.37414	0.315628	0.122644	0.229691	0.0892508	-2.12224	-3.48599	1006	1099381	1100386	+	5	1099381	1100386	predicted protein	CNAG_01139:predicted protein
CNAG_00972	80.4904	13.5061	7.2605	0.167798	0.0902032	-2.5752	-3.47068	907	1531211	1532117	-	5	1531211	1532117	conserved hypothetical protein	CNAG_00972:conserved hypothetical protein
CNAG_00315	62.7006	15.0653	5.77262	0.240274	0.0920665	-2.05725	-3.44118	1015	809486	810500	+	1	809486	810500	HHE domain-containing protein	CNAG_00315:HHE domain-containing protein	PF01814.15
CNAG_06180	250.739	23.1205	23.5294	0.0922096	0.0938401	-3.43894	-3.41365	826	537787	538612	-	12	537787	538612	NADH-ubiquinone oxidoreductase 21 kDa subunit	CNAG_06180:NADH-ubiquinone oxidoreductase 21 kDa subunit	PF04800.4
CNAG_07909	3.08966	0.42338	0.292467	0.137031	0.0946599	-2.86742	-3.4011	1907	527878	529784	+	12	527878	529784	MmLim15 protein	CNAG_07909:MmLim15 protein	PF00633.15,PF08423.3
CNAG_01137	261.019	51.0738	25.1527	0.195671	0.0963635	-2.3535	-3.37537	3407	1104729	1108135	+	5	1104729	1108135	aconitase	CNAG_01137:aconitase	PF00330.12,PF00694.11
CNAG_04905	22.9332	1.77814	2.48097	0.0775359	0.108183	-3.68899	-3.20846	2118	61446	63563	+	10	61446	63563	tRNA methyltransferase	CNAG_04905:tRNA methyltransferase
CNAG_06723	79.8043	8.55616	8.65594	0.107214	0.108465	-3.22143	-3.20471	1162	227225	228386	-	2	227225	228386	mitochondrial inner membrane protein	CNAG_06723:mitochondrial inner membrane protein	PF05328.4
CNAG_03629	305.176	34.7341	33.3435	0.113817	0.10926	-3.13522	-3.19417	2648	386996	389643	-	2	386996	389643	NADH-ubiquinone oxidoreductase	CNAG_03629:NADH-ubiquinone oxidoreductase	PF00111.19,PF00384.14,PF09326.3
CNAG_04981	130.082	19.3984	14.2987	0.149125	0.10992	-2.74541	-3.18547	2813	139089	141901	+	4	139089	141901	catalase A	CNAG_04981:catalase A	PF00199.11,PF01965.16,PF06628.4
CNAG_07796	24.4544	4.22529	2.82758	0.172782	0.115626	-2.53297	-3.11246	2940	37501	40440	+	4	37501	40440	uroporphyrin-III C-methyltransferase	CNAG_07796:uroporphyrin-III C-methyltransferase	PF00590.12
CNAG_03663	43.8054	6.10103	5.26817	0.139276	0.120263	-2.84398	-3.05573	2267	474242	476508	+	2	474242	476508	L-lactate dehydrogenase	CNAG_03663:L-lactate dehydrogenase	PF00173.20,PF01070.10
CNAG_00536	173.615	28.7568	21.089	0.165636	0.12147	-2.59391	-3.04133	722	1366854	1367575	-	1	1366854	1367575	conserved hypothetical protein	CNAG_00536:conserved hypothetical protein
CNAG_07309	70.692	16.3334	8.61557	0.23105	0.121875	-2.11372	-3.03653	1652	282137	283788	-	1	282137	283788	pelota	CNAG_07309:pelota	PF03463.7,PF03464.7,PF03465.7
CNAG_07356	345.426	41.3459	44.1809	0.119696	0.127903	-3.06256	-2.96688	996	895456	896451	+	1	895456	896451	succinate dehydrogenase	CNAG_07356:succinate dehydrogenase	PF01127.14
CNAG_02140	144.585	17.6382	18.9441	0.121991	0.131023	-3.03515	-2.93211	856	1091747	1092602	-	6	1091747	1092602	conserved hypothetical protein	CNAG_02140:conserved hypothetical protein	PF05071.8
CNAG_05434	124.613	23.4721	16.6536	0.18836	0.133643	-2.40844	-2.90355	517	304441	304957	+	14	304441	304957	NADH dehydrogenase K chain	CNAG_05434:NADH dehydrogenase K chain	PF05047.8
CNAG_02147	3.62312	0.377825	0.498269	0.104282	0.137525	-3.26144	-2.86224	1682	1079394	1081075	+	6	1079394	1081075	cytochrome-c peroxidase	CNAG_02147:cytochrome-c peroxidase	PF00141.15
CNAG_00978	131.794	20.6248	18.3507	0.156493	0.139238	-2.67583	-2.84437	1477	1519019	1520495	-	5	1519019	1520495	NADH dehydrogenase	CNAG_00978:NADH dehydrogenase
CNAG_03226	242.442	45.1215	34.9089	0.186112	0.143989	-2.42575	-2.79597	1582	389163	390744	-	8	389163	390744	succinate dehydrogenase iron-sulfur subunit	CNAG_03226:succinate dehydrogenase iron-sulfur subunit	PF00111.19
CNAG_00575	47.3189	7.34521	6.82653	0.155228	0.144267	-2.68754	-2.79319	2699	1483378	1486076	-	1	1483378	1486076	catalase 3	CNAG_00575:catalase 3	PF00199.11,PF01965.16,PF06628.4
CNAG_02499	1.47908	0.0707772	0.220015	0.0478522	0.148751	-4.38527	-2.74903	495	152395	152889	+	6	152395	152889	predicted protein	CNAG_02499:predicted protein
CNAG_06528	1.56441	2.69498	0.232708	1.72268	0.148751	0.784654	-2.74903	267	20117	20383	+	7	20117	20383	predicted protein	CNAG_06528:predicted protein
CNAG_04617	1.1879	0.115057	0.17883	0.0968574	0.150544	-3.36799	-2.73175	2887	869228	872114	-	10	869228	872114	small oligopeptide transporter	CNAG_04617:small oligopeptide transporter	PF03169.7
CNAG_06138	100.047	15.2665	15.3457	0.152593	0.153385	-2.71224	-2.70477	788	406093	406880	+	12	406093	406880	conserved hypothetical protein	CNAG_06138:conserved hypothetical protein
CNAG_00400	141.131	33.7722	22.0213	0.239296	0.156034	-2.06313	-2.68006	635	1050691	1051325	+	1	1050691	1051325	conserved hypothetical protein	CNAG_00400:conserved hypothetical protein	PF01894.9
CNAG_03578	35.8677	5.94528	5.66539	0.165756	0.157952	-2.59287	-2.66244	1384	1319956	1321339	+	8	1319956	1321339	conserved hypothetical protein	CNAG_03578:conserved hypothetical protein
CNAG_03051	3.94057	1.5213	0.625905	0.386062	0.158836	-1.3731	-2.65439	2281	114225	116505	-	3	114225	116505	polyamine transporter	CNAG_03051:polyamine transporter	PF07690.8
CNAG_07653	0.665539	0.154338	0.106615	0.231899	0.160194	-2.10843	-2.64211	1441	1420795	1422235	+	6	1420795	1422235	conserved hypothetical protein	CNAG_07653:conserved hypothetical protein
CNAG_06096	46.0967	13.553	7.48713	0.294013	0.162422	-1.76605	-2.62218	1513	295254	296766	+	12	295254	296766	tricarboxylate carrier	CNAG_06096:tricarboxylate carrier	PF00153.19
CNAG_04612	194.961	27.7721	32.0883	0.14245	0.164588	-2.81148	-2.60307	893	887167	888059	-	10	887167	888059	conserved hypothetical protein	CNAG_04612:conserved hypothetical protein	PF02466.11
CNAG_00800	5.83649	3.06229	0.968066	0.52468	0.165864	-0.93049	-2.59192	1260	2118110	2119369	-	1	2118110	2119369	nicotinamidase	CNAG_00800:nicotinamidase
CNAG_03667	283.6	89.3783	47.3032	0.315156	0.166795	-1.66586	-2.58385	913	485153	486065	-	2	485153	486065	conserved hypothetical protein	CNAG_03667:conserved hypothetical protein
CNAG_05267	221.622	51.1317	37.0874	0.230716	0.167345	-2.11581	-2.5791	1107	888053	889159	+	4	888053	889159	conserved hypothetical protein	CNAG_05267:conserved hypothetical protein	PF06747.5
CNAG_07943	9.51141	2.12026	1.60414	0.222917	0.168655	-2.16542	-2.56786	1343	649853	651195	-	13	649853	651195	conserved hypothetical protein	CNAG_07943:conserved hypothetical protein
CNAG_00997	139.033	26.5414	23.7616	0.1909	0.170906	-2.38911	-2.54873	620	1478997	1479616	+	5	1478997	1479616	hypothetical protein	CNAG_00997:hypothetical protein
CNAG_05075	9.03009	3.33382	1.55348	0.36919	0.172034	-1.43756	-2.53923	2395	369285	371679	-	4	369285	371679	sodium:inorganic phosphate symporter	CNAG_05075:sodium:inorganic phosphate symporter	PF01384.12
CNAG_01721	67.8103	19.8126	11.7119	0.292177	0.172716	-1.77509	-2.53353	1680	706562	708241	+	11	706562	708241	hydroxymethylbilane synthase	CNAG_01721:hydroxymethylbilane synthase	PF01379.12,PF03900.7
CNAG_04100	0.0640883	0.032201	0.0111221	0.502448	0.173543	-0.992954	-2.52663	3479	1159	4637	-	9	1159	4637	conserved hypothetical protein	CNAG_04100:conserved hypothetical protein	PF07813.4
CNAG_05909	453.998	81.3232	79.6015	0.179127	0.175334	-2.48095	-2.51182	1492	1186940	1188431	-	7	1186940	1188431	electron transporter	CNAG_05909:electron transporter	PF02167.7
CNAG_02317	34.1377	8.35318	6.0084	0.244691	0.176005	-2.03097	-2.50631	2039	628252	630290	+	6	628252	630290	arginine N-methyltransferase 3	CNAG_02317:arginine N-methyltransferase 3	PF08241.4,PF08242.4
CNAG_05631	142.679	24.475	25.7983	0.17154	0.180814	-2.54339	-2.46742	1939	811475	813413	-	14	811475	813413	NADH-ubiquinone oxidoreductase	CNAG_05631:NADH-ubiquinone oxidoreductase	PF00346.11
CNAG_01577	527.474	76.5166	95.7465	0.145062	0.181519	-2.78526	-2.46181	2221	338395	340615	-	11	338395	340615	glutamate dehydrogenase	CNAG_01577:glutamate dehydrogenase	PF00208.13,PF02812.10
CNAG_02581	29.0341	8.58466	5.40931	0.295675	0.186309	-1.75792	-2.42423	2128	1308825	1310952	-	3	1308825	1310952	CAS33p	CNAG_02581:CAS33p
CNAG_05755	135.185	40.0919	25.5117	0.296571	0.188717	-1.75355	-2.4057	1439	781857	783295	-	7	781857	783295	glutathione S-transferase 6	CNAG_05755:glutathione S-transferase 6	PF04874.6
CNAG_00033	0.798967	0.364945	0.15126	0.456771	0.18932	-1.13046	-2.4011	534	99045	99578	-	1	99045	99578	predicted protein	CNAG_00033:predicted protein
CNAG_07362	471.211	122.026	91.2545	0.258963	0.193659	-1.94918	-2.36841	1790	1229625	1231414	-	1	1229625	1231414	single-stranded DNA binding protein	CNAG_07362:single-stranded DNA binding protein	PF00076.14
CNAG_04242	14.0766	3.57749	2.72695	0.254145	0.193723	-1.97628	-2.36794	2404	378885	381288	+	9	378885	381288	Si:XX-184l24.3 protein	CNAG_04242:Si:XX-184l24.3 protein	PF00355.18,PF04305.6
CNAG_02266	347.769	71.4319	67.8655	0.205401	0.195145	-2.28349	-2.35738	984	744637	745620	+	6	744637	745620	NADH ubiqionone oxidoreductase chain B	CNAG_02266:NADH ubiqionone oxidoreductase chain B	PF01058.14
CNAG_01965	1.90013	0.426213	0.370974	0.224307	0.195236	-2.15645	-2.35671	2284	1382676	1384959	-	11	1382676	1384959	conserved hypothetical protein	CNAG_01965:conserved hypothetical protein	PF00172.10
CNAG_01323	767.196	158.347	151	0.206397	0.196821	-2.27651	-2.34505	1001	596867	597867	-	5	596867	597867	ubiquinol-cytochrome-c reductase	CNAG_01323:ubiquinol-cytochrome-c reductase	PF02271.8
CNAG_02564	18.2831	6.27204	3.61055	0.343051	0.19748	-1.54351	-2.34022	1916	1357371	1359286	+	3	1357371	1359286	conserved hypothetical protein	CNAG_02564:conserved hypothetical protein
CNAG_03363	42.8708	11.0805	8.52775	0.258463	0.198917	-1.95197	-2.32976	847	751748	752594	+	8	751748	752594	conserved hypothetical protein	CNAG_03363:conserved hypothetical protein	PF04707.6
CNAG_03927	58.2043	12.954	11.5924	0.222561	0.199167	-2.16773	-2.32795	510	1204515	1205024	-	2	1204515	1205024	conserved hypothetical protein	CNAG_03927:conserved hypothetical protein	PF01722.10
CNAG_00433	4.72117	3.12231	0.945377	0.661342	0.200242	-0.596532	-2.32018	2513	1127635	1130147	-	1	1127635	1130147	conserved hypothetical protein	CNAG_00433:conserved hypothetical protein	PF07670.6,PF07690.8
CNAG_03817	81.1711	20.9922	16.3324	0.258616	0.20121	-1.95112	-2.31323	1170	916867	918036	+	2	916867	918036	nucleolar protein	CNAG_03817:nucleolar protein	PF00096.18,PF08790.3
CNAG_04217	118.503	171.722	24.0228	1.44909	0.202719	0.535146	-2.30245	2201	319702	321902	+	9	319702	321902	phosphoenolpyruvate carboxykinase	CNAG_04217:phosphoenolpyruvate carboxykinase	PF01293.12
CNAG_06623	51.2224	29.5836	10.4142	0.577552	0.203313	-0.791978	-2.29823	1399	306764	308162	+	7	306764	308162	myo-inositol oxygenase	CNAG_06623:myo-inositol oxygenase	PF05153.7
CNAG_06663	405.212	71.8322	83.0315	0.177271	0.204909	-2.49597	-2.28695	917	415071	415987	+	7	415071	415987	conserved hypothetical protein	CNAG_06663:conserved hypothetical protein	PF02320.8
CNAG_05467	0.302639	0.304121	0.0630251	1.0049	0.208252	0.00704614	-2.2636	634	384381	385014	-	14	384381	385014	predicted protein	CNAG_05467:predicted protein
CNAG_00891	215.814	38.3992	45.1656	0.177928	0.209281	-2.49064	-2.25649	2393	1711313	1713705	+	5	1711313	1713705	ATP-binding cassette transporter	CNAG_00891:ATP-binding cassette transporter	PF00005.19
CNAG_07413	195.385	56.1872	40.9176	0.287572	0.209421	-1.79801	-2.25552	2960	281659	284618	+	5	281659	284618	nucleolar GTP-binding protein	CNAG_07413:nucleolar GTP-binding protein	PF01926.15,PF08153.4
CNAG_02565	62.0224	34.4184	13.0833	0.554935	0.210945	-0.849609	-2.24506	2380	1354827	1357206	-	3	1354827	1357206	homoaconitate hydratase	CNAG_02565:homoaconitate hydratase	PF00330.12,PF00694.11
CNAG_00754	150.96	17.7274	31.8974	0.117431	0.211297	-3.09012	-2.24266	2485	1977501	1979985	-	1	1977501	1979985	ATP-binding cassette sub-family E member 1	CNAG_00754:ATP-binding cassette sub-family E member 1	PF00005.19,PF00037.19,PF04068.7
CNAG_03552	11.1988	5.77514	2.4045	0.515691	0.214709	-0.955422	-2.21954	2386	1256783	1259168	-	8	1256783	1259168	conserved hypothetical protein	CNAG_03552:conserved hypothetical protein	PF00097.17
CNAG_00715	1082.72	233.116	232.863	0.215305	0.215072	-2.21554	-2.21711	443	1866026	1866468	-	1	1866026	1866468	conserved hypothetical protein	CNAG_00715:conserved hypothetical protein
CNAG_07752	110.521	32.6297	24.022	0.295235	0.217352	-1.76007	-2.20189	1943	1375747	1377689	+	8	1375747	1377689	UDP-galactopyranose mutase	CNAG_07752:UDP-galactopyranose mutase
CNAG_01683	132.882	36.9221	28.9483	0.277856	0.217849	-1.84759	-2.1986	2237	604225	606461	+	11	604225	606461	monosaccharide transporter	CNAG_01683:monosaccharide transporter	PF00083.16,PF07690.8
CNAG_05997	391.098	100.857	85.3246	0.257883	0.218167	-1.95521	-2.1965	849	42493	43341	-	12	42493	43341	conserved hypothetical protein	CNAG_05997:conserved hypothetical protein
CNAG_03183	15.1525	2.66411	3.33803	0.17582	0.220296	-2.50783	-2.18249	3537	276892	280428	-	8	276892	280428	nuclear protein	CNAG_03183:nuclear protein	PF00172.10,PF04082.10
CNAG_07764	1.54951	1.44588	0.345738	0.933118	0.223127	-0.0998691	-2.16406	315	469561	469875	-	9	469561	469875	predicted protein	CNAG_07764:predicted protein
CNAG_05578	113.713	30.0086	25.5802	0.263899	0.224955	-1.92194	-2.15229	488	666572	667059	-	14	666572	667059	conserved hypothetical protein	CNAG_05578:conserved hypothetical protein
CNAG_00022	70.3601	15.545	15.8304	0.220935	0.224991	-2.17831	-2.15206	1203	68924	70126	-	1	68924	70126	holocytochrome-c synthase	CNAG_00022:holocytochrome-c synthase	PF01265.9
CNAG_06916	14.938	3.54123	3.37258	0.237061	0.225772	-2.07667	-2.14706	3249	1504730	1507978	-	3	1504730	1507978	conserved hypothetical protein	CNAG_06916:conserved hypothetical protein	PF00642.16
CNAG_02580	18.9669	6.30184	4.36086	0.332255	0.22992	-1.58964	-2.1208	1935	1311461	1313395	+	3	1311461	1313395	conserved hypothetical protein	CNAG_02580:conserved hypothetical protein
CNAG_07721	1.20221	1.20809	0.27818	1.0049	0.231391	0.00704614	-2.1116	326	399834	400159	+	8	399834	400159	conserved hypothetical protein	CNAG_07721:conserved hypothetical protein
CNAG_03630	4.08899	1.24352	0.95238	0.304113	0.232913	-1.71732	-2.10214	648	389883	390530	-	2	389883	390530	conserved hypothetical protein	CNAG_03630:conserved hypothetical protein
CNAG_03268	206.084	66.9541	48.1034	0.324887	0.233417	-1.62199	-2.09902	924	527710	528633	-	8	527710	528633	hypothetical protein	CNAG_03268:hypothetical protein	PF01679.9
CNAG_07551	175.107	66.7166	41.4161	0.381004	0.236518	-1.39212	-2.07998	1030	1177454	1178483	-	3	1177454	1178483	conserved hypothetical protein	CNAG_07551:conserved hypothetical protein	PF00646.25
CNAG_05839	1048.15	211.796	253.44	0.202067	0.241797	-2.3071	-2.04813	968	1012131	1013098	-	7	1012131	1013098	cytochrome c oxidase subunit VIb	CNAG_05839:cytochrome c oxidase subunit VIb	PF02297.9
CNAG_03168	137.506	80.933	33.6696	0.588577	0.244859	-0.764696	-2.02998	3466	233567	237032	-	8	233567	237032	sulfite reductase	CNAG_03168:sulfite reductase	PF00175.13,PF00667.12
CNAG_02489	0.484618	0.544284	0.118733	1.12312	0.245002	0.167511	-2.02913	1390	178002	179391	-	6	178002	179391	mannitol-1-phosphate dehydrogenase	CNAG_02489:mannitol-1-phosphate dehydrogenase	PF00107.18,PF08240.4
CNAG_01061	6.41941	2.00198	1.60064	0.311864	0.249344	-1.68101	-2.00379	3158	1309270	1312427	+	5	1309270	1312427	serine/threonine protein kinase	CNAG_01061:serine/threonine protein kinase	PF00069.17
CNAG_03064	163.242	78.6371	41.222	0.481722	0.252521	-1.05373	-1.98552	774	74619	75392	+	3	74619	75392	conserved hypothetical protein	CNAG_03064:conserved hypothetical protein	PF09420.2
CNAG_03984	11.3024	4.02629	2.86435	0.356233	0.253428	-1.48911	-1.98035	1078	1332592	1333669	-	2	1332592	1333669	conserved hypothetical protein	CNAG_03984:conserved hypothetical protein	PF00581.12
CNAG_02301	238.106	78.2122	60.4032	0.328476	0.253682	-1.60614	-1.97891	2032	661650	663681	-	6	661650	663681	la ribonucleoprotein	CNAG_02301:la ribonucleoprotein	PF00076.14,PF05383.9
CNAG_00573	374.736	88.454	95.2491	0.236043	0.254176	-2.08288	-1.9761	628	1477649	1478276	-	1	1477649	1478276	conserved hypothetical protein	CNAG_00573:conserved hypothetical protein	PF05347.7
CNAG_06957	3.61633	1.76262	0.924473	0.487405	0.255638	-1.03681	-1.96782	1721	1553229	1554949	+	11	1553229	1554949	conserved hypothetical protein	CNAG_06957:conserved hypothetical protein	PF07813.4
CNAG_02067	39.1606	10.5269	10.0982	0.268812	0.257867	-1.89533	-1.9553	1035	1284844	1285878	+	6	1284844	1285878	vacuolar protein	CNAG_02067:vacuolar protein	PF01169.11
CNAG_02131	57.192	44.3881	14.7899	0.776124	0.258601	-0.365641	-1.9512	819	1114420	1115238	+	6	1114420	1115238	iron sulfur assembly protein 1	CNAG_02131:iron sulfur assembly protein 1	PF01521.12
CNAG_03105	12.0291	6.14644	3.11366	0.510964	0.258844	-0.968706	-1.94984	513	63836	64348	-	8	63836	64348	predicted protein	CNAG_03105:predicted protein
CNAG_07790	0.446975	0.280727	0.116354	0.62806	0.260315	-0.671026	-1.94167	742	1182351	1183092	+	9	1182351	1183092	conserved hypothetical protein	CNAG_07790:conserved hypothetical protein
CNAG_00235	26.3478	6.65836	6.85871	0.252711	0.260315	-1.98444	-1.94167	2251	615287	617537	-	1	615287	617537	ammonium transporter MEP1	CNAG_00235:ammonium transporter MEP1	PF00909.13
CNAG_05330	0.0833071	0.16743	0.0216861	2.00979	0.260315	1.00705	-1.94167	2147	1073621	1075767	+	4	1073621	1075767	trehalose transporter	CNAG_05330:trehalose transporter	PF00083.16,PF07690.8
CNAG_07177	160.065	45.7299	41.81	0.285696	0.261206	-1.80745	-1.93674	1260	472538	473797	+	7	472538	473797	NADH-ubiquinone oxidoreductase kDa subunit	CNAG_07177:NADH-ubiquinone oxidoreductase kDa subunit	PF00329.11
CNAG_03544	295.419	86.5592	78.1822	0.293005	0.264648	-1.771	-1.91785	1153	1242300	1243452	+	8	1242300	1243452	conserved hypothetical protein	CNAG_03544:conserved hypothetical protein
CNAG_06341	53.1753	27.5437	14.0911	0.51798	0.264993	-0.949031	-1.91597	1010	246366	247375	-	13	246366	247375	conserved hypothetical protein	CNAG_06341:conserved hypothetical protein
CNAG_01471	74.9536	11.4755	19.958	0.153101	0.266271	-2.70744	-1.90903	1949	41349	43297	+	11	41349	43297	conserved hypothetical protein	CNAG_01471:conserved hypothetical protein
CNAG_07878	141.134	45.7862	37.9115	0.324417	0.268621	-1.62408	-1.89636	2575	402325	404899	-	14	402325	404899	nucleolar complex protein 2	CNAG_07878:nucleolar complex protein 2	PF03715.5
CNAG_03675	116.313	32.5083	31.3269	0.279489	0.269332	-1.83913	-1.89254	2296	506073	508368	+	2	506073	508368	conserved hypothetical protein	CNAG_03675:conserved hypothetical protein
CNAG_07574	3.2018	3.57497	0.864345	1.11655	0.269956	0.159049	-1.8892	345	1337863	1338207	+	3	1337863	1338207	predicted protein	CNAG_07574:predicted protein
CNAG_02591	225.249	77.4542	60.86	0.34386	0.27019	-1.5401	-1.88795	522	1283367	1283888	+	3	1283367	1283888	hypothetical protein	CNAG_02591:hypothetical protein
CNAG_07908	96.8052	51.2479	26.2133	0.529392	0.270785	-0.917591	-1.88478	2533	524967	527499	-	12	524967	527499	aconitate hydratase	CNAG_07908:aconitate hydratase	PF00330.12,PF00694.11
CNAG_05154	37.5785	9.48807	10.2492	0.252486	0.272742	-1.98572	-1.87439	1748	572615	574362	+	4	572615	574362	membrane fraction protein	CNAG_05154:membrane fraction protein	PF01988.11
CNAG_00078	9.01273	2.65694	2.4617	0.294798	0.273135	-1.7622	-1.87231	4277	217010	221286	+	1	217010	221286	vacuolar protein	CNAG_00078:vacuolar protein	PF00027.21,PF00916.12,PF01740.13
CNAG_02546	176.283	44.5799	48.4586	0.252888	0.27489	-1.98343	-1.86307	1158	35268	36425	+	6	35268	36425	transferase	CNAG_02546:transferase
CNAG_07625	82.4603	30.3634	22.7252	0.368218	0.275589	-1.44137	-1.85941	3630	193040	196669	-	6	193040	196669	plasma membrane protein	CNAG_07625:plasma membrane protein
CNAG_02315	827.99	226.421	228.502	0.273459	0.275972	-1.8706	-1.85741	1198	632312	633509	-	6	632312	633509	ubiquinol-cytochrome c reductase iron-sulfur subunit	CNAG_02315:ubiquinol-cytochrome c reductase iron-sulfur subunit	PF00355.18,PF02921.6
CNAG_07361	53.7288	16.1976	14.8359	0.301469	0.276127	-1.72992	-1.8566	1141	1228193	1229333	-	1	1228193	1229333	conserved hypothetical protein	CNAG_07361:conserved hypothetical protein	PF03061.14
CNAG_02502	90.8304	26.0405	25.141	0.286694	0.27679	-1.80242	-1.85313	2230	145566	147795	-	6	145566	147795	ATP-dependent RNA helicase DBP3	CNAG_02502:ATP-dependent RNA helicase DBP3	PF00270.21,PF00271.23
CNAG_01055	44.2941	16.6916	12.2638	0.376836	0.276872	-1.40799	-1.85271	2692	1325762	1328453	+	5	1325762	1328453	phospholipid transporter	CNAG_01055:phospholipid transporter	PF00083.16,PF07690.8
CNAG_04768	15.4364	4.3651	4.27396	0.282781	0.276876	-1.82224	-1.85269	3549	456840	460388	+	10	456840	460388	conserved hypothetical protein	CNAG_04768:conserved hypothetical protein	PF00172.10,PF04082.10
CNAG_01387	53.61	21.6194	14.9953	0.403272	0.279711	-1.31017	-1.83799	1491	429709	431199	+	5	429709	431199	conserved hypothetical protein	CNAG_01387:conserved hypothetical protein	PF03649.5
CNAG_02600	1.77044	1.2545	0.496323	0.70858	0.280339	-0.496996	-1.83476	2007	1258840	1260846	-	3	1258840	1260846	tartrate transporter	CNAG_02600:tartrate transporter	PF07690.8
CNAG_04951	110.881	88.0359	31.231	0.793971	0.281664	-0.332841	-1.82795	1399	61878	63276	-	4	61878	63276	phospho-2-dehydro-3-deoxyheptonate aldolase	CNAG_04951:phospho-2-dehydro-3-deoxyheptonate aldolase	PF00793.12
CNAG_00329	246.046	64.3058	69.384	0.261357	0.281996	-1.93591	-1.82625	794	842210	843003	-	1	842210	843003	conserved hypothetical protein	CNAG_00329:conserved hypothetical protein
CNAG_02437	104.091	30.7223	29.4937	0.295148	0.283346	-1.76049	-1.81936	4804	326214	331017	-	6	326214	331017	ribosomal RNA processing protein RRP5	CNAG_02437:ribosomal RNA processing protein RRP5	PF00575.15,PF03144.17
CNAG_06948	73.7723	25.3418	20.9586	0.343514	0.284099	-1.54156	-1.81553	1767	772656	774422	+	5	772656	774422	bystin-family protein	CNAG_06948:bystin-family protein	PF05291.3
CNAG_06453	301.74	130.778	85.7622	0.433412	0.284226	-1.20619	-1.81489	1155	522372	523526	-	13	522372	523526	conserved hypothetical protein	CNAG_06453:conserved hypothetical protein	PF03073.7
CNAG_04348	53.6369	14.2564	15.247	0.265795	0.284264	-1.91161	-1.8147	1456	636739	638194	-	9	636739	638194	chaperone	CNAG_04348:chaperone	PF05022.4,PF08513.3
CNAG_04884	2323.01	686.343	661.463	0.295454	0.284744	-1.75899	-1.81226	994	113732	114725	-	10	113732	114725	ribosomal protein L41	CNAG_04884:ribosomal protein L41	PF00935.11
CNAG_02558	13.8681	5.13842	3.95294	0.37052	0.285037	-1.43238	-1.81078	505	2372	2876	+	6	2372	2876	predicted protein	CNAG_02558:predicted protein
CNAG_04632	8.57878	3.14597	2.45544	0.366716	0.286223	-1.44727	-1.80479	2090	827593	829682	+	10	827593	829682	uracil permease	CNAG_04632:uracil permease	PF02133.7
CNAG_03015	540.439	169.942	154.794	0.314451	0.286422	-1.66909	-1.80378	771	203479	204249	-	3	203479	204249	prcdna38	CNAG_03015:prcdna38	PF01907.11,PF07503.4
CNAG_00876	135.244	40.4066	38.7576	0.298767	0.286575	-1.74291	-1.80302	2411	1750139	1752549	-	5	1750139	1752549	ferric-chelate reductase	CNAG_00876:ferric-chelate reductase	PF01794.11,PF08022.4,PF08030.4
CNAG_05340	1.71076	0.671844	0.491404	0.392718	0.287244	-1.34843	-1.79965	2416	19858	22273	-	14	19858	22273	monosaccharide transporter	CNAG_05340:monosaccharide transporter	PF00083.16,PF07690.8
CNAG_04953	120.243	45.0698	34.6607	0.374823	0.288255	-1.41572	-1.79458	1072	67011	68082	+	4	67011	68082	conserved hypothetical protein	CNAG_04953:conserved hypothetical protein	PF08739.2
CNAG_05497	227.353	200.505	65.544	0.881911	0.288292	-0.181296	-1.7944	2275	464725	466999	-	14	464725	466999	dihydroxy-acid dehydratase	CNAG_05497:dihydroxy-acid dehydratase	PF00920.13
CNAG_02833	262.25	58.954	75.6666	0.224801	0.288528	-2.15328	-1.79322	510	661078	661587	-	3	661078	661587	conserved hypothetical protein	CNAG_02833:conserved hypothetical protein	PF05676.5,PF06747.5
CNAG_05875	59.137	9.11068	17.1214	0.154061	0.289521	-2.69843	-1.78826	910	1095759	1096668	-	7	1095759	1096668	cytochrome c heme lyase	CNAG_05875:cytochrome c heme lyase	PF01265.9
CNAG_04219	98.7233	37.6623	28.7395	0.381494	0.291111	-1.39027	-1.78036	895	325088	325982	+	9	325088	325982	lactoylglutathione lyase	CNAG_04219:lactoylglutathione lyase	PF00903.17
CNAG_06491	6.18492	3.99831	1.80487	0.646462	0.291818	-0.629363	-1.77686	995	658562	659556	+	13	658562	659556	conserved hypothetical protein	CNAG_06491:conserved hypothetical protein	PF00023.22
CNAG_05800	5332.66	1615.45	1558.93	0.302934	0.292337	-1.72292	-1.7743	885	911718	912602	+	7	911718	912602	60s ribosomal protein l33-b	CNAG_05800:60s ribosomal protein l33-b	PF01247.10
CNAG_03964	21.9584	8.18421	6.42551	0.372715	0.292622	-1.42386	-1.77289	1216	1288328	1289543	-	2	1288328	1289543	zinc knuckle family protein	CNAG_03964:zinc knuckle family protein	PF00098.15
CNAG_00764	53.2363	16.355	15.5803	0.307215	0.292664	-1.70268	-1.77268	2947	2005258	2008204	+	1	2005258	2008204	ATP-dependent RNA helicase DBP4	CNAG_00764:ATP-dependent RNA helicase DBP4	PF00270.21,PF00271.23
CNAG_04446	5.18968	2.31782	1.52415	0.44662	0.293689	-1.16288	-1.76764	920	887691	888610	+	9	887691	888610	conserved hypothetical protein	CNAG_04446:conserved hypothetical protein
CNAG_03302	64.4278	23.166	18.9246	0.359566	0.293734	-1.47567	-1.76742	2115	603714	605828	+	8	603714	605828	cytoplasmic protein	CNAG_03302:cytoplasmic protein	PF04180.6
CNAG_03789	111.349	43.6479	32.7647	0.391993	0.294253	-1.3511	-1.76487	1083	820605	821687	-	2	820605	821687	chromosome 1 open reading frame 33	CNAG_03789:chromosome 1 open reading frame 33
CNAG_03762	177.295	56.1374	52.2941	0.316632	0.294955	-1.65912	-1.76144	3025	734647	737671	-	2	734647	737671	RNA methyltransferase	CNAG_03762:RNA methyltransferase	PF01728.11,PF07780.4
CNAG_06231	1778.06	474.185	525.501	0.266686	0.295547	-1.90679	-1.75854	1308	691799	693106	+	12	691799	693106	ribosomal protein L13A	CNAG_06231:ribosomal protein L13A	PF00572.10
CNAG_01800	297.719	122.345	88.065	0.410942	0.295799	-1.28299	-1.75731	409	961372	961780	+	11	961372	961780	conserved hypothetical protein	CNAG_01800:conserved hypothetical protein
CNAG_04175	125.505	36.4392	37.2188	0.29034	0.296552	-1.78418	-1.75364	1466	200310	201775	+	9	200310	201775	conserved hypothetical protein	CNAG_04175:conserved hypothetical protein
CNAG_05633	506.533	197.62	150.501	0.390142	0.297121	-1.35793	-1.75088	526	816473	816998	-	14	816473	816998	hypothetical protein	CNAG_05633:hypothetical protein	PF05365.4
CNAG_06629	0.366439	0.263023	0.109016	0.717783	0.297503	-0.478381	-1.74903	787	322559	323345	-	7	322559	323345	conserved hypothetical protein	CNAG_06629:conserved hypothetical protein
CNAG_01968	0.425913	0.24457	0.12671	0.574226	0.297503	-0.800309	-1.74903	810	1392271	1393080	-	11	1392271	1393080	conserved hypothetical protein	CNAG_01968:conserved hypothetical protein
CNAG_07484	2.39263	1.37391	0.711813	0.574226	0.297503	-0.800309	-1.74903	102	1122334	1122435	-	2	1122334	1122435	conserved hypothetical protein	CNAG_07484:conserved hypothetical protein
CNAG_06517	14.4748	4.07423	4.31568	0.281471	0.298152	-1.82894	-1.74588	4405	725994	730398	+	13	725994	730398	cytoplasmic protein	CNAG_06517:cytoplasmic protein	PF00168.22
CNAG_04189	177.543	29.1766	53.0795	0.164336	0.298968	-2.60528	-1.74194	2909	239967	242875	-	9	239967	242875	succinate dehydrogenase flavoprotein subunit	CNAG_04189:succinate dehydrogenase flavoprotein subunit	PF00890.16,PF02910.12
CNAG_03335	107.969	32.5546	32.2989	0.301517	0.299149	-1.72969	-1.74106	1856	676020	677875	+	8	676020	677875	ribose-phosphate diphosphokinase	CNAG_03335:ribose-phosphate diphosphokinase	PF00156.19
CNAG_03940	45.6549	11.5188	13.6699	0.252302	0.299418	-1.98678	-1.73977	2749	1233055	1235803	+	2	1233055	1235803	elongator complex protein 2	CNAG_03940:elongator complex protein 2	PF00400.24
CNAG_06294	3.96967	0.585357	1.19061	0.147458	0.299928	-2.76163	-1.73731	1791	117157	118947	-	13	117157	118947	DUF1338 domain-containing protein	CNAG_06294:DUF1338 domain-containing protein	PF07063.5
CNAG_00429	39.6091	13.1221	11.9185	0.331289	0.300903	-1.59384	-1.73263	2127	1119377	1121503	-	1	1119377	1121503	tRNA dihydrouridine synthase	CNAG_00429:tRNA dihydrouridine synthase	PF01207.9
CNAG_05555	1002.39	269.498	303.492	0.268855	0.302769	-1.8951	-1.72371	1410	614808	616217	-	14	614808	616217	ribosomal protein L4	CNAG_05555:ribosomal protein L4	PF01248.18
CNAG_03747	844.261	255.262	256.337	0.302349	0.303623	-1.72571	-1.71965	905	686506	687410	-	2	686506	687410	60S ribosomal protein L27a	CNAG_03747:60S ribosomal protein L27a	PF00256.15
CNAG_04298	70.2085	22.5475	21.3218	0.32115	0.303693	-1.63868	-1.71932	2835	507561	510395	-	9	507561	510395	AD24	CNAG_04298:AD24	PF07540.3
CNAG_06137	1.47573	0.865055	0.448179	0.586189	0.303701	-0.770561	-1.71928	567	404626	405192	-	12	404626	405192	predicted protein	CNAG_06137:predicted protein
CNAG_02899	1.87189	0.548642	0.568495	0.293095	0.303701	-1.77056	-1.71928	608	500512	501119	+	3	500512	501119	predicted protein	CNAG_02899:predicted protein
CNAG_02331	1597.07	460.154	485.676	0.288125	0.304105	-1.79523	-1.71736	1035	590300	591334	-	6	590300	591334	40S ribosomal protein S9	CNAG_02331:40S ribosomal protein S9	PF00163.11,PF01479.17
CNAG_02403	129.017	36.0244	39.2764	0.279223	0.304429	-1.84051	-1.71582	886	411973	412858	+	6	411973	412858	conserved hypothetical protein	CNAG_02403:conserved hypothetical protein	PF05347.7
CNAG_00656	1665.1	506.438	508.743	0.304148	0.305532	-1.71715	-1.7106	1553	1707334	1708886	+	1	1707334	1708886	60s ribosomal protein l7	CNAG_00656:60s ribosomal protein l7	PF00327.12,PF08079.4
CNAG_01844	4.08022	4.26494	1.25181	1.04527	0.3068	0.0638774	-1.70463	2325	1060967	1063291	-	11	1060967	1063291	tetracycline efflux protein	CNAG_01844:tetracycline efflux protein	PF07690.8
CNAG_03602	228.817	87.2008	70.2053	0.381094	0.306818	-1.39178	-1.70454	2848	310476	313323	-	2	310476	313323	conserved hypothetical protein	CNAG_03602:conserved hypothetical protein	PF08162.3
CNAG_03897	24.342	10.2579	7.48125	0.421408	0.307339	-1.24671	-1.7021	1108	1127744	1128851	+	2	1127744	1128851	conserved hypothetical protein	CNAG_03897:conserved hypothetical protein
CNAG_04072	88.8841	41.9005	27.3266	0.471406	0.307441	-1.08496	-1.70162	922	1551864	1552785	+	2	1551864	1552785	cytosolic large ribosomal subunit protein	CNAG_04072:cytosolic large ribosomal subunit protein
CNAG_06811	858.817	244.826	264.576	0.285073	0.30807	-1.81059	-1.69867	655	201102	201756	+	5	201102	201756	RPL22	CNAG_06811:RPL22	PF01776.9
CNAG_06472	108.154	39.26	33.4567	0.363	0.309342	-1.46196	-1.69273	3331	565251	568581	+	13	565251	568581	nucleolar protein 4	CNAG_06472:nucleolar protein 4	PF00076.14
CNAG_06817	5.19011	1.71961	1.60561	0.331324	0.30936	-1.59368	-1.69264	2184	178989	181172	-	5	178989	181172	UAP1	CNAG_06817:UAP1	PF00860.12
CNAG_01976	1431.92	524.233	443.073	0.366105	0.309426	-1.44967	-1.69233	1010	1421486	1422495	+	11	1421486	1422495	60s ribosomal protein l23	CNAG_01976:60s ribosomal protein l23	PF00238.11
CNAG_07864	49.725	28.5615	15.4153	0.574389	0.310011	-0.799899	-1.68961	921	1011020	1011940	+	10	1011020	1011940	u3 small nucleolar ribonucleoprotein imp3	CNAG_07864:u3 small nucleolar ribonucleoprotein imp3	PF00163.11,PF01479.17
CNAG_02714	795.491	258.207	246.751	0.324588	0.310187	-1.62332	-1.68879	1101	933965	935065	-	3	933965	935065	elongation factor 1-beta	CNAG_02714:elongation factor 1-beta	PF00736.11
CNAG_07515	8.25936	3.75087	2.5635	0.454136	0.310375	-1.1388	-1.68791	1048	606682	607729	-	3	606682	607729	hypothetical protein	CNAG_07515:hypothetical protein
CNAG_06095	1366.21	379.855	424.86	0.278037	0.310978	-1.84665	-1.68512	920	293670	294589	+	12	293670	294589	ribosomal protein L13	CNAG_06095:ribosomal protein L13	PF01294.10
CNAG_05232	647.896	213.411	201.712	0.329391	0.311334	-1.60213	-1.68346	1209	795491	796699	+	4	795491	796699	ribosomal protein L8	CNAG_05232:ribosomal protein L8	PF00181.15,PF03947.10
CNAG_07536	147.826	55.4474	46.1239	0.375085	0.312015	-1.41471	-1.68031	1250	1135491	1136740	-	3	1135491	1136740	conserved hypothetical protein	CNAG_07536:conserved hypothetical protein	PF03876.9
CNAG_00001	2.11297	0.636995	0.660045	0.301469	0.312378	-1.72992	-1.67864	442	11060	11501	-	1	11060	11501	conserved hypothetical protein	CNAG_00001:conserved hypothetical protein
CNAG_05040	0.530655	0.213301	0.165765	0.401958	0.312378	-1.31488	-1.67864	703	284094	284796	+	4	284094	284796	predicted protein	CNAG_05040:predicted protein
CNAG_01810	34.9507	13.1598	10.9269	0.376524	0.312636	-1.40919	-1.67744	652	982425	983076	-	11	982425	983076	DNA-directed RNA polymerase I kda polypeptide	CNAG_01810:DNA-directed RNA polymerase I kda polypeptide	PF01096.10,PF02150.8
CNAG_06900	262.227	68.5471	82.2828	0.261403	0.313784	-1.93565	-1.67216	2037	1461160	1463196	+	3	1461160	1463196	phosphoglycerate mutase	CNAG_06900:phosphoglycerate mutase	PF01676.10,PF06415.5
CNAG_01799	200.883	57.9145	63.0972	0.2883	0.314099	-1.79436	-1.67071	377	960422	960798	-	11	960422	960798	conserved hypothetical protein	CNAG_01799:conserved hypothetical protein	PF02939.8
CNAG_00789	2.76202	2.67081	0.868221	0.966975	0.314342	-0.048449	-1.66959	1117	2076571	2077687	-	1	2076571	2077687	hypothetical protein	CNAG_00789:hypothetical protein
CNAG_03395	80.5083	39.6445	25.4754	0.492428	0.316432	-1.02202	-1.66003	1064	840578	841641	+	8	840578	841641	NifU-like protein c	CNAG_03395:NifU-like protein c	PF01106.9,PF08712.3
CNAG_02925	213.312	64.9123	67.5807	0.304307	0.316816	-1.7164	-1.65828	1813	435144	436956	-	3	435144	436956	d-arabinitol 2-dehydrogenase	CNAG_02925:d-arabinitol 2-dehydrogenase	PF00106.17
CNAG_01332	650.093	225.116	206.645	0.346282	0.31787	-1.52998	-1.65349	1388	579695	581082	-	5	579695	581082	37S ribosomal protein S24	CNAG_01332:37S ribosomal protein S24	PF01282.11
CNAG_02720	142.557	52.0147	45.4523	0.364868	0.318835	-1.45455	-1.64912	2273	913720	915992	+	3	913720	915992	GTP-binding protein	CNAG_02720:GTP-binding protein	PF01926.15,PF08701.3
CNAG_01400	166.112	115.102	52.9738	0.692917	0.318905	-0.529246	-1.6488	1457	402242	403698	-	5	402242	403698	3-deoxy-7-phosphoheptulonate synthase	CNAG_01400:3-deoxy-7-phosphoheptulonate synthase	PF00793.12
CNAG_03127	2324.7	666.418	742.843	0.286668	0.319543	-1.80255	-1.64592	735	131784	132518	+	8	131784	132518	40s ribosomal protein s23	CNAG_03127:40s ribosomal protein s23	PF00164.17
CNAG_05509	48.8008	41.2147	15.6174	0.84455	0.320024	-0.243745	-1.64375	1034	490272	491305	+	14	490272	491305	imidazoleglycerol-phosphate dehydratase	CNAG_05509:imidazoleglycerol-phosphate dehydratase	PF00475.10
CNAG_06113	1312.85	391.903	420.641	0.298513	0.320402	-1.74414	-1.64204	1725	345325	347049	+	12	345325	347049	conserved hypothetical protein	CNAG_06113:conserved hypothetical protein	PF04774.7
CNAG_04376	139.665	48.3299	44.8661	0.346043	0.321242	-1.53098	-1.63827	2536	710380	712915	+	9	710380	712915	conserved hypothetical protein	CNAG_04376:conserved hypothetical protein	PF05178.3
CNAG_03624	120.53	39.6083	38.8093	0.328617	0.321987	-1.60552	-1.63492	2140	372664	374803	-	2	372664	374803	nucleolar protein	CNAG_03624:nucleolar protein	PF00533.18,PF06732.3
CNAG_02917	59.659	20.1418	19.2324	0.337615	0.322373	-1.56655	-1.6332	1629	453250	454878	-	3	453250	454878	YHM1	CNAG_02917:YHM1	PF00153.19
CNAG_06379	65.181	20.4173	21.0341	0.31324	0.322704	-1.67466	-1.63172	3556	335113	338668	-	13	335113	338668	nucleolar protein	CNAG_06379:nucleolar protein	PF05127.6,PF08351.3
CNAG_05590	112.406	30.6631	36.3311	0.272789	0.323213	-1.87414	-1.62944	5666	700253	705918	-	14	700253	705918	CnHHK3	CNAG_05590:CnHHK3	PF00072.16,PF00512.17,PF02518.18,PF08447.3,PF08448.2
CNAG_06318	72.057	22.8127	23.3198	0.316593	0.32363	-1.6593	-1.62758	1583	177493	179075	+	13	177493	179075	conserved hypothetical protein	CNAG_06318:conserved hypothetical protein	PF00400.24,PF08154.4
CNAG_02234	1111	324.556	361.732	0.292129	0.32559	-1.77532	-1.61887	999	835735	836733	+	6	835735	836733	60S ribosomal protein L6	CNAG_02234:60S ribosomal protein L6	PF01159.11
CNAG_05981	18.5447	5.46641	6.05041	0.294769	0.326261	-1.76234	-1.6159	458	1393064	1393521	+	7	1393064	1393521	conserved hypothetical protein	CNAG_05981:conserved hypothetical protein	PF03259.9
CNAG_06340	66.3979	33.7219	21.7121	0.507876	0.327	-0.977453	-1.61264	1743	244356	246098	+	13	244356	246098	conserved hypothetical protein	CNAG_06340:conserved hypothetical protein
CNAG_00819	304.766	104.71	99.7706	0.343576	0.327368	-1.5413	-1.61102	894	2170925	2171818	-	1	2170925	2171818	hypothetical protein	CNAG_00819:hypothetical protein	PF04758.6
CNAG_02880	835.098	291.391	273.812	0.34893	0.32788	-1.51899	-1.60876	1874	542727	544600	+	3	542727	544600	cytoplasmic protein	CNAG_02880:cytoplasmic protein	PF01926.15,PF06071.4
CNAG_04758	6.7343	2.13827	2.21564	0.317519	0.329009	-1.65508	-1.6038	1785	477936	479720	+	10	477936	479720	ammonium transporter	CNAG_04758:ammonium transporter	PF00909.13
CNAG_01170	2500.09	795.768	823.77	0.318296	0.329496	-1.65156	-1.60167	997	1016281	1017277	-	5	1016281	1017277	conserved hypothetical protein	CNAG_01170:conserved hypothetical protein	PF00833.10
CNAG_05757	24.4982	10.6219	8.08749	0.433578	0.330125	-1.20563	-1.59892	1358	785813	787170	+	7	785813	787170	conserved hypothetical protein	CNAG_05757:conserved hypothetical protein	PF02178.11
CNAG_01047	72.4028	30.0297	23.9135	0.41476	0.330285	-1.26965	-1.59822	503	1352786	1353288	+	5	1352786	1353288	conserved hypothetical protein	CNAG_01047:conserved hypothetical protein
CNAG_05371	44.3724	23.3565	14.6998	0.526374	0.331282	-0.92584	-1.59387	2688	119005	121692	+	14	119005	121692	conserved hypothetical protein	CNAG_05371:conserved hypothetical protein	PF00076.14
CNAG_05554	153.855	35.8426	51.067	0.232964	0.331917	-2.10182	-1.59111	773	613776	614548	-	14	613776	614548	cytochrome b5	CNAG_05554:cytochrome b5	PF00173.20
CNAG_06204	8.10791	4.34539	2.69689	0.535945	0.332624	-0.899844	-1.58803	2028	618896	620923	+	12	618896	620923	high-affinity nicotinic acid transporter	CNAG_06204:high-affinity nicotinic acid transporter	PF07690.8
CNAG_01643	22.1532	9.48857	7.37394	0.428316	0.332862	-1.22325	-1.58701	334	507261	507594	+	11	507261	507594	predicted protein	CNAG_01643:predicted protein
CNAG_05069	53.9486	24.535	17.9847	0.454785	0.333368	-1.13674	-1.58481	722	347814	348535	-	4	347814	348535	hypothetical protein	CNAG_05069:hypothetical protein
CNAG_00002	16.8897	10.8997	5.64705	0.645346	0.334349	-0.631855	-1.58057	331	13248	13578	+	1	13248	13578	predicted protein	CNAG_00002:predicted protein
CNAG_00389	28.4008	7.86876	9.51241	0.277061	0.334935	-1.85172	-1.57805	1226	1025073	1026298	+	1	1025073	1026298	mitochondrial protein	CNAG_00389:mitochondrial protein
CNAG_05653	9.82114	3.18497	3.30023	0.324298	0.336033	-1.62461	-1.57333	2093	868460	870552	+	14	868460	870552	malate synthase	CNAG_05653:malate synthase	PF01274.14
CNAG_06641	72.8328	27.7217	24.5242	0.380622	0.33672	-1.39357	-1.57038	2007	359164	361170	-	7	359164	361170	DNA-directed RNA polymerase III 34 kda polypeptide	CNAG_06641:DNA-directed RNA polymerase III 34 kda polypeptide
CNAG_00672	1323.79	411.2	445.789	0.310623	0.336752	-1.68676	-1.57024	1047	1746908	1747954	+	1	1746908	1747954	ribosomal protein S11	CNAG_00672:ribosomal protein S11	PF00366.12
CNAG_02811	975.86	375.817	328.797	0.385113	0.33693	-1.37665	-1.56948	1066	716603	717668	+	3	716603	717668	hypothetical protein	CNAG_02811:hypothetical protein	PF00253.13
CNAG_01300	847.889	291.202	286.321	0.343444	0.337687	-1.54185	-1.56624	677	647049	647725	+	5	647049	647725	ribosomal protein s21	CNAG_01300:ribosomal protein s21	PF01249.10
CNAG_03300	98.2561	35.3316	33.226	0.359587	0.338157	-1.47559	-1.56423	1346	601409	602754	+	8	601409	602754	RRP1B protein	CNAG_03300:RRP1B protein	PF05997.4
CNAG_04222	56.8368	23.9733	19.2198	0.421793	0.338158	-1.24539	-1.56423	2854	331603	334456	+	9	331603	334456	SDA1 family protein	CNAG_04222:SDA1 family protein	PF05285.4,PF08158.4
CNAG_03284	42.156	20.5729	14.2689	0.488017	0.338477	-1.035	-1.56287	1459	564540	565998	-	8	564540	565998	conserved hypothetical protein	CNAG_03284:conserved hypothetical protein	PF06102.4
CNAG_04241	5.46154	2.56192	1.84866	0.469084	0.338487	-1.09208	-1.56283	7304	371053	378356	-	9	371053	378356	cytoplasmic protein	CNAG_04241:cytoplasmic protein
CNAG_05433	2.65807	2.48473	0.901125	0.934787	0.339015	-0.0972905	-1.56058	1160	302725	303884	-	14	302725	303884	hypothetical protein	CNAG_05433:hypothetical protein
CNAG_06717	63.4292	30.7622	21.5126	0.484985	0.339159	-1.04399	-1.55997	1232	241165	242396	-	2	241165	242396	longevity-assurance protein	CNAG_06717:longevity-assurance protein	PF03798.7,PF05570.3,PF08390.3
CNAG_04976	337.442	92.7446	114.514	0.274846	0.339358	-1.8633	-1.55912	1601	129431	131031	-	4	129431	131031	zuotin	CNAG_04976:zuotin	PF00226.23
CNAG_04799	2398.71	788.097	814.258	0.328551	0.339457	-1.60581	-1.5587	899	370479	371377	-	10	370479	371377	ribosomal protein L14	CNAG_04799:ribosomal protein L14	PF00467.21,PF01929.9
CNAG_05115	47.4476	14.0337	16.1087	0.295773	0.339506	-1.75744	-1.55849	1906	467134	469039	-	4	467134	469039	sarcosine oxidase	CNAG_05115:sarcosine oxidase	PF01266.16
CNAG_02443	383.812	117.469	130.475	0.30606	0.339946	-1.70812	-1.55662	598	312931	313528	-	6	312931	313528	NADH-ubiquinone oxidoreductase 12 kda subunit	CNAG_02443:NADH-ubiquinone oxidoreductase 12 kda subunit
CNAG_04883	2484.94	920.241	844.886	0.370327	0.340003	-1.43313	-1.55638	845	114985	115829	+	10	114985	115829	ribosomal protein S18	CNAG_04883:ribosomal protein S18	PF00416.14
CNAG_01432	47.9301	15.4785	16.304	0.322939	0.340163	-1.63067	-1.5557	1948	323603	325550	-	5	323603	325550	WD repeat protein	CNAG_01432:WD repeat protein	PF00400.24,PF08154.4
CNAG_07939	443.971	186.669	151.071	0.420453	0.340272	-1.24998	-1.55524	317	472094	472410	-	13	472094	472410	predicted protein	CNAG_07939:predicted protein
CNAG_01224	1764.61	618.123	600.623	0.350288	0.340371	-1.51338	-1.55482	1178	884048	885225	+	5	884048	885225	ribosomal protein L18.e	CNAG_01224:ribosomal protein L18.e	PF00256.15,PF00828.11
CNAG_03481	25.3888	9.39956	8.64345	0.370225	0.340444	-1.43353	-1.55451	919	1076823	1077741	+	8	1076823	1077741	predicted protein	CNAG_03481:predicted protein
CNAG_05968	9.55663	5.15739	3.25555	0.539666	0.340659	-0.88986	-1.5536	767	1355129	1355895	+	7	1355129	1355895	Cdc42	CNAG_05968:Cdc42	PF00071.14,PF08477.5
CNAG_03603	39.8751	13.0711	13.5885	0.3278	0.340776	-1.60911	-1.55311	1836	313707	315542	+	2	313707	315542	ATP-dependent RNA helicase HAS1	CNAG_03603:ATP-dependent RNA helicase HAS1	PF00270.21,PF00271.23
CNAG_00195	32.9361	22.334	11.2644	0.678101	0.342007	-0.560429	-1.5479	811	529578	530388	-	1	529578	530388	conserved hypothetical protein	CNAG_00195:conserved hypothetical protein	PF04000.7
CNAG_03205	55.3469	17.5834	18.9625	0.317694	0.342612	-1.65429	-1.54535	2034	341766	343799	-	8	341766	343799	ATP-dependent RNA helicase ROK1	CNAG_03205:ATP-dependent RNA helicase ROK1	PF00270.21,PF00271.23
CNAG_05556	558.111	192.943	191.352	0.345707	0.342857	-1.53238	-1.54432	982	616468	617449	+	14	616468	617449	hypothetical protein	CNAG_05556:hypothetical protein	PF01781.10
CNAG_02386	14.993	12.1468	5.15406	0.810167	0.343765	-0.303708	-1.54051	1020	463714	464733	-	6	463714	464733	conserved hypothetical protein	CNAG_02386:conserved hypothetical protein	PF00583.16
CNAG_07511	158.799	45.3615	54.9109	0.285654	0.34579	-1.80766	-1.53203	1752	372338	374089	+	3	372338	374089	MKI67 interacting nucleolar phosphoprotein	CNAG_07511:MKI67 interacting nucleolar phosphoprotein	PF00076.14
CNAG_00697	97.0262	28.5179	33.5899	0.29392	0.346194	-1.76651	-1.53035	1450	1818178	1819627	-	1	1818178	1819627	UDP-glucose epimerase	CNAG_00697:UDP-glucose epimerase	PF01370.13
CNAG_03797	0.159196	0.159976	0.0552549	1.0049	0.347086	0.00704614	-1.52663	906	836660	837565	+	2	836660	837565	conserved hypothetical protein	CNAG_03797:conserved hypothetical protein
CNAG_07422	0.445831	0.298676	0.154742	0.669931	0.347086	-0.577916	-1.52663	1398	466747	468144	+	5	466747	468144	delayed-type hypersensitivity antigen	CNAG_07422:delayed-type hypersensitivity antigen	PF00641.10
CNAG_07827	0.718846	0.240788	0.249502	0.334965	0.347086	-1.57792	-1.52663	291	949737	950027	+	4	949737	950027	hypothetical protein	CNAG_07827:hypothetical protein
CNAG_07022	0.0689012	0	0.0239147	0	0.347086	0	0	1576	3630	5205	-	11	3630	5205	conserved hypothetical protein	CNAG_07022:conserved hypothetical protein
CNAG_07611	0.512706	2.2326	0.177953	4.35455	0.347086	2.12252	-1.52663	496	1170371	1170866	-	11	1170371	1170866	predicted protein	CNAG_07611:predicted protein
CNAG_04552	0.062818	0.0841675	0.0218033	1.33986	0.347086	0.422084	-1.52663	2025	1048840	1050864	+	10	1048840	1050864	ITR1	CNAG_04552:ITR1	PF00083.16,PF07690.8
CNAG_01606	0.415048	0.278053	0.144057	0.669931	0.347086	-0.577916	-1.52663	370	400029	400398	+	11	400029	400398	conserved hypothetical protein	CNAG_01606:conserved hypothetical protein
CNAG_07704	2.05082	1.22125	0.711813	0.595494	0.347086	-0.747841	-1.52663	653	1398786	1399438	+	7	1398786	1399438	conserved hypothetical protein	CNAG_07704:conserved hypothetical protein
CNAG_06958	0.0291505	0	0.0101177	0	0.347086	0	0	3904	1556056	1559959	+	11	1556056	1559959	conserved hypothetical protein	CNAG_06958:conserved hypothetical protein	PF00270.21,PF07813.4
CNAG_06633	431.965	170.169	150.137	0.393941	0.347567	-1.34395	-1.52464	1036	333926	334961	-	7	333926	334961	40s ribosomal protein s15	CNAG_06633:40s ribosomal protein s15	PF00203.13
CNAG_00984	39.7169	16.234	13.8295	0.408744	0.348202	-1.29073	-1.522	1423	1505669	1507091	+	5	1505669	1507091	glucose and ribitol dehydrogenase protein	CNAG_00984:glucose and ribitol dehydrogenase protein	PF00106.17
CNAG_04712	23.6498	22.0176	8.24706	0.930983	0.348716	-0.103173	-1.51988	1342	612670	614011	+	10	612670	614011	dicarboxylic acid transporter	CNAG_04712:dicarboxylic acid transporter	PF00153.19
CNAG_01791	49.3087	24.361	17.2097	0.494051	0.34902	-1.01727	-1.51862	1863	938481	940343	-	11	938481	940343	coiled-coil protein	CNAG_01791:coiled-coil protein	PF04427.10
CNAG_05762	455.802	161.076	159.167	0.35339	0.349202	-1.50067	-1.51787	849	803358	804206	-	7	803358	804206	ribosomal protein P2	CNAG_05762:ribosomal protein P2	PF00428.11
CNAG_01486	1480.45	493.724	519.251	0.333496	0.350739	-1.58426	-1.51153	893	87713	88605	+	11	87713	88605	60S ribosomal protein L15b	CNAG_01486:60S ribosomal protein L15b	PF00827.9
CNAG_05365	54.7294	25.6826	19.2033	0.469265	0.350877	-1.09153	-1.51096	1603	99984	101586	-	14	99984	101586	ribose-phosphate pyrophosphokinase	CNAG_05365:ribose-phosphate pyrophosphokinase	PF00156.19
CNAG_06052	14.0628	6.477	4.94202	0.460577	0.351425	-1.11848	-1.50871	1665	179943	181607	+	12	179943	181607	galactose-1-phosphate uridylyltransferase	CNAG_06052:galactose-1-phosphate uridylyltransferase	PF01087.14,PF02744.9
CNAG_01187	106.423	55.1	37.4392	0.517744	0.351795	-0.949689	-1.50719	1163	973789	974951	-	5	973789	974951	ribosome biogenesis protein RPF2	CNAG_01187:ribosome biogenesis protein RPF2	PF04427.10
CNAG_01179	72.4368	22.257	25.4847	0.30726	0.35182	-1.70247	-1.50709	1389	992221	993609	+	5	992221	993609	RPA42	CNAG_01179:RPA42	PF01000.18,PF01193.16
CNAG_02672	37.0516	16.0355	13.077	0.432789	0.352941	-1.20827	-1.5025	2049	1061498	1063546	-	3	1061498	1063546	RNA binding protein	CNAG_02672:RNA binding protein	PF04981.5
CNAG_00142	79.8914	27.4104	28.2549	0.343096	0.353667	-1.54332	-1.49954	2741	383256	385996	+	1	383256	385996	conserved hypothetical protein	CNAG_00142:conserved hypothetical protein	PF08159.4
CNAG_01236	215.842	107.523	76.3807	0.498158	0.353873	-1.00532	-1.4987	1547	848358	849904	-	5	848358	849904	Ebp2p	CNAG_01236:Ebp2p	PF05890.4
CNAG_06706	5.79332	9.23801	2.05895	1.5946	0.3554	0.67319	-1.49248	1163	262148	263310	-	2	262148	263310	predicted protein	CNAG_06706:predicted protein
CNAG_00821	426.797	156.386	151.752	0.366417	0.355561	-1.44844	-1.49183	851	2173817	2174667	-	1	2173817	2174667	60s ribosomal protein l34-b	CNAG_00821:60s ribosomal protein l34-b	PF01199.10
CNAG_03198	2388.09	709.7	849.263	0.297184	0.355625	-1.75057	-1.49157	1137	318155	319291	+	8	318155	319291	40S ribosomal protein S8	CNAG_03198:40S ribosomal protein S8	PF01201.14
CNAG_05266	3.21009	1.10249	1.14239	0.343445	0.355873	-1.54185	-1.49056	1806	884707	886512	-	4	884707	886512	membrane protein	CNAG_05266:membrane protein	PF01184.11
CNAG_03283	1535.88	460.408	547.105	0.299768	0.356216	-1.73808	-1.48918	875	563405	564279	+	8	563405	564279	60S ribosomal protein L24	CNAG_03283:60S ribosomal protein L24	PF01246.12
CNAG_00726	0.780704	0.336226	0.278714	0.43067	0.357003	-1.21535	-1.48599	2140	1889422	1891561	-	1	1889422	1891561	conserved hypothetical protein	CNAG_00726:conserved hypothetical protein	PF07690.8
CNAG_06993	65.069	27.7753	23.275	0.426858	0.357697	-1.22817	-1.48319	1217	1370189	1371405	-	8	1370189	1371405	conserved hypothetical protein	CNAG_06993:conserved hypothetical protein
CNAG_01884	1619.46	540.613	579.531	0.333823	0.357854	-1.58284	-1.48256	1907	1174327	1176233	+	11	1174327	1176233	large subunit ribosomal protein L3	CNAG_01884:large subunit ribosomal protein L3	PF00297.14
CNAG_05465	851.487	284.448	305.014	0.334061	0.358213	-1.58182	-1.48111	1526	378967	380492	-	14	378967	380492	cytoplasmic protein	CNAG_05465:cytoplasmic protein	PF00400.24
CNAG_05976	268.005	112.671	96.484	0.420408	0.360008	-1.25014	-1.4739	2046	1374952	1376997	-	7	1374952	1376997	SnoRNA binding domain containing protein	CNAG_05976:SnoRNA binding domain containing protein	PF01798.10,PF08060.5,PF08156.5
CNAG_01140	101.694	31.7493	36.7187	0.312205	0.361071	-1.67944	-1.46964	2600	1095868	1098467	+	5	1095868	1098467	ATP-dependent RNA helicase DRS1	CNAG_01140:ATP-dependent RNA helicase DRS1	PF00270.21,PF00271.23
CNAG_06617	15.5284	3.89752	5.61241	0.250993	0.361429	-1.99428	-1.46822	3034	289256	292289	-	7	289256	292289	conserved hypothetical protein	CNAG_06617:conserved hypothetical protein	PF00149.20,PF02872.10
CNAG_00728	2.72194	5.37354	0.984951	1.97416	0.361856	0.981237	-1.46651	2425	1895729	1898153	-	1	1895729	1898153	dityrosine transporter	CNAG_00728:dityrosine transporter	PF07690.8
CNAG_02330	3092.24	1039.65	1119.19	0.336213	0.361935	-1.57255	-1.4662	872	591746	592617	+	6	591746	592617	60s ribosomal protein l21-a	CNAG_02330:60s ribosomal protein l21-a	PF01157.10
CNAG_05252	69.0684	20.1686	25.0193	0.292009	0.362239	-1.77591	-1.46499	1765	848700	850464	-	4	848700	850464	chaperone regulator	CNAG_05252:chaperone regulator	PF00226.23,PF00684.11
CNAG_03724	232.245	103.765	84.1428	0.44679	0.362302	-1.16233	-1.46473	2439	628301	630739	+	2	628301	630739	nucleolar protein	CNAG_03724:nucleolar protein	PF01189.9
CNAG_03303	2177.93	871.131	789.344	0.399982	0.362429	-1.32199	-1.46423	1090	606042	607131	+	8	606042	607131	40s ribosomal protein s27	CNAG_03303:40s ribosomal protein s27	PF01667.9
CNAG_01117	534.812	214.209	193.939	0.400532	0.36263	-1.32001	-1.46343	4349	1163212	1167560	-	5	1163212	1167560	elongation factor 3	CNAG_01117:elongation factor 3	PF00005.19,PF00385.16,PF02985.14
CNAG_05904	442.319	152.943	160.443	0.345776	0.362733	-1.53209	-1.46302	776	1171885	1172660	+	7	1171885	1172660	ribosomal protein S14	CNAG_05904:ribosomal protein S14	PF00411.11
CNAG_05197	137.668	50.9051	49.9547	0.369767	0.362863	-1.43531	-1.4625	698	693752	694449	-	4	693752	694449	NADH-ubiquinone oxidoreductase subunit	CNAG_05197:NADH-ubiquinone oxidoreductase subunit	PF06747.5
CNAG_02338	176.954	61.7554	64.333	0.34899	0.363557	-1.51874	-1.45975	1482	572598	574079	-	6	572598	574079	DNA-binding protein hexbp	CNAG_02338:DNA-binding protein hexbp	PF00098.15
CNAG_00640	1521.21	505.88	553.109	0.332552	0.363599	-1.58835	-1.45958	1110	1656588	1657697	+	1	1656588	1657697	40s ribosomal protein	CNAG_00640:40s ribosomal protein	PF00467.21,PF00900.12,PF01479.17,PF08071.4
CNAG_00162	93.1694	20.8004	33.8939	0.223253	0.363788	-2.16325	-1.45883	1671	439702	441372	-	1	439702	441372	alternative oxidase	CNAG_00162:alternative oxidase	PF01786.9
CNAG_01148	306.735	76.4342	111.646	0.249186	0.36398	-2.0047	-1.45807	1847	1077350	1079196	-	5	1077350	1079196	peptidyl prolyl cis-trans isomerase	CNAG_01148:peptidyl prolyl cis-trans isomerase	PF00254.20
CNAG_01990	1655.21	527.075	603.038	0.318434	0.364327	-1.65093	-1.45669	1313	1471049	1472361	-	11	1471049	1472361	40s ribosomal protein s5-1	CNAG_01990:40s ribosomal protein s5-1	PF00177.13
CNAG_06535	164.932	74.3634	60.1334	0.450872	0.364594	-1.14921	-1.45564	1250	43601	44850	+	7	43601	44850	conserved hypothetical protein	CNAG_06535:conserved hypothetical protein
CNAG_03975	109.107	34.7442	39.7851	0.318443	0.364644	-1.65089	-1.45544	2721	1312391	1315111	-	2	1312391	1315111	eukaryotic ribosome biogenesis protein 1	CNAG_03975:eukaryotic ribosome biogenesis protein 1	PF00400.24,PF08145.4
CNAG_06007	59.5793	28.3557	21.7566	0.475933	0.365171	-1.07117	-1.45336	1057	62416	63472	+	12	62416	63472	hypotetical protein	CNAG_06007:hypotetical protein	PF04900.4
CNAG_03000	1553.34	495.897	567.255	0.319247	0.365185	-1.64726	-1.4533	969	237764	238732	+	3	237764	238732	ribosomal protein S19	CNAG_03000:ribosomal protein S19	PF01090.11
CNAG_07672	27.7915	12.7868	10.1653	0.460099	0.365771	-1.11998	-1.45099	2405	779009	781413	+	7	779009	781413	conserved hypothetical protein	CNAG_07672:conserved hypothetical protein
CNAG_06524	0.617505	0.352192	0.225913	0.570346	0.365848	-0.81009	-1.45068	2629	7512	10140	+	7	7512	10140	conserved hypothetical protein	CNAG_06524:conserved hypothetical protein	PF01794.11,PF08022.4,PF08030.4
CNAG_03521	7.22671	2.35527	2.64388	0.325912	0.365848	-1.61744	-1.45068	627	1176987	1177613	+	8	1176987	1177613	RNA polymerase III smallest subunit	CNAG_03521:RNA polymerase III smallest subunit	PF01096.10,PF02150.8,PF08274.4
CNAG_05525	1427.8	480.952	523.173	0.336847	0.366418	-1.56983	-1.44844	753	537679	538431	+	14	537679	538431	40S ribosomal protein S26	CNAG_05525:40S ribosomal protein S26	PF01283.11
CNAG_03645	90.2814	40.6133	33.0973	0.449853	0.366602	-1.15247	-1.44771	3828	426228	430055	+	2	426228	430055	conserved hypothetical protein	CNAG_03645:conserved hypothetical protein	PF00400.24,PF07122.3
CNAG_00703	2267.4	956.711	832.146	0.421943	0.367005	-1.24488	-1.44613	1004	1839747	1840750	-	1	1839747	1840750	prcdna87	CNAG_00703:prcdna87	PF01198.11
CNAG_04367	9.96938	5.15387	3.66025	0.51697	0.367149	-0.951849	-1.44556	1258	687614	688871	-	9	687614	688871	conserved hypothetical protein	CNAG_04367:conserved hypothetical protein
CNAG_04076	139.456	58.7967	51.2604	0.421614	0.367574	-1.246	-1.44389	469	1565782	1566250	+	2	1565782	1566250	predicted protein	CNAG_04076:predicted protein
CNAG_01153	3566.87	1283.38	1311.7	0.359806	0.367745	-1.47471	-1.44322	846	1064975	1065820	-	5	1064975	1065820	40s ribosomal protein s13	CNAG_01153:40s ribosomal protein s13	PF00312.14,PF08069.4
CNAG_00371	5.33842	2.39342	1.96692	0.448338	0.368446	-1.15734	-1.44048	1131	943537	944667	+	1	943537	944667	enoyl-CoA hydratase	CNAG_00371:enoyl-CoA hydratase	PF00378.12
CNAG_03576	4.80349	2.12803	1.77479	0.443019	0.369479	-1.17456	-1.43644	737	1317215	1317951	+	8	1317215	1317951	cytochrome C assembly protein	CNAG_03576:cytochrome C assembly protein
CNAG_03755	11.0172	6.24982	4.07061	0.56728	0.369479	-0.817867	-1.43644	1315	711063	712377	-	2	711063	712377	conserved hypothetical protein	CNAG_03755:conserved hypothetical protein
CNAG_04777	81.3494	66.2205	30.0646	0.814026	0.369574	-0.296853	-1.43607	1476	432799	434274	+	10	432799	434274	S-adenosylmethionine-dependent methyltransferase	CNAG_04777:S-adenosylmethionine-dependent methyltransferase	PF08241.4,PF08242.4
CNAG_05884	116.722	41.4572	43.1416	0.355179	0.36961	-1.49338	-1.43593	3796	1111704	1115499	-	7	1111704	1115499	importin beta-4 subunit	CNAG_05884:importin beta-4 subunit	PF02985.14
CNAG_05459	59.8713	42.8269	22.1417	0.715316	0.369822	-0.483348	-1.4351	2561	367064	369624	+	14	367064	369624	Pi-transporter A-1	CNAG_05459:Pi-transporter A-1
CNAG_04106	110.089	62.7139	40.802	0.569665	0.370627	-0.811815	-1.43196	1338	20396	21733	-	9	20396	21733	conserved hypothetical protein	CNAG_04106:conserved hypothetical protein
CNAG_05140	62.0772	18.5072	23.0091	0.298131	0.370652	-1.74598	-1.43186	2730	535310	538039	+	4	535310	538039	methylenetetrahydrofolate reductase	CNAG_05140:methylenetetrahydrofolate reductase	PF02219.9
CNAG_01132	81.0606	46.2486	30.0596	0.570544	0.370829	-0.809591	-1.43117	1169	1117941	1119109	+	5	1117941	1119109	conserved hypothetical protein	CNAG_01132:conserved hypothetical protein	PF00076.14
CNAG_02928	1019.15	309.485	378.051	0.30367	0.370948	-1.71943	-1.43071	1260	429826	431085	-	3	429826	431085	60s ribosomal protein l5-b	CNAG_02928:60s ribosomal protein l5-b	PF00861.14
CNAG_07163	145.427	47.9031	54.0041	0.329396	0.371348	-1.60211	-1.42916	1527	742926	744452	-	6	742926	744452	inner membrane protein OXA1-like	CNAG_07163:inner membrane protein OXA1-like	PF02096.12
CNAG_01709	104.763	64.0082	39.0864	0.61098	0.373093	-0.710803	-1.42239	1985	675730	677714	-	11	675730	677714	translation initiation factor	CNAG_01709:translation initiation factor	PF01873.9,PF02020.10
CNAG_05741	78.8613	38.7059	29.5142	0.49081	0.374255	-1.02676	-1.41791	1263	742416	743678	+	7	742416	743678	conserved hypothetical protein	CNAG_05741:conserved hypothetical protein
CNAG_04770	60.2261	24.9183	22.5465	0.413746	0.374365	-1.27318	-1.41748	1312	451460	452771	+	10	451460	452771	nucleolar essential protein 1	CNAG_04770:nucleolar essential protein 1	PF03587.5
CNAG_07549	33.4113	24.9136	12.5294	0.745662	0.375004	-0.423406	-1.41502	1542	1172438	1173979	+	3	1172438	1173979	conserved hypothetical protein	CNAG_07549:conserved hypothetical protein	PF01363.13
CNAG_05228	48.579	30.7354	18.2302	0.632689	0.37527	-0.660432	-1.414	1287	783549	784835	+	4	783549	784835	conserved hypothetical protein	CNAG_05228:conserved hypothetical protein	PF04000.7
CNAG_01168	420.052	178.823	157.718	0.425717	0.375472	-1.23203	-1.41322	1995	1019265	1021259	-	5	1019265	1021259	centromere/microtubule binding protein cbf5	CNAG_01168:centromere/microtubule binding protein cbf5	PF01472.12,PF01509.10,PF08068.4
CNAG_02203	21.6226	6.87106	8.1292	0.317772	0.375959	-1.65393	-1.41135	3635	924989	928623	+	6	924989	928623	karyopherin/importin that interacts with the nuclear pore complex	CNAG_02203:karyopherin/importin that interacts with the nuclear pore complex	PF02985.14
CNAG_01152	3092.29	1033.16	1163.59	0.334108	0.376289	-1.58161	-1.41009	1085	1066053	1067137	+	5	1066053	1067137	40s ribosomal protein s6-b	CNAG_01152:40s ribosomal protein s6-b	PF01092.11
CNAG_00700	173.483	89.789	65.352	0.517565	0.376705	-0.950188	-1.40849	2122	1829951	1832072	+	1	1829951	1832072	bifunctional purine biosynthesis protein PURH	CNAG_00700:bifunctional purine biosynthesis protein PURH	PF01808.10,PF02142.14
CNAG_06147	97.9513	47.574	36.9159	0.485691	0.37688	-1.04189	-1.40782	879	427010	427888	+	12	427010	427888	conserved hypothetical protein	CNAG_06147:conserved hypothetical protein
CNAG_05473	71.4287	32.756	26.9844	0.458583	0.377781	-1.12474	-1.40438	965	407647	408611	-	14	407647	408611	conserved hypothetical protein	CNAG_05473:conserved hypothetical protein	PF07890.4
CNAG_00655	247.549	87.5868	93.5487	0.353815	0.377899	-1.49893	-1.40393	614	1706458	1707071	-	1	1706458	1707071	prcdna35	CNAG_00655:prcdna35	PF00428.11
CNAG_03951	77.5192	35.0347	29.2988	0.451949	0.377955	-1.14577	-1.40371	783	1264308	1265090	-	2	1264308	1265090	conserved hypothetical protein	CNAG_03951:conserved hypothetical protein	PF08927.2
CNAG_04726	1339.02	472.359	506.203	0.352765	0.378039	-1.50322	-1.40339	1153	569497	570649	-	10	569497	570649	60s ribosomal protein l20	CNAG_04726:60s ribosomal protein l20	PF01775.9
CNAG_05774	85.9979	44.2216	32.5109	0.514217	0.378043	-0.959551	-1.40338	646	840838	841483	-	7	840838	841483	conserved hypothetical protein	CNAG_05774:conserved hypothetical protein
CNAG_00775	54.913	23.1782	20.7608	0.422089	0.378066	-1.24438	-1.40329	1687	2033870	2035556	+	1	2033870	2035556	kda trp-asp repeats containing protein	CNAG_00775:kda trp-asp repeats containing protein	PF00400.24,PF09384.2
CNAG_02184	1.42039	1.16782	0.537814	0.822188	0.37864	-0.28246	-1.4011	390	962619	963008	+	6	962619	963008	predicted protein	CNAG_02184:predicted protein
CNAG_04980	113.735	40.5303	43.0647	0.356357	0.37864	-1.48861	-1.4011	767	136263	137029	-	4	136263	137029	RNA cap binding protein	CNAG_04980:RNA cap binding protein	PF01423.14
CNAG_05189	26.4872	7.46362	10.0467	0.281783	0.379306	-1.82735	-1.39856	2270	674617	676886	+	4	674617	676886	conserved hypothetical protein	CNAG_05189:conserved hypothetical protein
CNAG_05455	396.934	166.029	150.575	0.418279	0.379346	-1.25746	-1.39842	1596	354277	355872	-	14	354277	355872	eukaryotic translation initiation factor 1A	CNAG_05455:eukaryotic translation initiation factor 1A	PF01176.11
CNAG_03038	40.3352	23.6775	15.3028	0.587018	0.37939	-0.768522	-1.39825	1254	141475	142728	-	3	141475	142728	conserved hypothetical protein	CNAG_03038:conserved hypothetical protein	PF08513.3
CNAG_04713	25.9431	12.8608	9.84697	0.495732	0.37956	-1.01237	-1.3976	1546	610582	612127	-	10	610582	612127	CLYBL protein	CNAG_04713:CLYBL protein	PF03328.6
CNAG_03861	666.297	255.621	252.953	0.383644	0.37964	-1.38216	-1.3973	680	1034555	1035234	-	2	1034555	1035234	cytochrome-c oxidase chain VI	CNAG_03861:cytochrome-c oxidase chain VI	PF02284.8
CNAG_04386	168.052	100.205	63.8579	0.596275	0.379988	-0.745951	-1.39597	1277	730836	732112	+	9	730836	732112	conserved hypothetical protein	CNAG_04386:conserved hypothetical protein
CNAG_01455	3253.02	1048.39	1239.56	0.322281	0.38105	-1.63361	-1.39195	673	270490	271162	+	5	270490	271162	RPL39p	CNAG_01455:RPL39p	PF00832.12
CNAG_07466	3.51424	2.13285	1.34051	0.606917	0.381451	-0.720428	-1.39043	1185	271382	272566	+	2	271382	272566	WD repeat-containing protein 46	CNAG_07466:WD repeat-containing protein 46
CNAG_00845	80.247	34.5142	30.6393	0.430099	0.381812	-1.21726	-1.38906	1907	2238357	2240263	+	1	2238357	2240263	conserved hypothetical protein	CNAG_00845:conserved hypothetical protein	PF04935.4
CNAG_04899	45.0287	17.3742	17.2115	0.385846	0.382234	-1.3739	-1.38747	1217	79471	80687	+	10	79471	80687	cytoplasmic protein	CNAG_04899:cytoplasmic protein	PF02492.11
CNAG_01593	128.274	56.9143	49.058	0.443693	0.382447	-1.17237	-1.38667	1704	372743	374446	-	11	372743	374446	rRNA binding protein	CNAG_01593:rRNA binding protein	PF04427.10
CNAG_06447	708.073	254.782	270.945	0.359825	0.382651	-1.47463	-1.3859	955	508526	509480	-	13	508526	509480	60s ribosomal protein l17	CNAG_06447:60s ribosomal protein l17	PF00237.11
CNAG_01480	2154.88	766.163	825.729	0.355548	0.38319	-1.49188	-1.38387	1176	72721	73896	-	11	72721	73896	60S ribosomal protein L12	CNAG_01480:60S ribosomal protein L12	PF00298.11,PF03946.6
CNAG_06645	59.9116	20.7153	22.9817	0.345765	0.383593	-1.53214	-1.38235	1259	375690	376948	+	7	375690	376948	methylenetetrahydrofolate dehydrogenase	CNAG_06645:methylenetetrahydrofolate dehydrogenase	PF00763.15
CNAG_05273	170.297	88.3728	65.391	0.518932	0.383981	-0.946381	-1.38089	1055	899418	900472	-	4	899418	900472	1,2-dihydroxy-3-keto-5-methylthiopentene dioxygenase	CNAG_05273:1,2-dihydroxy-3-keto-5-methylthiopentene dioxygenase	PF03079.6,PF07883.3
CNAG_04068	1051.27	345.086	403.94	0.328256	0.38424	-1.60711	-1.37992	1349	1539210	1540558	-	2	1539210	1540558	60s ribosomal protein	CNAG_04068:60s ribosomal protein	PF01778.9
CNAG_01755	44.6955	17.1154	17.174	0.382933	0.384244	-1.38484	-1.3799	2688	800785	803472	+	11	800785	803472	conserved hypothetical protein	CNAG_01755:conserved hypothetical protein	PF00806.11,PF07813.4
CNAG_03124	50.7664	25.6696	19.5154	0.505642	0.384416	-0.983812	-1.37926	2974	124377	127350	-	8	124377	127350	WD repeat protein	CNAG_03124:WD repeat protein	PF00400.24,PF04047.6
CNAG_01812	239.307	137.699	92.4118	0.575406	0.386164	-0.797349	-1.37271	714	984975	985688	-	11	984975	985688	ribosome biogenesis protein RLP24	CNAG_01812:ribosome biogenesis protein RLP24	PF01246.12
CNAG_04365	114.115	55.7558	44.0984	0.488592	0.386437	-1.0333	-1.37169	3754	682940	686693	-	9	682940	686693	ribosome biogenesis protein	CNAG_04365:ribosome biogenesis protein	PF03914.9
CNAG_05603	22.8033	9.73554	8.82971	0.426936	0.387212	-1.22791	-1.3688	1903	734711	736613	-	14	734711	736613	conserved hypothetical protein	CNAG_05603:conserved hypothetical protein	PF09073.2
CNAG_07572	21.035	9.98301	8.17565	0.474589	0.388668	-1.07525	-1.36339	2111	1233865	1235975	-	3	1233865	1235975	pol II transcription elongation factor	CNAG_07572:pol II transcription elongation factor	PF00583.16,PF04055.13
CNAG_03649	45.9083	25.0496	17.8448	0.545645	0.388705	-0.873966	-1.36325	1263	439426	440688	+	2	439426	440688	conserved hypothetical protein	CNAG_03649:conserved hypothetical protein
CNAG_04599	16.2783	7.46152	6.32795	0.458374	0.388737	-1.1254	-1.36313	3340	923566	926905	-	10	923566	926905	3-methyl-2-oxobutanoate hydroxymethyltransferase	CNAG_04599:3-methyl-2-oxobutanoate hydroxymethyltransferase	PF02548.7,PF09243.2
CNAG_05185	3.7569	1.66113	1.46044	0.442154	0.388737	-1.17738	-1.36313	969	666198	667166	-	4	666198	667166	conserved hypothetical protein	CNAG_05185:conserved hypothetical protein
CNAG_04021	1246.46	414.628	484.638	0.332643	0.38881	-1.58795	-1.36286	1162	1417538	1418699	+	2	1417538	1418699	60S ribosomal protein L26	CNAG_04021:60S ribosomal protein L26	PF00467.21
CNAG_04762	757.085	273.431	294.368	0.361163	0.388817	-1.46928	-1.36284	1363	468717	470079	+	10	468717	470079	Ras2	CNAG_04762:Ras2	PF00573.14
CNAG_01263	106.889	51.9783	41.5625	0.486281	0.388836	-1.04014	-1.36277	3049	754551	757599	-	5	754551	757599	vacuolar transporter chaperone 4	CNAG_01263:vacuolar transporter chaperone 4	PF03105.11,PF07941.3,PF09359.2
CNAG_03206	16.912	7.31549	6.60045	0.432561	0.390282	-1.20902	-1.35741	1570	343980	345549	+	8	343980	345549	DNA-(apurinic or apyrimidinic site) lyase	CNAG_03206:DNA-(apurinic or apyrimidinic site) lyase	PF00357.12,PF00633.15,PF00730.17
CNAG_06774	77.0678	28.4375	30.1035	0.368994	0.39061	-1.43833	-1.3562	1441	71463	72903	+	2	71463	72903	tRNA (guanine-N7-)-methyltransferase	CNAG_06774:tRNA (guanine-N7-)-methyltransferase	PF02390.9
CNAG_01404	523.868	168.301	204.826	0.321265	0.390988	-1.63816	-1.3548	2036	394159	396194	+	5	394159	396194	hsp71-like protein	CNAG_01404:hsp71-like protein
CNAG_00166	32.189	14.1393	12.6269	0.439259	0.392275	-1.18686	-1.35006	2180	452414	454593	-	1	452414	454593	ATP-dependent RNA helicase DBP8	CNAG_00166:ATP-dependent RNA helicase DBP8	PF00270.21,PF00271.23
CNAG_02212	352.642	138.403	138.711	0.392475	0.393347	-1.34933	-1.34612	3077	904251	907327	+	6	904251	907327	eukaryotic translation initiation factor 3 110 kda subunit	CNAG_02212:eukaryotic translation initiation factor 3 110 kda subunit	PF01399.19
CNAG_03705	150.12	66.312	59.0862	0.441728	0.393594	-1.17877	-1.34522	1254	577727	578980	+	2	577727	578980	conserved hypothetical protein	CNAG_03705:conserved hypothetical protein
CNAG_01482	41.1759	21.2002	16.2105	0.514871	0.39369	-0.957718	-1.34487	2426	77771	80196	+	11	77771	80196	mitochondrial carrier protein	CNAG_01482:mitochondrial carrier protein	PF00036.24,PF00153.19
CNAG_02454	19.2138	8.8281	7.57248	0.459468	0.394118	-1.12196	-1.3433	2450	287042	289491	+	6	287042	289491	conserved hypothetical protein	CNAG_02454:conserved hypothetical protein	PF05492.4
CNAG_00455	39.3452	21.0769	15.5084	0.535691	0.394163	-0.900526	-1.34314	3429	1177474	1180902	-	1	1177474	1180902	ubiquitin C-terminal hydrolase Ubp16	CNAG_00455:ubiquitin C-terminal hydrolase Ubp16	PF00443.21
CNAG_06489	192.772	96.7114	76.0094	0.501689	0.394297	-0.995136	-1.34264	1262	651669	652930	-	13	651669	652930	adenosine kinase	CNAG_06489:adenosine kinase	PF00294.16
CNAG_02285	261.414	88.5157	103.201	0.338603	0.394779	-1.56233	-1.34088	1009	700494	701502	-	6	700494	701502	nucleoside-diphosphate kinase	CNAG_02285:nucleoside-diphosphate kinase	PF00334.11
CNAG_05303	1.22552	1.23152	0.484033	1.0049	0.39496	0.00704614	-1.34022	2205	989008	991212	-	4	989008	991212	isocitrate lyase	CNAG_05303:isocitrate lyase	PF00463.13
CNAG_06367	75.5617	37.9041	29.8444	0.501631	0.394968	-0.995301	-1.34019	2479	311055	313533	+	13	311055	313533	conserved hypothetical protein	CNAG_06367:conserved hypothetical protein	PF04000.7,PF09368.2
CNAG_06206	52.5559	22.7222	20.7608	0.432343	0.395024	-1.20975	-1.33999	2075	623871	625945	+	12	623871	625945	ATP-dependent RNA helicase DBP9	CNAG_06206:ATP-dependent RNA helicase DBP9	PF00270.21,PF00271.23
CNAG_03178	90.4852	52.3833	35.8128	0.578916	0.395787	-0.788575	-1.3372	664	267785	268448	+	8	267785	268448	conserved hypothetical protein	CNAG_03178:conserved hypothetical protein
CNAG_00788	156.648	86.2892	62.0215	0.550847	0.395929	-0.860277	-1.33669	2374	2072703	2075076	-	1	2072703	2075076	NADH dehydrogenase	CNAG_00788:NADH dehydrogenase	PF00070.19,PF07992.6
CNAG_04448	3794.67	1338.73	1502.9	0.352793	0.396056	-1.50311	-1.33622	1102	890714	891815	-	9	890714	891815	60S ribosomal protein L19	CNAG_04448:60S ribosomal protein L19	PF01280.12
CNAG_00779	3911.11	1109.03	1549.88	0.283558	0.396276	-1.81828	-1.33542	1066	2052029	2053094	+	1	2052029	2053094	60s ribosomal protein l27	CNAG_00779:60s ribosomal protein l27	PF00467.21,PF01777.10
CNAG_06997	74.3154	31.6865	29.4643	0.426379	0.396477	-1.22979	-1.33469	2832	1146880	1149711	-	9	1146880	1149711	tRNA dihydrouridine synthase	CNAG_06997:tRNA dihydrouridine synthase	PF00642.16,PF01207.9
CNAG_06938	2.28795	0.766384	0.907562	0.334965	0.39667	-1.57792	-1.33399	432	4923	5354	-	12	4923	5354	conserved hypothetical protein	CNAG_06938:conserved hypothetical protein
CNAG_00116	847.995	306.846	336.546	0.361849	0.396872	-1.46654	-1.33325	1075	315023	316097	+	1	315023	316097	ribosomal protein S3	CNAG_00116:ribosomal protein S3	PF00189.12,PF07650.9
CNAG_05101	49.934	18.0752	19.836	0.361981	0.397245	-1.46601	-1.3319	3205	432462	435666	-	4	432462	435666	WD-repeat protein	CNAG_05101:WD-repeat protein	PF00400.24,PF04003.4
CNAG_02288	5.14998	11.6782	2.0462	2.26763	0.397323	1.18118	-1.33162	1367	691316	692682	+	6	691316	692682	succinate:fumarate antiporter	CNAG_02288:succinate:fumarate antiporter	PF00153.19
CNAG_00804	73.3766	26.7998	29.1566	0.365236	0.397355	-1.4531	-1.3315	1685	2127026	2128710	+	1	2127026	2128710	Gtr1/RagA G protein Gtr1	CNAG_00804:Gtr1/RagA G protein Gtr1	PF01926.15,PF04670.4
CNAG_06847	529.348	251.929	210.702	0.475924	0.398041	-1.0712	-1.32901	1343	80349	81691	-	5	80349	81691	ribosomal protein S28e	CNAG_06847:ribosomal protein S28e	PF01200.10
CNAG_00863	1.21952	0.792967	0.485527	0.650227	0.398129	-0.620985	-1.32869	2204	1800597	1802800	+	5	1800597	1802800	flavin-containing monooxygenase	CNAG_00863:flavin-containing monooxygenase
CNAG_06919	242.505	136.463	96.5586	0.562723	0.398172	-0.829504	-1.32854	1472	1512646	1514117	-	3	1512646	1514117	methyltransferase	CNAG_06919:methyltransferase	PF01269.9
CNAG_01321	662.346	332.9	263.813	0.502607	0.3983	-0.992496	-1.32807	906	600353	601258	-	5	600353	601258	acyl carrier protein	CNAG_01321:acyl carrier protein	PF00550.17
CNAG_03577	1994.48	712.471	795.468	0.357222	0.398836	-1.48511	-1.32613	1365	1318362	1319726	-	8	1318362	1319726	L10e protein	CNAG_03577:L10e protein	PF00428.11,PF00466.12
CNAG_00417	913.392	406.722	364.625	0.445287	0.399199	-1.16719	-1.32482	1868	1094437	1096304	-	1	1094437	1096304	elongation factor 1-gamma	CNAG_00417:elongation factor 1-gamma	PF00043.17,PF00647.11,PF02798.12
CNAG_06741	59.6906	28.5363	23.8455	0.478071	0.399485	-1.0647	-1.32379	2633	167006	169638	+	2	167006	169638	DEAD box RNA helicase	CNAG_06741:DEAD box RNA helicase	PF00270.21,PF00271.23,PF08147.4
CNAG_00602	449.019	174.081	179.566	0.387692	0.399908	-1.36702	-1.32226	1640	1548448	1550087	-	1	1548448	1550087	eukaryotic translation initiation factor 3 subunit 2	CNAG_00602:eukaryotic translation initiation factor 3 subunit 2	PF00400.24,PF07494.3
CNAG_01788	91.5981	50.1153	36.636	0.547121	0.399964	-0.870068	-1.32206	1160	934108	935267	-	11	934108	935267	tRNA guanylyltransferase	CNAG_01788:tRNA guanylyltransferase	PF04446.4
CNAG_04275	51.1772	19.1857	20.4812	0.374887	0.400202	-1.41547	-1.3212	1329	454372	455700	+	9	454372	455700	metalloendopeptidase	CNAG_04275:metalloendopeptidase	PF01435.10
CNAG_05401	55.9264	18.3822	22.3876	0.328686	0.400305	-1.60522	-1.32083	2561	212012	214572	-	14	212012	214572	conserved hypothetical protein	CNAG_05401:conserved hypothetical protein	PF00514.15
CNAG_05299	1.4909	1.61344	0.59708	1.0822	0.400484	0.113961	-1.32018	1077	976871	977947	-	4	976871	977947	oxidoreductase	CNAG_05299:oxidoreductase	PF00248.13
CNAG_01898	72.2524	28.3386	28.9378	0.392216	0.40051	-1.35028	-1.32009	1747	1202755	1204501	-	11	1202755	1204501	nuclear protein	CNAG_01898:nuclear protein	PF00400.24
CNAG_03194	8.21132	4.05723	3.29506	0.494102	0.401283	-1.01712	-1.31731	1653	311449	313101	+	8	311449	313101	saccharopine dehydrogenase	CNAG_03194:saccharopine dehydrogenase
CNAG_03780	2474.53	910.839	993.559	0.368086	0.401515	-1.44188	-1.31647	844	797795	798638	+	2	797795	798638	prcdna95	CNAG_03780:prcdna95	PF00380.11
CNAG_05706	8.23599	3.7235	3.31457	0.4521	0.40245	-1.14528	-1.31312	2125	663292	665416	-	7	663292	665416	conserved hypothetical protein	CNAG_05706:conserved hypothetical protein
CNAG_05941	3.84621	3.03385	1.55028	0.788789	0.403068	-0.342288	-1.3109	1067	1276325	1277391	+	7	1276325	1277391	conserved hypothetical protein	CNAG_05941:conserved hypothetical protein
CNAG_07502	131.925	59.2511	53.3042	0.449126	0.404049	-1.15481	-1.3074	2598	70244	72841	-	3	70244	72841	CTP synthase	CNAG_07502:CTP synthase	PF00117.20,PF06418.6
CNAG_00513	87.3819	34.0932	35.3269	0.390163	0.404281	-1.35785	-1.30657	1520	1307381	1308900	+	1	1307381	1308900	conserved hypothetical protein	CNAG_00513:conserved hypothetical protein	PF07767.3
CNAG_05651	2.71668	0.909992	1.10008	0.334965	0.404934	-1.57792	-1.30424	675	865056	865730	+	14	865056	865730	hypothetical protein	CNAG_05651:hypothetical protein
CNAG_07676	197.284	78.6107	79.9698	0.398464	0.405353	-1.32748	-1.30275	2745	1033739	1036483	-	7	1033739	1036483	ATP-dependent RNA helicase DBP2-A	CNAG_07676:ATP-dependent RNA helicase DBP2-A	PF00270.21,PF00271.23
CNAG_05881	57.0856	21.744	23.1553	0.380902	0.405624	-1.39251	-1.30179	2579	1102876	1105454	+	7	1102876	1105454	mannosyltransferase	CNAG_05881:mannosyltransferase	PF03901.9
CNAG_04729	45.4934	22.5689	18.4764	0.496091	0.406133	-1.01132	-1.29998	2953	562690	565642	-	10	562690	565642	ATP-dependent RNA helicase DBP7	CNAG_04729:ATP-dependent RNA helicase DBP7	PF00270.21,PF00271.23
CNAG_02810	104.9	32.9417	42.6117	0.31403	0.406213	-1.67103	-1.29969	3565	718237	721801	+	3	718237	721801	pumilio-family RNA binding protein	CNAG_02810:pumilio-family RNA binding protein	PF00806.11
CNAG_07912	3.30885	1.05429	1.34454	0.318626	0.406345	-1.65007	-1.29922	432	636724	637155	+	12	636724	637155	conserved hypothetical protein	CNAG_07912:conserved hypothetical protein
CNAG_01592	4.72961	2.48955	1.923	0.526374	0.406587	-0.92584	-1.29836	999	371683	372681	+	11	371683	372681	protein-S-isoprenylcysteine O-methyltransferase	CNAG_01592:protein-S-isoprenylcysteine O-methyltransferase	PF04140.6
CNAG_05814	1508.14	585.273	613.189	0.388077	0.406587	-1.36558	-1.29836	758	942221	942978	-	7	942221	942978	40s ribosomal protein s10	CNAG_05814:40s ribosomal protein s10	PF03501.7
CNAG_03495	67.7727	30.3263	27.5822	0.447471	0.406981	-1.16013	-1.29697	1307	1106109	1107415	+	8	1106109	1107415	conserved hypothetical protein	CNAG_03495:conserved hypothetical protein	PF00397.18
CNAG_06748	60.4213	26.7601	24.6054	0.442892	0.407231	-1.17497	-1.29608	2084	153856	155939	+	2	153856	155939	U3 snoRNP-associated protein Utp7	CNAG_06748:U3 snoRNP-associated protein Utp7	PF00400.24,PF08149.3
CNAG_02849	0.522052	0.570226	0.21271	1.09228	0.407449	0.12734	-1.29531	1700	620274	621973	-	3	620274	621973	glutathione transferase	CNAG_02849:glutathione transferase
CNAG_01942	86.3199	55.1902	35.209	0.639368	0.40789	-0.645281	-1.29375	508	1330445	1330952	-	11	1330445	1330952	hypothetical protein	CNAG_01942:hypothetical protein
CNAG_01890	499.157	150.862	203.678	0.302233	0.408044	-1.72627	-1.2932	2966	1185400	1188365	+	11	1185400	1188365	5-methyltetrahydropteroyltriglutamate-homocysteine S-methyltransferase	CNAG_01890:5-methyltetrahydropteroyltriglutamate-homocysteine S-methyltransferase	PF01717.10,PF08267.4
CNAG_04772	28.9781	11.6843	11.8251	0.403211	0.40807	-1.31039	-1.29311	2660	446757	449416	-	10	446757	449416	conserved hypothetical protein	CNAG_04772:conserved hypothetical protein	PF00076.14
CNAG_03820	89.5897	37.3728	36.6053	0.417155	0.408588	-1.26135	-1.29128	3181	924410	927590	-	2	924410	927590	nucleolar protein 14	CNAG_03820:nucleolar protein 14	PF04147.4
CNAG_05060	64.0981	22.9412	26.1916	0.357908	0.408617	-1.48234	-1.29118	1689	325360	327048	-	4	325360	327048	conserved hypothetical protein	CNAG_05060:conserved hypothetical protein
CNAG_01629	35.9797	19.8063	14.7146	0.550486	0.40897	-0.861223	-1.28993	714	461179	461892	+	11	461179	461892	conserved hypothetical protein	CNAG_01629:conserved hypothetical protein	PF03966.8
CNAG_06375	2.0211	1.37818	0.826765	0.681894	0.409066	-0.552381	-1.28959	591	326782	327372	-	13	326782	327372	predicted protein	CNAG_06375:predicted protein
CNAG_04817	56.0263	21.9868	22.9318	0.392437	0.409304	-1.34947	-1.28875	707	318017	318723	+	10	318017	318723	conserved hypothetical protein	CNAG_04817:conserved hypothetical protein	PF01722.10
CNAG_04004	1826.26	624.356	747.91	0.341877	0.409531	-1.54845	-1.28796	1413	1374358	1375770	+	2	1374358	1375770	40s ribosomal protein s3ae-a	CNAG_04004:40s ribosomal protein s3ae-a	PF01015.10
CNAG_02011	4.74987	4.80494	1.94536	1.0116	0.409562	0.0166322	-1.28785	1483	1525049	1526531	+	11	1525049	1526531	PQQ enzyme repeat	CNAG_02011:PQQ enzyme repeat
CNAG_02657	374.598	138.493	153.693	0.369712	0.410287	-1.43553	-1.28529	1233	1106965	1108197	+	3	1106965	1108197	eukaryotic translation initiation factor 3	CNAG_02657:eukaryotic translation initiation factor 3	PF00076.14
CNAG_05876	14.5586	6.28828	5.98392	0.431929	0.411023	-1.21113	-1.28271	344	1096893	1097236	+	7	1096893	1097236	conserved hypothetical protein	CNAG_05876:conserved hypothetical protein	PF08227.3
CNAG_01585	43.7728	22.8113	18.0174	0.52113	0.411613	-0.940285	-1.28064	592	359061	359652	+	11	359061	359652	conserved hypothetical protein	CNAG_01585:conserved hypothetical protein
CNAG_07608	41.2325	21.2544	16.9896	0.515477	0.412043	-0.956021	-1.27913	1262	1029260	1030521	-	11	1029260	1030521	conserved hypothetical protein	CNAG_07608:conserved hypothetical protein	PF01878.10
CNAG_06274	359.099	161.16	148.29	0.448788	0.41295	-1.15589	-1.27596	594	55685	56278	+	13	55685	56278	hypothetical protein	CNAG_06274:hypothetical protein
CNAG_01628	1137.27	410.166	469.792	0.360659	0.413089	-1.47129	-1.27548	622	460283	460904	-	11	460283	460904	ribosomal protein S20	CNAG_01628:ribosomal protein S20	PF00338.14
CNAG_00669	29.0065	11.1602	12.0032	0.38475	0.413812	-1.37801	-1.27295	851	1740419	1741269	-	1	1740419	1741269	conserved hypothetical protein	CNAG_00669:conserved hypothetical protein
CNAG_03058	234.076	149.783	96.8847	0.639889	0.413902	-0.644107	-1.27264	648	98817	99464	+	3	98817	99464	Hmp1 protein	CNAG_03058:Hmp1 protein
CNAG_05179	271.205	104.694	112.333	0.386033	0.414199	-1.3732	-1.2716	1648	644771	646418	-	4	644771	646418	ubiquinol-cytochrome C reductase complex core protein 2	CNAG_05179:ubiquinol-cytochrome C reductase complex core protein 2	PF00675.12,PF05193.13
CNAG_04257	125.403	68.8976	51.963	0.54941	0.414369	-0.864044	-1.27101	1276	416999	418274	+	9	416999	418274	conserved hypothetical protein	CNAG_04257:conserved hypothetical protein	PF08219.3
CNAG_05270	41.1777	18.3154	17.1038	0.44479	0.415366	-1.1688	-1.26755	2943	892018	894960	-	4	892018	894960	pseudouridine synthase	CNAG_05270:pseudouridine synthase	PF01142.10
CNAG_00034	390.317	157.469	162.447	0.403438	0.416191	-1.30958	-1.26468	1108	101235	102342	+	1	101235	102342	60s ribosomal protein l9	CNAG_00034:60s ribosomal protein l9	PF00347.15
CNAG_02693	41.2184	25.9858	17.1605	0.630442	0.416332	-0.665565	-1.26419	1708	1002583	1004290	+	3	1002583	1004290	conserved hypothetical protein	CNAG_02693:conserved hypothetical protein	PF00153.19
CNAG_06743	3.01294	1.90312	1.2549	0.631649	0.416504	-0.662805	-1.2636	710	164275	164984	-	2	164275	164984	conserved hypothetical protein	CNAG_06743:conserved hypothetical protein	PF01042.13
CNAG_06932	0.583401	1.21941	0.242988	2.09018	0.416504	1.06363	-1.2636	1897	1556866	1558762	+	3	1556866	1558762	sugar transporter	CNAG_06932:sugar transporter	PF00083.16,PF07690.8
CNAG_07836	0.360911	0.16925	0.150321	0.468951	0.416504	-1.09249	-1.2636	2554	3936	6489	+	10	3936	6489	NAD binding dehydrogenase family protein	CNAG_07836:NAD binding dehydrogenase family protein	PF01408.14,PF08635.2
CNAG_01801	1.54657	0.976887	0.64415	0.631649	0.416504	-0.662805	-1.2636	954	961852	962805	+	11	961852	962805	predicted protein	CNAG_01801:predicted protein
CNAG_03634	42.617	16.0011	17.7553	0.375462	0.416624	-1.41326	-1.26318	1637	396588	398224	+	2	396588	398224	RNA polymerase I subunit alpha	CNAG_03634:RNA polymerase I subunit alpha	PF06870.4
CNAG_07884	148.442	61.3763	61.8501	0.413469	0.416661	-1.27415	-1.26306	1360	484822	486181	-	14	484822	486181	conserved hypothetical protein	CNAG_07884:conserved hypothetical protein
CNAG_01715	69.347	30.8027	28.9	0.444183	0.416745	-1.17078	-1.26276	3687	690345	694031	-	11	690345	694031	GTP binding protein	CNAG_01715:GTP binding protein	PF01926.15,PF04950.4,PF08142.4
CNAG_07308	47.4052	130.918	19.7865	2.76168	0.417391	1.46555	-1.26053	2073	126495	128567	-	1	126495	128567	conserved hypothetical protein	CNAG_07308:conserved hypothetical protein
CNAG_06412	65.7598	25.1062	27.4482	0.381786	0.417401	-1.38916	-1.26049	1096	416755	417850	-	13	416755	417850	conserved hypothetical protein	CNAG_06412:conserved hypothetical protein
CNAG_03246	16.7057	9.11011	6.97478	0.54533	0.41751	-0.874799	-1.26012	1488	437076	438563	-	8	437076	438563	RNA-3'-phosphate cyclase	CNAG_03246:RNA-3'-phosphate cyclase	PF01137.13,PF05189.5
CNAG_01273	83.3416	45.283	34.8207	0.543342	0.417807	-0.880069	-1.25909	1177	732956	734132	-	5	732956	734132	zinc-finger protein GIS2	CNAG_01273:zinc-finger protein GIS2	PF00098.15
CNAG_06186	2.29162	1.90919	0.958549	0.833119	0.418284	-0.263406	-1.25745	2290	553781	556070	-	12	553781	556070	DUF895 domain membrane protein	CNAG_06186:DUF895 domain membrane protein	PF07690.8
CNAG_05842	13.4489	14.7626	5.62937	1.09768	0.418574	0.134454	-1.25644	2264	1016998	1019261	+	7	1016998	1019261	cytochrome P450	CNAG_05842:cytochrome P450	PF00067.14
CNAG_07830	8.48848	3.37684	3.55371	0.397814	0.418651	-1.32983	-1.25618	2366	1052305	1054670	-	4	1052305	1054670	conserved hypothetical protein	CNAG_07830:conserved hypothetical protein	PF04082.10
CNAG_06194	2.02755	1.49084	0.849632	0.73529	0.419043	-0.443615	-1.25483	1480	584297	585776	+	12	584297	585776	conserved hypothetical protein	CNAG_06194:conserved hypothetical protein
CNAG_00595	27.3911	12.7061	11.4795	0.463878	0.419096	-1.10818	-1.25465	1513	1529446	1530958	-	1	1529446	1530958	conserved hypothetical protein	CNAG_00595:conserved hypothetical protein
CNAG_02236	50.4351	24.7685	21.1567	0.491097	0.419483	-1.02592	-1.25332	1271	833097	834367	+	6	833097	834367	serine/threonine-protein phosphatase 2A catalytic subunit beta isoform	CNAG_02236:serine/threonine-protein phosphatase 2A catalytic subunit beta isoform	PF00149.20
CNAG_06222	1196.61	518.124	502.023	0.432993	0.419537	-1.20758	-1.25313	722	669031	669752	+	12	669031	669752	60S ribosomal protein L32	CNAG_06222:60S ribosomal protein L32	PF01655.10
CNAG_03221	2493.01	886.407	1047.46	0.355556	0.420158	-1.49185	-1.251	738	379945	380682	-	8	379945	380682	ribosomal protein L29.e	CNAG_03221:ribosomal protein L29.e	PF01779.9
CNAG_01560	2.19596	1.28932	0.924904	0.58713	0.421184	-0.768248	-1.24748	1581	279438	281018	-	11	279438	281018	conserved hypothetical protein	CNAG_01560:conserved hypothetical protein
CNAG_06029	15.6778	9.69514	6.62121	0.618398	0.422329	-0.693394	-1.24356	741	117802	118542	+	12	117802	118542	conserved hypothetical protein	CNAG_06029:conserved hypothetical protein	PF00472.12
CNAG_05721	13.3933	2.50511	5.66232	0.187043	0.422774	-2.41856	-1.24204	3672	693981	697652	+	7	693981	697652	peroxisomal hydratase-dehydrogenase-epimerase	CNAG_05721:peroxisomal hydratase-dehydrogenase-epimerase	PF00106.17,PF01575.11,PF02272.11
CNAG_05318	6.8118	4.33526	2.88013	0.636434	0.422814	-0.651917	-1.2419	2586	1040270	1042855	+	4	1040270	1042855	L-mandelate dehydrogenase	CNAG_05318:L-mandelate dehydrogenase	PF00173.20,PF01070.10
CNAG_02328	111.151	42.1175	47.0054	0.378922	0.422897	-1.40003	-1.24162	2961	597696	600656	-	6	597696	600656	ribosome biogenesis protein TSR1	CNAG_02328:ribosome biogenesis protein TSR1	PF04950.4,PF08142.4
CNAG_01991	346.937	112.913	146.762	0.325458	0.423022	-1.61946	-1.2412	1275	1473664	1474938	+	11	1473664	1474938	cytochrome c oxidase subunit V	CNAG_01991:cytochrome c oxidase subunit V	PF02936.6
CNAG_04445	853.448	328.484	361.102	0.384891	0.423109	-1.37748	-1.2409	1055	886355	887409	+	9	886355	887409	40S ribosomal protein S7	CNAG_04445:40S ribosomal protein S7	PF01251.10
CNAG_00771	729.196	289.462	308.609	0.396961	0.423219	-1.33293	-1.24052	902	2026541	2027442	-	1	2026541	2027442	ribosomal protein L35	CNAG_00771:ribosomal protein L35	PF00831.15
CNAG_01598	147.531	62.7276	62.5506	0.425182	0.423982	-1.23385	-1.23792	1218	384053	385270	+	11	384053	385270	conserved hypothetical protein	CNAG_01598:conserved hypothetical protein
CNAG_01390	90.6335	41.4936	38.4658	0.457818	0.42441	-1.12715	-1.23647	697	423131	423827	+	5	423131	423827	adenine phosphoribosyltransferase	CNAG_01390:adenine phosphoribosyltransferase	PF00156.19
CNAG_03483	67.3069	41.036	28.5714	0.609685	0.424494	-0.713864	-1.23618	889	1079953	1080841	-	8	1079953	1080841	coiled-coil protein	CNAG_03483:coiled-coil protein	PF04420.6
CNAG_06125	13156.2	4876.53	5592.04	0.370664	0.42505	-1.43182	-1.2343	2301	375942	378242	-	12	375942	378242	translation elongation factor 1 alpha	CNAG_06125:translation elongation factor 1 alpha	PF00009.19,PF03143.9,PF03144.17
CNAG_01596	140.736	65.0258	59.8377	0.46204	0.425177	-1.11391	-1.23387	1097	381472	382568	+	11	381472	382568	conserved hypothetical protein	CNAG_01596:conserved hypothetical protein
CNAG_06126	39.9127	25.508	17.056	0.639094	0.427333	-0.6459	-1.22657	1351	379068	380418	-	12	379068	380418	conserved hypothetical protein	CNAG_06126:conserved hypothetical protein	PF01585.15
CNAG_02128	530.008	235.253	226.611	0.443867	0.427562	-1.1718	-1.2258	1023	1124378	1125400	-	6	1124378	1125400	conserved hypothetical protein	CNAG_02128:conserved hypothetical protein	PF08597.2
CNAG_04795	5.87183	1.00099	2.51115	0.170473	0.42766	-2.55238	-1.22546	1550	379404	380953	-	10	379404	380953	adenine nucleotide transporter	CNAG_04795:adenine nucleotide transporter	PF00153.19,PF06462.4
CNAG_04147	23.8725	14.6113	10.2213	0.612055	0.428163	-0.708266	-1.22377	1663	129816	131478	-	9	129816	131478	ATP-dependent rRNA helicase RRP3	CNAG_04147:ATP-dependent rRNA helicase RRP3	PF00270.21,PF00271.23
CNAG_00063	83.4557	32.6261	35.7731	0.390939	0.428647	-1.35499	-1.22214	925	174725	175649	+	1	174725	175649	conserved hypothetical protein	CNAG_00063:conserved hypothetical protein	PF00125.16
CNAG_02982	45.5532	19.2972	19.5555	0.423619	0.429289	-1.23916	-1.21998	3119	281012	284130	-	3	281012	284130	U3 small nucleolar RNA-associated protein 13	CNAG_02982:U3 small nucleolar RNA-associated protein 13	PF00400.24,PF08625.3
CNAG_04259	367.426	185.038	157.781	0.503605	0.429422	-0.989635	-1.21953	929	419241	420169	+	9	419241	420169	small nucleolar RNP protein	CNAG_04259:small nucleolar RNP protein	PF04410.6
CNAG_02738	26.4967	17.9938	11.3845	0.679098	0.429656	-0.558308	-1.21874	1627	873177	874803	+	3	873177	874803	conserved hypothetical protein	CNAG_02738:conserved hypothetical protein	PF02558.8,PF08546.3
CNAG_07735	39.2457	17.3584	16.883	0.4423	0.430186	-1.1769	-1.21697	2516	1035435	1037950	-	8	1035435	1037950	daxx-interacting protein MSP58/p78	CNAG_07735:daxx-interacting protein MSP58/p78	PF06862.4
CNAG_03352	190.319	104.064	81.8878	0.546788	0.430265	-0.870947	-1.2167	599	725679	726277	-	8	725679	726277	conserved hypothetical protein	CNAG_03352:conserved hypothetical protein	PF01722.10
CNAG_00370	640.692	258.297	275.728	0.403153	0.43036	-1.3106	-1.21639	864	942233	943096	-	1	942233	943096	ubiquitin-carboxy extension protein fusion	CNAG_00370:ubiquitin-carboxy extension protein fusion	PF00240.15,PF01020.9
CNAG_07575	1.84163	1.85065	0.793497	1.0049	0.430866	0.00704614	-1.21469	729	1339252	1339980	+	3	1339252	1339980	conserved hypothetical protein	CNAG_07575:conserved hypothetical protein
CNAG_02677	160.663	74.6549	69.2892	0.464667	0.431269	-1.10573	-1.21334	1608	1048568	1050175	+	3	1048568	1050175	cytoplasmic protein	CNAG_02677:cytoplasmic protein	PF00642.16
CNAG_03146	246.409	110.294	106.318	0.447604	0.431468	-1.1597	-1.21267	2764	180056	182819	+	8	180056	182819	alpha-amylase	CNAG_03146:alpha-amylase	PF00128.16,PF02806.10
CNAG_02938	113.821	51.5216	49.1151	0.452656	0.431513	-1.14351	-1.21252	870	396043	396912	-	3	396043	396912	cytochrome C oxidase subunit	CNAG_02938:cytochrome C oxidase subunit	PF02046.7
CNAG_00074	45.2643	27.7993	19.5323	0.614155	0.431517	-0.703325	-1.21251	2541	205680	208220	+	1	205680	208220	integral to plasma membrane protein	CNAG_00074:integral to plasma membrane protein	PF04515.4
CNAG_07839	1342.35	637.351	579.749	0.474802	0.43189	-1.0746	-1.21126	1140	31799	32938	+	10	31799	32938	60s ribosomal protein l11	CNAG_07839:60s ribosomal protein l11	PF00281.11,PF00673.13
CNAG_05437	1072.01	536.596	463.384	0.50055	0.432256	-0.998413	-1.21004	908	309746	310653	+	14	309746	310653	nascent polypeptide-associated complex subunit beta	CNAG_05437:nascent polypeptide-associated complex subunit beta	PF01849.10
CNAG_03077	0.466408	0.429634	0.202355	0.921155	0.433858	-0.118485	-1.20471	967	47657	48623	-	3	47657	48623	predicted protein	CNAG_03077:predicted protein
CNAG_05196	126.189	48.9866	54.775	0.388199	0.43407	-1.36513	-1.204	932	692803	693734	+	4	692803	693734	20 kda nuclear cap binding protein	CNAG_05196:20 kda nuclear cap binding protein	PF00076.14
CNAG_01146	45.6606	19.7682	19.82	0.432939	0.434072	-1.20777	-1.20399	4077	1080317	1084393	-	5	1080317	1084393	pre-rRNA processing protein Utp22	CNAG_01146:pre-rRNA processing protein Utp22	PF03813.6
CNAG_00334	1837.56	665.338	798.935	0.362077	0.434781	-1.46563	-1.20164	2450	857472	859921	+	1	857472	859921	heat shock protein	CNAG_00334:heat shock protein	PF00012.12
CNAG_01608	19.3919	7.86068	8.43282	0.405359	0.434863	-1.30273	-1.20137	2371	402254	404624	+	11	402254	404624	GTP-binding family protein	CNAG_01608:GTP-binding family protein	PF01926.15
CNAG_00259	74.332	38.989	32.3281	0.524525	0.434915	-0.930917	-1.2012	1088	680785	681872	+	1	680785	681872	bud site selection protein	CNAG_00259:bud site selection protein	PF08241.4,PF08242.4
CNAG_02336	5.24702	5.91121	2.28358	1.12658	0.435214	0.171953	-1.2002	2711	576684	579394	+	6	576684	579394	conserved hypothetical protein	CNAG_02336:conserved hypothetical protein	PF07690.8
CNAG_01007	69.7493	42.4689	30.5251	0.608879	0.43764	-0.715772	-1.19218	1753	1447701	1449453	-	5	1447701	1449453	C2 domain-containing protein	CNAG_01007:C2 domain-containing protein	PF00168.22
CNAG_02754	620.297	244.44	271.532	0.394069	0.437746	-1.34348	-1.19183	874	839497	840370	-	3	839497	840370	40S ribosomal protein S12	CNAG_02754:40S ribosomal protein S12	PF01248.18
CNAG_00608	131.816	64.014	57.703	0.485631	0.437754	-1.04207	-1.19181	810	1561779	1562588	+	1	1561779	1562588	conserved hypothetical protein	CNAG_00608:conserved hypothetical protein	PF01281.11
CNAG_01108	8.28246	2.73251	3.62591	0.329916	0.437782	-1.59983	-1.19171	3001	1187761	1190761	+	5	1187761	1190761	allantoicase	CNAG_01108:allantoicase	PF03561.7,PF04115.4
CNAG_06538	6.32659	4.40488	2.77621	0.696249	0.438816	-0.522324	-1.18831	1840	50206	52045	-	7	50206	52045	monocarboxylic acid transporter	CNAG_06538:monocarboxylic acid transporter	PF07690.8
CNAG_01729	16.9112	7.98271	7.42272	0.472037	0.438924	-1.08303	-1.18796	4234	734192	738425	+	11	734192	738425	DEAH box polypeptide 37	CNAG_01729:DEAH box polypeptide 37	PF00271.23,PF04408.15,PF07717.8
CNAG_00265	92.1677	48.2116	40.4954	0.523086	0.439366	-0.934879	-1.1865	1236	693999	695234	+	1	693999	695234	isopentenyl-diphosphate delta-isomerase	CNAG_00265:isopentenyl-diphosphate delta-isomerase	PF00293.20
CNAG_02263	146.429	70.7313	64.4458	0.483042	0.440117	-1.04978	-1.18404	1958	753046	755003	-	6	753046	755003	conserved hypothetical protein	CNAG_02263:conserved hypothetical protein	PF00043.17
CNAG_00706	53.8573	26.4943	23.7127	0.491935	0.440288	-1.02346	-1.18348	1637	1848305	1849941	+	1	1848305	1849941	RNA-binding protein rnp24	CNAG_00706:RNA-binding protein rnp24	PF00076.14
CNAG_00678	87.6321	28.2306	38.6074	0.322149	0.440563	-1.6342	-1.18258	1443	1762146	1763588	+	1	1762146	1763588	urease accessory protein ureG	CNAG_00678:urease accessory protein ureG	PF02492.11
CNAG_04452	80.8845	39.9729	35.6801	0.494198	0.441125	-1.01684	-1.18074	640	904637	905276	+	9	904637	905276	30S ribosomal protein S18	CNAG_04452:30S ribosomal protein S18	PF01084.12
CNAG_02551	22.155	16.4531	9.77604	0.742636	0.441257	-0.429272	-1.18031	776	20200	20975	-	6	20200	20975	dihydroxyacetone kinase 1	CNAG_02551:dihydroxyacetone kinase 1	PF02734.9
CNAG_02960	25.4322	12.2142	11.224	0.480265	0.441328	-1.0581	-1.18008	1644	334878	336521	+	3	334878	336521	MipD	CNAG_02960:MipD	PF00929.16
CNAG_06766	78.7373	36.0555	34.7537	0.457921	0.441388	-1.12683	-1.17988	3190	91243	94432	+	2	91243	94432	small nucleolar ribonucleoprotein complex subunit Utp14	CNAG_06766:small nucleolar ribonucleoprotein complex subunit Utp14	PF04615.5
CNAG_02838	201.682	106.139	89.1479	0.526269	0.442023	-0.926127	-1.17781	585	645200	645784	-	3	645200	645784	30S ribosomal protein S17	CNAG_02838:30S ribosomal protein S17	PF00366.12
CNAG_05449	101.959	72.8977	45.0945	0.714971	0.44228	-0.484044	-1.17697	830	341340	342169	+	14	341340	342169	conserved hypothetical protein	CNAG_05449:conserved hypothetical protein
CNAG_05064	0.742578	0.578315	0.328617	0.778794	0.442535	-0.360686	-1.17614	1979	338852	340830	+	4	338852	340830	conserved hypothetical protein	CNAG_05064:conserved hypothetical protein
CNAG_07609	33.9912	15.8525	15.0461	0.466371	0.442647	-1.10045	-1.17577	2516	1030804	1033319	+	11	1030804	1033319	ATP-dependent RNA helicase	CNAG_07609:ATP-dependent RNA helicase	PF00270.21,PF00271.23
CNAG_02588	1.9044	0.768503	0.843154	0.403541	0.44274	-1.30921	-1.17547	3246	1290204	1293449	-	3	1290204	1293449	avenacinase	CNAG_02588:avenacinase	PF00933.13,PF01915.14
CNAG_06163	17.6004	9.96458	7.80416	0.566155	0.443407	-0.82073	-1.1733	1840	480751	482590	+	12	480751	482590	conserved hypothetical protein	CNAG_06163:conserved hypothetical protein	PF00096.18
CNAG_06454	31.5891	13.3895	14.0105	0.423866	0.443522	-1.23832	-1.17292	2238	524184	526421	+	13	524184	526421	atypical/RIO protein kinase	CNAG_06454:atypical/RIO protein kinase	PF01163.14
CNAG_05254	31.1778	10.4341	13.8295	0.334663	0.443569	-1.57922	-1.17277	1458	854679	856136	+	4	854679	856136	UDP-galactose transporter	CNAG_05254:UDP-galactose transporter	PF00892.12,PF08449.3
CNAG_02948	192.22	115.981	85.3271	0.603373	0.443902	-0.728878	-1.17169	2177	366064	368240	+	3	366064	368240	translation release factor	CNAG_02948:translation release factor	PF03463.7,PF03464.7,PF03465.7
CNAG_00529	13.7072	8.68382	6.08621	0.633521	0.444015	-0.658535	-1.17132	1746	1351746	1353491	+	1	1351746	1353491	sulfite transporter	CNAG_00529:sulfite transporter	PF03595.9
CNAG_01181	2243.94	1035.03	997.477	0.461257	0.444521	-1.11636	-1.16968	772	988765	989536	+	5	988765	989536	ribosomal chaperone	CNAG_01181:ribosomal chaperone	PF00240.15,PF01599.11
CNAG_02809	39.663	14.7013	17.6385	0.370655	0.444709	-1.43185	-1.16907	2167	722162	724328	-	3	722162	724328	conserved hypothetical protein	CNAG_02809:conserved hypothetical protein	PF00856.20
CNAG_02926	37.4776	19.5575	16.669	0.521845	0.444772	-0.938306	-1.16886	875	433091	433965	+	3	433091	433965	predicted protein	CNAG_02926:predicted protein
CNAG_01623	90.1722	48.8444	40.1066	0.541679	0.444777	-0.884491	-1.16885	1643	450738	452380	+	11	450738	452380	pseudouridylate synthase 4	CNAG_01623:pseudouridylate synthase 4	PF01509.10
CNAG_06611	68.6952	32.2121	30.5636	0.468914	0.444916	-1.09261	-1.16839	4257	273088	277344	-	7	273088	277344	DNA-directed RNA polymerase I polypeptide 2	CNAG_06611:DNA-directed RNA polymerase I polypeptide 2	PF00562.20,PF04560.12,PF04561.6,PF04565.8,PF04567.9,PF06883.4
CNAG_06064	79.7889	44.5671	35.5328	0.558563	0.445335	-0.840208	-1.16704	1000	207779	208778	-	12	207779	208778	conserved hypothetical protein	CNAG_06064:conserved hypothetical protein	PF00102.19
CNAG_04985	565.856	276.331	252.095	0.488341	0.445511	-1.03404	-1.16647	1044	149214	150257	+	4	149214	150257	nascent polypeptide-associated complex subunit alpha	CNAG_04985:nascent polypeptide-associated complex subunit alpha	PF00627.23,PF01849.10
CNAG_06350	42.4755	19.4548	18.925	0.458024	0.445551	-1.12651	-1.16634	1842	269171	271012	-	13	269171	271012	conserved hypothetical protein	CNAG_06350:conserved hypothetical protein
CNAG_00707	65.5688	32.3917	29.233	0.494011	0.445838	-1.01738	-1.16541	1040	1850044	1851083	-	1	1850044	1851083	conserved hypothetical protein	CNAG_00707:conserved hypothetical protein	PF04117.4
CNAG_00476	0.757443	0.369702	0.338012	0.488092	0.446254	-1.03477	-1.16406	1718	1226335	1228052	+	1	1226335	1228052	conserved hypothetical protein	CNAG_00476:conserved hypothetical protein
CNAG_00304	35.9588	17.3481	16.0467	0.482444	0.446254	-1.05157	-1.16406	465	782679	783143	-	1	782679	783143	predicted protein	CNAG_00304:predicted protein
CNAG_05854	30.1232	8.38978	13.4551	0.278516	0.446668	-1.84417	-1.16272	1005	1045366	1046370	+	7	1045366	1046370	conserved hypothetical protein	CNAG_05854:conserved hypothetical protein
CNAG_03513	68.4986	33.9757	30.6026	0.496006	0.446763	-1.01157	-1.16242	1259	1153833	1155091	-	8	1153833	1155091	conserved hypothetical protein	CNAG_03513:conserved hypothetical protein	PF00076.14
CNAG_01304	23.1632	12.0727	10.3522	0.521201	0.446924	-0.940089	-1.1619	2542	638540	641081	+	5	638540	641081	conserved hypothetical protein	CNAG_01304:conserved hypothetical protein
CNAG_02323	37.2128	21.9297	16.6637	0.589305	0.447795	-0.762912	-1.15909	3553	610393	613945	-	6	610393	613945	conserved hypothetical protein	CNAG_02323:conserved hypothetical protein	PF01068.13
CNAG_01049	341.705	205.688	153.407	0.601945	0.448947	-0.732296	-1.15538	403	1345120	1345522	-	5	1345120	1345522	predicted protein	CNAG_01049:predicted protein	PF04135.4
CNAG_05438	42.514	20.752	19.1089	0.488121	0.449472	-1.03469	-1.1537	1004	310725	311728	-	14	310725	311728	conserved hypothetical protein	CNAG_05438:conserved hypothetical protein
CNAG_07319	177.625	106.925	79.8766	0.601972	0.449691	-0.732231	-1.15299	814	541273	542086	-	1	541273	542086	conserved hypothetical protein	CNAG_07319:conserved hypothetical protein
CNAG_03954	62.2941	34.5619	28.023	0.554818	0.449849	-0.849914	-1.15249	927	1269677	1270603	+	2	1269677	1270603	conserved hypothetical protein	CNAG_03954:conserved hypothetical protein
CNAG_02713	91.5391	44.4281	41.213	0.485345	0.450222	-1.04292	-1.15129	573	935318	935890	+	3	935318	935890	predicted protein	CNAG_02713:predicted protein
CNAG_05732	81.1455	45.2788	36.5855	0.557995	0.450864	-0.841676	-1.14924	648	721757	722404	+	7	721757	722404	predicted protein	CNAG_05732:predicted protein
CNAG_02359	901.431	393.532	406.704	0.436563	0.451176	-1.19574	-1.14824	672	522859	523530	+	6	522859	523530	ribosomal protein S31	CNAG_02359:ribosomal protein S31	PF03297.7
CNAG_04621	35.4321	15.9717	15.9869	0.450769	0.451199	-1.14954	-1.14816	2990	855664	858653	-	10	855664	858653	glycogen synthase	CNAG_04621:glycogen synthase	PF05693.5
CNAG_07567	33.6535	16.24	15.1891	0.482567	0.451337	-1.0512	-1.14772	1285	1225741	1227025	+	3	1225741	1227025	conserved hypothetical protein	CNAG_07567:conserved hypothetical protein
CNAG_05592	59.9089	19.7345	27.0449	0.329408	0.451434	-1.60205	-1.14741	3457	710165	713621	-	14	710165	713621	calcium-transporting ATPase	CNAG_05592:calcium-transporting ATPase	PF00122.12,PF00689.13,PF00690.18,PF00702.18
CNAG_00851	73.8681	47.2969	33.3529	0.640288	0.451519	-0.643208	-1.14714	1020	2253124	2254143	-	1	2253124	2254143	conserved hypothetical protein	CNAG_00851:conserved hypothetical protein
CNAG_05111	325.01	181.11	146.794	0.557245	0.451662	-0.843615	-1.14669	839	455785	456623	+	4	455785	456623	conserved hypothetical protein	CNAG_05111:conserved hypothetical protein
CNAG_06051	6.64353	1.65442	3.00504	0.249027	0.452325	-2.00563	-1.14457	2195	176943	179137	+	12	176943	179137	galactokinase	CNAG_06051:galactokinase	PF00288.18,PF08544.5
CNAG_07472	73.9472	35.9273	33.4507	0.485851	0.452359	-1.04142	-1.14446	471	414483	414953	-	2	414483	414953	predicted protein	CNAG_07472:predicted protein
CNAG_04849	37.9577	23.6268	17.1989	0.622452	0.453106	-0.683967	-1.14208	1746	243107	244852	-	10	243107	244852	vacuolar protein	CNAG_04849:vacuolar protein	PF01529.12
CNAG_01595	22.1521	11.1132	10.0426	0.501675	0.453348	-0.995175	-1.14131	2095	379142	381236	-	11	379142	381236	conserved hypothetical protein	CNAG_01595:conserved hypothetical protein
CNAG_00509	185.586	82.1632	84.1546	0.442724	0.453454	-1.17552	-1.14097	1688	1300169	1301856	-	1	1300169	1301856	conserved hypothetical protein	CNAG_00509:conserved hypothetical protein	PF00395.12,PF01399.19
CNAG_00386	139.25	54.1329	63.1557	0.388747	0.453543	-1.3631	-1.14069	3767	1015462	1019228	+	1	1015462	1019228	eukaryotic initiation factor 4F subunit P130	CNAG_00386:eukaryotic initiation factor 4F subunit P130	PF02854.11
CNAG_01572	19.9765	13.8154	9.06376	0.691582	0.45372	-0.532027	-1.14013	2402	318753	321154	+	11	318753	321154	tyrosine phosphatase	CNAG_01572:tyrosine phosphatase	PF00581.12
CNAG_03739	485.386	227.96	220.491	0.469648	0.45426	-1.09035	-1.13841	1113	668731	669843	+	2	668731	669843	ribosomal L10 protein	CNAG_03739:ribosomal L10 protein	PF00252.10
CNAG_00418	377.261	152.112	171.647	0.4032	0.454982	-1.31043	-1.13612	1933	1096629	1098561	-	1	1096629	1098561	methionine adenosyltransferase	CNAG_00418:methionine adenosyltransferase	PF00438.12,PF02772.8,PF02773.8
CNAG_05091	105.325	51.7584	47.9334	0.491414	0.455098	-1.02499	-1.13575	618	416609	417226	+	4	416609	417226	conserved hypothetical protein	CNAG_05091:conserved hypothetical protein
CNAG_06605	791.393	282.48	360.452	0.35694	0.455466	-1.48625	-1.13459	1052	251253	252304	-	7	251253	252304	ribosomal protein S2	CNAG_06605:ribosomal protein S2	PF00333.12,PF03719.7
CNAG_02733	0.623964	0.195944	0.284248	0.31403	0.455551	-1.67103	-1.13432	2210	880601	882810	+	3	880601	882810	monosaccharide transporter	CNAG_02733:monosaccharide transporter	PF00083.16,PF07690.8
CNAG_03342	83.9795	29.9332	38.2768	0.356434	0.455788	-1.48829	-1.13357	1946	692757	694702	+	8	692757	694702	tRNA (guanine-N7-)-methyltransferase	CNAG_03342:tRNA (guanine-N7-)-methyltransferase	PF00400.24
CNAG_04360	31.7528	11.7702	14.4829	0.370682	0.456114	-1.43175	-1.13254	1828	666509	668336	-	9	666509	668336	tRNA methyltransferase	CNAG_04360:tRNA methyltransferase	PF02475.8
CNAG_03143	3041.98	2264.16	1388.47	0.744307	0.456438	-0.426031	-1.13151	499	174244	174742	+	8	174244	174742	conserved hypothetical protein	CNAG_03143:conserved hypothetical protein	PF04119.4
CNAG_02054	54.0015	25.0659	24.6716	0.464171	0.456869	-1.10727	-1.13015	1545	1320642	1322186	+	6	1320642	1322186	conserved hypothetical protein	CNAG_02054:conserved hypothetical protein
CNAG_05665	40.4863	15.7117	18.4983	0.388075	0.456902	-1.36559	-1.13004	3189	903325	906513	+	14	903325	906513	conserved hypothetical protein	CNAG_05665:conserved hypothetical protein
CNAG_06906	52.9669	22.1224	24.2017	0.417664	0.45692	-1.25959	-1.12999	2104	1482374	1484477	-	3	1482374	1484477	RNA-binding protein sce3	CNAG_06906:RNA-binding protein sce3	PF00076.14
CNAG_01753	184.929	117.667	84.5141	0.636284	0.457008	-0.652257	-1.12971	1129	795331	796459	+	11	795331	796459	conserved hypothetical protein	CNAG_01753:conserved hypothetical protein
CNAG_04086	5.241	2.35855	2.39644	0.450019	0.457249	-1.15194	-1.12895	1925	1587286	1589210	+	2	1587286	1589210	conserved hypothetical protein	CNAG_04086:conserved hypothetical protein
CNAG_00585	165.189	60.0595	75.6507	0.36358	0.457965	-1.45965	-1.12669	1051	1506247	1507297	-	1	1506247	1507297	conserved hypothetical protein	CNAG_00585:conserved hypothetical protein
CNAG_07740	93.0865	90.9244	42.6317	0.976774	0.457979	-0.0339035	-1.12665	1218	1155330	1156547	+	8	1155330	1156547	conserved hypothetical protein	CNAG_07740:conserved hypothetical protein	PF00702.18
CNAG_02235	20.6457	5.21932	9.46433	0.252804	0.458416	-1.98391	-1.12527	647	834761	835407	-	6	834761	835407	conserved hypothetical protein	CNAG_02235:conserved hypothetical protein
CNAG_04694	132.856	73.4246	60.9421	0.552663	0.458708	-0.855527	-1.12435	1964	677575	679538	-	10	677575	679538	periodic tryptophan protein 1	CNAG_04694:periodic tryptophan protein 1	PF00400.24
CNAG_07449	1.94037	1.82407	0.890725	0.940064	0.45905	-0.0891692	-1.12328	2284	1649388	1651671	-	5	1649388	1651671	amino acid transporter	CNAG_07449:amino acid transporter	PF00324.13
CNAG_02500	338.577	119.765	155.491	0.353732	0.45925	-1.49927	-1.12265	2143	149797	151939	+	6	149797	151939	calnexin	CNAG_02500:calnexin	PF00262.10
CNAG_03264	91.3236	53.1957	42.0194	0.582497	0.460116	-0.779677	-1.11993	830	516608	517437	-	8	516608	517437	conserved hypothetical protein	CNAG_03264:conserved hypothetical protein
CNAG_03001	27.4869	13.3067	12.6472	0.48411	0.460118	-1.04659	-1.11992	2457	234980	237436	-	3	234980	237436	rRNA primary transcript binding protein	CNAG_03001:rRNA primary transcript binding protein	PF00076.14
CNAG_07326	315.76	181.82	145.308	0.575816	0.460185	-0.796321	-1.11971	806	558671	559476	+	1	558671	559476	conserved hypothetical protein	CNAG_07326:conserved hypothetical protein
CNAG_04395	61.0677	31.0066	28.1093	0.507741	0.460297	-0.977835	-1.11936	1616	752719	754334	-	9	752719	754334	conserved hypothetical protein	CNAG_04395:conserved hypothetical protein	PF06465.5,PF08164.4
CNAG_06033	27.2795	24.7642	12.5583	0.907796	0.460356	-0.13956	-1.11918	1661	125368	127028	-	12	125368	127028	pfkB family carbohydrate kinase superfamily	CNAG_06033:pfkB family carbohydrate kinase superfamily
CNAG_02598	2.63532	1.25899	1.21458	0.477737	0.460885	-1.06571	-1.11752	1854	1262794	1264647	-	3	1262794	1264647	chitinase	CNAG_02598:chitinase	PF00704.20
CNAG_01600	38.9926	23.2105	17.9841	0.595253	0.461217	-0.748425	-1.11648	1625	386383	388007	+	11	386383	388007	glutamate-rich WD repeat containing 1	CNAG_01600:glutamate-rich WD repeat containing 1	PF00400.24
CNAG_06913	2.32603	1.51401	1.07339	0.650899	0.461467	-0.619495	-1.1157	1446	1498135	1499580	+	3	1498135	1499580	L-serine ammonia-lyase	CNAG_06913:L-serine ammonia-lyase	PF00291.17
CNAG_05202	148.808	117.246	68.6709	0.787901	0.461473	-0.343914	-1.11568	2272	706530	708801	+	4	706530	708801	nuclear protein	CNAG_05202:nuclear protein	PF00856.20,PF09273.3
CNAG_03685	24.4021	14.9095	11.2614	0.610995	0.461494	-0.710768	-1.11562	1354	531149	532502	-	2	531149	532502	conserved hypothetical protein	CNAG_03685:conserved hypothetical protein	PF00560.25
CNAG_07657	45.7335	21.7204	21.1379	0.474935	0.462198	-1.0742	-1.11342	2138	75726	77863	+	7	75726	77863	nucleolar complex protein 4	CNAG_07657:nucleolar complex protein 4	PF03914.9
CNAG_01641	79.1287	28.8866	36.5957	0.365058	0.462484	-1.4538	-1.11253	3938	496810	500747	+	11	496810	500747	DNA-directed DNA polymerase	CNAG_01641:DNA-directed DNA polymerase	PF04931.5
CNAG_01564	99.3373	46.3072	45.965	0.466162	0.462717	-1.1011	-1.1118	2173	295111	297283	+	11	295111	297283	RNA-binding protein	CNAG_01564:RNA-binding protein	PF00076.14
CNAG_04915	0.933858	0	0.432172	0	0.462782	0	0	391	37526	37916	-	10	37526	37916	predicted protein	CNAG_04915:predicted protein
CNAG_06930	46.6641	34.855	21.5953	0.746934	0.462782	-0.420947	-1.1116	573	1551213	1551785	-	3	1551213	1551785	hypothetical protein	CNAG_06930:hypothetical protein	PF09072.2
CNAG_01461	18.6932	18.3774	8.6535	0.983103	0.462921	-0.0245855	-1.11116	1936	11099	13034	-	11	11099	13034	sodium/bile acid cotransporter 7-B/bile acid cotransporter 7-B	CNAG_01461:sodium/bile acid cotransporter 7-B/bile acid cotransporter 7-B
CNAG_03310	25.7531	12.6258	11.9351	0.490263	0.463442	-1.02837	-1.10954	1137	621635	622771	+	8	621635	622771	nicotinamide N-methyltransferase	CNAG_03310:nicotinamide N-methyltransferase	PF08242.4
CNAG_07448	7.6281	4.16712	3.53607	0.546286	0.463558	-0.872272	-1.10918	2471	1645282	1647752	-	5	1645282	1647752	urea transporter	CNAG_07448:urea transporter
CNAG_01772	45.2565	23.1095	20.9845	0.510634	0.463679	-0.969639	-1.1088	1713	848002	849714	-	11	848002	849714	conserved hypothetical protein	CNAG_01772:conserved hypothetical protein	PF03171.12
CNAG_00906	30.5793	11.576	14.1882	0.378557	0.463982	-1.40142	-1.10786	6518	1663539	1670056	+	5	1663539	1670056	nucleolar protein	CNAG_00906:nucleolar protein	PF02985.14
CNAG_07684	9.7926	6.81724	4.54549	0.696163	0.464176	-0.522503	-1.10726	760	1282894	1283653	+	7	1282894	1283653	predicted protein	CNAG_07684:predicted protein
CNAG_01171	61.8942	47.3749	28.7333	0.765417	0.464233	-0.385683	-1.10708	598	1015551	1016148	+	5	1015551	1016148	conserved hypothetical protein	CNAG_01171:conserved hypothetical protein
CNAG_04290	283.856	182.053	131.877	0.641356	0.46459	-0.640802	-1.10597	325	492700	493024	+	9	492700	493024	conserved hypothetical protein	CNAG_04290:conserved hypothetical protein	PF08122.4
CNAG_02803	14.927	7.57788	6.93781	0.507664	0.464784	-0.978055	-1.10537	712	734355	735066	-	3	734355	735066	conserved hypothetical protein	CNAG_02803:conserved hypothetical protein
CNAG_05112	20.0273	12.7077	9.30911	0.634516	0.464821	-0.656272	-1.10525	2869	458001	460869	-	4	458001	460869	conserved hypothetical protein	CNAG_05112:conserved hypothetical protein	PF04082.10
CNAG_02185	24.6339	12.543	11.4607	0.509179	0.465243	-0.973755	-1.10394	2459	959446	961904	+	6	959446	961904	nuclear protein	CNAG_02185:nuclear protein
CNAG_01877	113.638	60.7103	52.8875	0.534244	0.465404	-0.90443	-1.10344	2058	1158055	1160112	+	11	1158055	1160112	GMP synthase	CNAG_01877:GMP synthase	PF00117.20,PF00958.14
CNAG_03129	11.3995	6.87734	5.30675	0.603304	0.465526	-0.729042	-1.10306	1875	136638	138512	-	8	136638	138512	transcription factor iiia	CNAG_03129:transcription factor iiia	PF00096.18
CNAG_06684	70.6845	32.2473	32.9162	0.456215	0.465678	-1.13222	-1.10259	1572	481151	482722	+	7	481151	482722	pre-rRNA-processing protein IPI3	CNAG_06684:pre-rRNA-processing protein IPI3	PF00400.24
CNAG_00059	22.5384	13.5361	10.4965	0.600582	0.465719	-0.735566	-1.10247	941	166436	167376	+	1	166436	167376	predicted protein	CNAG_00059:predicted protein
CNAG_05716	10.1756	5.7553	4.74769	0.565597	0.466575	-0.822153	-1.09982	736	683711	684446	-	7	683711	684446	conserved hypothetical protein	CNAG_05716:conserved hypothetical protein	PF08215.4
CNAG_04389	28.4404	11.5304	13.2752	0.405424	0.466771	-1.3025	-1.09921	950	735052	736001	-	9	735052	736001	conserved hypothetical protein	CNAG_04389:conserved hypothetical protein
CNAG_04082	336.238	126.671	156.985	0.376731	0.466888	-1.40839	-1.09885	2612	1575331	1577942	+	2	1575331	1577942	proline-tRNA ligase	CNAG_04082:proline-tRNA ligase	PF00587.17,PF03129.12,PF09180.3
CNAG_02907	54.2596	21.343	25.3422	0.393349	0.467054	-1.34612	-1.09834	1508	483725	485232	-	3	483725	485232	tRNA (guanine-N(1)-)-methyltransferase	CNAG_02907:tRNA (guanine-N(1)-)-methyltransferase	PF01746.13
CNAG_06466	7.02533	3.51887	3.28158	0.500883	0.467107	-0.997455	-1.09818	1718	551123	552840	-	13	551123	552840	jumonji domain containing 5	CNAG_06466:jumonji domain containing 5
CNAG_04796	56.9815	23.1788	26.6452	0.406777	0.467612	-1.29769	-1.09662	2882	376381	379262	+	10	376381	379262	serine/threonine-protein phosphatase 2B catalytic subunit A1	CNAG_04796:serine/threonine-protein phosphatase 2B catalytic subunit A1	PF00149.20
CNAG_03197	2.69115	1.42813	1.25941	0.530675	0.467982	-0.914098	-1.09548	1195	316097	317291	+	8	316097	317291	conserved hypothetical protein	CNAG_03197:conserved hypothetical protein
CNAG_05571	27.9393	12.8504	13.088	0.459942	0.468445	-1.12048	-1.09405	8461	649502	657962	+	14	649502	657962	conserved hypothetical protein	CNAG_05571:conserved hypothetical protein	PF02985.14,PF07539.4
CNAG_06144	797.757	337.94	373.738	0.423613	0.468486	-1.23918	-1.09392	860	416824	417683	-	12	416824	417683	cytoplasmic protein	CNAG_06144:cytoplasmic protein	PF00838.9
CNAG_00345	51.8089	23.776	24.2741	0.458918	0.468532	-1.12369	-1.09378	1308	883885	885192	-	1	883885	885192	porphobilinogen synthase	CNAG_00345:porphobilinogen synthase	PF00490.13
CNAG_01136	144.245	58.8287	67.653	0.407838	0.469014	-1.29393	-1.0923	1168	1108324	1109491	+	5	1108324	1109491	conserved hypothetical protein	CNAG_01136:conserved hypothetical protein
CNAG_07944	4.07465	2.5603	1.91168	0.628349	0.469165	-0.670363	-1.09183	4643	716402	721044	-	13	716402	721044	allophanate hydrolase subunit 2	CNAG_07944:allophanate hydrolase subunit 2	PF00289.14,PF00364.14,PF02626.7,PF02785.11,PF02786.9
CNAG_00075	114.375	84.4824	53.6878	0.738647	0.469404	-0.437043	-1.0911	615	208635	209249	-	1	208635	209249	conserved hypothetical protein	CNAG_00075:conserved hypothetical protein
CNAG_04292	251.129	117.906	118.01	0.469503	0.469915	-1.09079	-1.08953	1146	495878	497023	+	9	495878	497023	conserved hypothetical protein	CNAG_04292:conserved hypothetical protein	PF06984.5
CNAG_00499	12.2098	3.32608	5.74406	0.272412	0.470448	-1.87614	-1.08789	1375	1278493	1279867	-	1	1278493	1279867	carnitine/acyl carnitine carrier	CNAG_00499:carnitine/acyl carnitine carrier	PF00153.19
CNAG_02204	69.6644	30.4914	32.7883	0.43769	0.470661	-1.19202	-1.08724	1418	923322	924739	-	6	923322	924739	nuclease	CNAG_02204:nuclease	PF01223.15
CNAG_00254	63.7937	34.7552	30.0268	0.544806	0.470686	-0.876187	-1.08716	1560	665714	667273	+	1	665714	667273	NADH dehydrogenase	CNAG_00254:NADH dehydrogenase	PF01370.13
CNAG_01943	77.2548	41.3882	36.3652	0.535736	0.470717	-0.900407	-1.08707	1390	1331317	1332706	+	11	1331317	1332706	conserved hypothetical protein	CNAG_01943:conserved hypothetical protein	PF01652.10
CNAG_03814	172.725	112.534	81.3598	0.651517	0.471035	-0.618126	-1.08609	730	912485	913214	-	2	912485	913214	pre-mRNA splicing factor	CNAG_03814:pre-mRNA splicing factor	PF01423.14
CNAG_00232	1474.5	747.491	694.674	0.506945	0.471125	-0.980097	-1.08582	737	611791	612527	-	1	611791	612527	60s ribosomal protein l30-1	CNAG_00232:60s ribosomal protein l30-1	PF01248.18
CNAG_04997	19.7556	9.84239	9.30888	0.498208	0.471203	-1.00518	-1.08558	2007	183916	185922	-	4	183916	185922	cytoplasmic protein	CNAG_04997:cytoplasmic protein	PF03133.7
CNAG_01398	51.8891	25.3937	24.4507	0.489384	0.47121	-1.03096	-1.08556	3659	405804	409462	-	5	405804	409462	ATP-dependent RNA helicase DOB1	CNAG_01398:ATP-dependent RNA helicase DOB1	PF00270.21,PF00271.23,PF08148.4
CNAG_00899	27.7935	10.159	13.1026	0.365517	0.471427	-1.45199	-1.08489	2669	1684272	1686940	-	5	1684272	1686940	conserved hypothetical protein	CNAG_00899:conserved hypothetical protein
CNAG_04215	213.701	213.997	100.771	1.00138	0.471549	0.0019955	-1.08452	2124	314781	316904	+	9	314781	316904	sulfate adenylyltransferase	CNAG_04215:sulfate adenylyltransferase	PF01583.12,PF01747.9
CNAG_03772	3.89406	4.6876	1.8373	1.20378	0.471821	0.267574	-1.08369	2227	772769	774995	-	2	772769	774995	glucose transporter	CNAG_03772:glucose transporter	PF00083.16,PF07690.8
CNAG_01727	1297.44	575.879	612.692	0.443858	0.472232	-1.17183	-1.08243	2587	729059	731645	+	11	729059	731645	Hsc70-4	CNAG_01727:Hsc70-4	PF00012.12,PF09373.2
CNAG_07494	93.831	51.2477	44.333	0.546171	0.472477	-0.872576	-1.08168	2598	1562709	1565306	-	2	1562709	1565306	U3 small nucleolar ribonucleoprotein	CNAG_07494:U3 small nucleolar ribonucleoprotein	PF04006.4
CNAG_07439	53.1667	23.9527	25.1284	0.450521	0.472634	-1.15033	-1.08121	3415	1043611	1047025	+	5	1043611	1047025	WD-repeat protein	CNAG_07439:WD-repeat protein	PF00400.24,PF01011.13,PF04192.4
CNAG_04031	14.3558	10.4417	6.78595	0.727353	0.472699	-0.459272	-1.08101	881	1445970	1446850	+	2	1445970	1446850	cell division protein	CNAG_04031:cell division protein	PF01728.11
CNAG_03289	154.698	91.0852	73.2377	0.588793	0.473424	-0.764167	-1.0788	1914	573672	575585	+	8	573672	575585	methionine aminopeptidase 2	CNAG_03289:methionine aminopeptidase 2	PF00557.16
CNAG_05657	16.0651	7.6649	7.62598	0.477114	0.474692	-1.06759	-1.07494	1417	877821	879237	-	14	877821	879237	cytoplasmic protein	CNAG_05657:cytoplasmic protein	PF00106.17
CNAG_06468	93.4233	47.7362	44.3809	0.510967	0.475052	-0.968698	-1.07384	2477	554789	557265	+	13	554789	557265	nucleolar GTP-binding protein 1	CNAG_06468:nucleolar GTP-binding protein 1	PF01926.15,PF06858.6,PF08155.3
CNAG_02901	198.43	98.2192	94.2781	0.494982	0.47512	-1.01455	-1.07364	808	493763	494570	+	3	493763	494570	glycine rich protein	CNAG_02901:glycine rich protein	PF01423.14
CNAG_04163	154.272	91.138	73.3126	0.590764	0.475218	-0.759347	-1.07334	3429	171074	174502	+	9	171074	174502	conserved hypothetical protein	CNAG_04163:conserved hypothetical protein
CNAG_05118	61.929	33.5675	29.4425	0.542031	0.475423	-0.883552	-1.07272	1258	475931	477188	+	4	475931	477188	conserved hypothetical protein	CNAG_05118:conserved hypothetical protein
CNAG_01229	16.4287	6.2802	7.8133	0.38227	0.475588	-1.38734	-1.07222	2158	875972	878129	+	5	875972	878129	L-mandelate dehydrogenase	CNAG_01229:L-mandelate dehydrogenase	PF00173.20,PF01070.10
CNAG_04933	2.64418	2.16507	1.25767	0.818804	0.475637	-0.28841	-1.07207	1315	13551	14865	-	4	13551	14865	conserved hypothetical protein	CNAG_04933:conserved hypothetical protein
CNAG_06798	77.2063	47.3867	36.7679	0.613767	0.476229	-0.704236	-1.07027	2402	8116	10517	+	2	8116	10517	WD-repeat protein	CNAG_06798:WD-repeat protein	PF00400.24
CNAG_01111	116.682	59.4742	55.576	0.509712	0.476303	-0.972245	-1.07005	1078	1183338	1184415	-	5	1183338	1184415	eukaryotic translation initiation factor 3 subunit 11	CNAG_01111:eukaryotic translation initiation factor 3 subunit 11
CNAG_01849	7.29424	2.98168	3.47577	0.408771	0.476508	-1.29063	-1.06943	331	1083357	1083687	-	11	1083357	1083687	predicted protein	CNAG_01849:predicted protein
CNAG_04091	6.28022	3.83376	2.99465	0.610451	0.476838	-0.712053	-1.06843	671	1596769	1597439	+	2	1596769	1597439	conserved hypothetical protein	CNAG_04091:conserved hypothetical protein
CNAG_06756	24.9837	17.1893	11.9195	0.688021	0.477093	-0.539475	-1.06766	951	127223	128173	-	2	127223	128173	pre-rRNA-processing protein ESF2	CNAG_06756:pre-rRNA-processing protein ESF2
CNAG_03693	161.744	70.7093	77.3293	0.437169	0.478098	-1.19374	-1.06462	568	549412	549979	+	2	549412	549979	60s ribosomal protein l19	CNAG_03693:60s ribosomal protein l19	PF00298.11,PF03946.6
CNAG_07381	23.6684	10.5518	11.3177	0.445817	0.47818	-1.16548	-1.06437	2905	1884010	1886914	-	1	1884010	1886914	ATP-dependent RNA helicase prh1	CNAG_07381:ATP-dependent RNA helicase prh1	PF00271.23,PF04408.15,PF07717.8
CNAG_05087	0.661522	0.41323	0.316483	0.624665	0.478416	-0.678845	-1.06366	2515	406679	409193	+	4	406679	409193	conserved hypothetical protein	CNAG_05087:conserved hypothetical protein
CNAG_05260	70.8795	43.4188	33.9242	0.612572	0.478619	-0.707049	-1.06305	2541	869514	872054	+	4	869514	872054	glutamate decarboxylase	CNAG_05260:glutamate decarboxylase	PF00282.11
CNAG_05574	6.22682	2.94279	2.98508	0.4726	0.479392	-1.08131	-1.06072	1342	659973	661314	-	14	659973	661314	conserved hypothetical protein	CNAG_05574:conserved hypothetical protein	PF06432.3
CNAG_02064	25.8148	10.6268	12.3797	0.411656	0.479557	-1.28049	-1.06023	6132	1290929	1297060	+	6	1290929	1297060	helicase	CNAG_02064:helicase	PF00176.15,PF00271.23,PF02985.14,PF03130.8
CNAG_02404	343.994	142.381	164.983	0.413904	0.479611	-1.27263	-1.06006	2301	409180	411480	-	6	409180	411480	nuclear segregation protein Bfr1	CNAG_02404:nuclear segregation protein Bfr1	PF00804.17
CNAG_07447	0.56796	0.307322	0.272951	0.541098	0.480581	-0.886039	-1.05715	1096	1561568	1562663	+	5	1561568	1562663	conserved hypothetical protein	CNAG_07447:conserved hypothetical protein
CNAG_02691	18.2527	7.1257	8.77367	0.390391	0.480677	-1.35701	-1.05686	1649	1005945	1007593	+	3	1005945	1007593	conserved hypothetical protein	CNAG_02691:conserved hypothetical protein
CNAG_03476	273.976	126.035	131.836	0.460022	0.481196	-1.12023	-1.0553	2821	1055982	1058802	-	8	1055982	1058802	chimeric spermidine synthase/saccharopine dehydrogenase	CNAG_03476:chimeric spermidine synthase/saccharopine dehydrogenase	PF01564.9,PF03435.10,PF08242.4
CNAG_06443	283.804	117.056	136.658	0.412455	0.481523	-1.27769	-1.05432	2660	499100	501759	-	13	499100	501759	heat shock protein 70	CNAG_06443:heat shock protein 70	PF00012.12
CNAG_04903	227.661	136.071	109.723	0.597693	0.481959	-0.742524	-1.05302	602	71891	72492	+	10	71891	72492	conserved hypothetical protein	CNAG_04903:conserved hypothetical protein
CNAG_06779	183.949	132.171	88.6593	0.71852	0.481979	-0.476901	-1.05296	674	60778	61451	-	2	60778	61451	pre-mRNA splicing factor	CNAG_06779:pre-mRNA splicing factor	PF01423.14
CNAG_05360	43.2639	20.9059	20.863	0.483217	0.482225	-1.04926	-1.05222	2614	89594	92207	+	14	89594	92207	ATP-dependent RNA helicase MAK5	CNAG_05360:ATP-dependent RNA helicase MAK5	PF00270.21,PF00271.23
CNAG_01162	35.1715	17.8881	16.9668	0.508597	0.482402	-0.975406	-1.05169	1452	1040056	1041507	-	5	1040056	1041507	conserved hypothetical protein	CNAG_01162:conserved hypothetical protein
CNAG_06426	201.349	136.334	97.2145	0.677099	0.482815	-0.562561	-1.05046	397	445804	446200	+	13	445804	446200	conserved hypothetical protein	CNAG_06426:conserved hypothetical protein	PF01423.14
CNAG_02378	639.145	341.166	308.593	0.533785	0.482822	-0.905668	-1.05044	965	476369	477333	-	6	476369	477333	nucleolar protein family A member 2	CNAG_02378:nucleolar protein family A member 2	PF01248.18
CNAG_00785	807.697	354.112	390.06	0.438421	0.482928	-1.18961	-1.05012	2129	2063489	2065617	+	1	2063489	2065617	translation initiation factor	CNAG_00785:translation initiation factor	PF00270.21,PF00271.23
CNAG_01679	273.575	144.334	132.213	0.527586	0.483278	-0.922521	-1.04907	863	586213	587075	+	11	586213	587075	conserved hypothetical protein	CNAG_01679:conserved hypothetical protein	PF00312.14
CNAG_05801	22.6855	16.1176	10.9819	0.710479	0.484094	-0.493136	-1.04664	934	913185	914118	-	7	913185	914118	conserved hypothetical protein	CNAG_05801:conserved hypothetical protein
CNAG_02687	202.767	69.401	98.2326	0.34227	0.484461	-1.54679	-1.04555	1153	1014238	1015390	+	3	1014238	1015390	conserved hypothetical protein	CNAG_02687:conserved hypothetical protein
CNAG_04914	222.281	125.849	107.738	0.56617	0.484694	-0.820692	-1.04485	831	39545	40375	-	10	39545	40375	conserved hypothetical protein	CNAG_04914:conserved hypothetical protein	PF01423.14
CNAG_02049	2.43843	2.15109	1.1823	0.882161	0.484861	-0.180887	-1.04436	2035	1332018	1334052	-	6	1332018	1334052	proline dehydrogenase	CNAG_02049:proline dehydrogenase	PF01619.10
CNAG_00748	16.0334	8.98326	7.77696	0.560284	0.485047	-0.835771	-1.0438	1398	1962552	1963949	-	1	1962552	1963949	conserved hypothetical protein	CNAG_00748:conserved hypothetical protein
CNAG_02821	18.3277	10.6627	8.89626	0.581782	0.485399	-0.78145	-1.04276	759	693482	694240	+	3	693482	694240	conserved hypothetical protein	CNAG_02821:conserved hypothetical protein
CNAG_05239	22.8419	10.9534	11.0994	0.479529	0.485921	-1.06031	-1.04121	697	811566	812262	+	4	811566	812262	cytoplasmic protein	CNAG_05239:cytoplasmic protein
CNAG_05831	6.70462	2.51531	3.25791	0.375161	0.485921	-1.41442	-1.04121	660	989382	990041	+	7	989382	990041	Brt1	CNAG_05831:Brt1	PF01042.13
CNAG_07821	0.947392	0.634687	0.460358	0.669931	0.485921	-0.577916	-1.04121	830	839199	840028	+	4	839199	840028	conserved hypothetical protein	CNAG_07821:conserved hypothetical protein
CNAG_03878	55.4834	28.2597	26.9605	0.509337	0.485921	-0.973307	-1.04121	1483	1070877	1072359	+	2	1070877	1072359	conserved hypothetical protein	CNAG_03878:conserved hypothetical protein
CNAG_06121	106.926	73.6112	52.0236	0.688432	0.486539	-0.538614	-1.03937	1050	367447	368496	+	12	367447	368496	conserved hypothetical protein	CNAG_06121:conserved hypothetical protein	PF00226.23
CNAG_05458	19.6382	15.4565	9.57712	0.787063	0.487678	-0.34545	-1.036	1419	363830	365248	-	14	363830	365248	endo-1,3(4)-beta-glucanase	CNAG_05458:endo-1,3(4)-beta-glucanase
CNAG_05597	65.5986	35.0347	32.0027	0.534077	0.487856	-0.904881	-1.03547	727	720521	721247	-	14	720521	721247	POS9-activating factor FAP7	CNAG_05597:POS9-activating factor FAP7
CNAG_00603	43.5437	32.4436	21.2521	0.745081	0.488063	-0.42453	-1.03486	1243	1550323	1551565	-	1	1550323	1551565	pre-rRNA-processing protein PNO1	CNAG_00603:pre-rRNA-processing protein PNO1	PF00013.21
CNAG_05028	162.076	100.412	79.1416	0.619536	0.488299	-0.690741	-1.03416	1545	257930	259474	+	4	257930	259474	cysteine synthase	CNAG_05028:cysteine synthase	PF00291.17
CNAG_01751	58.8865	64.9088	28.7568	1.10227	0.488343	0.140477	-1.03403	867	792366	793232	+	11	792366	793232	conserved hypothetical protein	CNAG_01751:conserved hypothetical protein
CNAG_00820	22.4178	13.3117	10.9514	0.593802	0.488513	-0.751946	-1.03353	1120	2172042	2173161	+	1	2172042	2173161	prephenate dehydratase	CNAG_00820:prephenate dehydratase	PF00800.10
CNAG_03520	43.3197	24.8633	21.1656	0.57395	0.488591	-0.801003	-1.0333	961	1175795	1176755	-	8	1175795	1176755	conserved hypothetical protein	CNAG_03520:conserved hypothetical protein
CNAG_04988	0.945923	0.62077	0.462324	0.656259	0.488754	-0.607664	-1.03282	2246	156768	159013	-	4	156768	159013	carboxypeptidase s	CNAG_04988:carboxypeptidase s	PF01546.20,PF07687.6
CNAG_07756	34.9652	34.6278	17.1182	0.990349	0.489579	-0.0139909	-1.03039	2128	42531	44658	-	9	42531	44658	cell division control protein	CNAG_07756:cell division control protein	PF00400.24
CNAG_00394	93.2341	64.8092	45.6609	0.695124	0.489745	-0.524658	-1.0299	764	1037240	1038003	+	1	1037240	1038003	diphthamide biosynthesis protein 3	CNAG_00394:diphthamide biosynthesis protein 3	PF05207.5
CNAG_03484	24.0042	10.9463	11.7561	0.456015	0.489751	-1.13285	-1.02988	2395	1081119	1083513	+	8	1081119	1083513	conserved hypothetical protein	CNAG_03484:conserved hypothetical protein	PF08202.3
CNAG_05085	51.2243	28.7627	25.1426	0.561505	0.490834	-0.832629	-1.02669	1210	403754	404963	-	4	403754	404963	deoxyhypusine hydroxylase	CNAG_05085:deoxyhypusine hydroxylase	PF02985.14,PF03130.8
CNAG_03641	300.993	143.976	147.738	0.478337	0.490836	-1.0639	-1.02669	1888	415425	417312	-	2	415425	417312	eukaryotic translation initiation factor 3 subunit 7	CNAG_03641:eukaryotic translation initiation factor 3 subunit 7	PF05091.4
CNAG_01944	6.41595	3.04121	3.15126	0.474008	0.49116	-1.07702	-1.02573	387	1333188	1333574	-	11	1333188	1333574	predicted protein	CNAG_01944:predicted protein
CNAG_04308	18.2986	7.10072	8.98885	0.388047	0.491232	-1.3657	-1.02552	1638	528315	529952	+	9	528315	529952	short chain 3-hydroxyacyl-CoA dehydrogenase	CNAG_04308:short chain 3-hydroxyacyl-CoA dehydrogenase	PF00725.14,PF02737.10
CNAG_04235	189.455	97.6129	93.0692	0.515229	0.491246	-0.956715	-1.02548	702	363341	364042	+	9	363341	364042	conserved hypothetical protein	CNAG_04235:conserved hypothetical protein	PF05047.8
CNAG_06563	288.045	139.232	142.028	0.483368	0.493076	-1.04881	-1.02012	1108	124103	125210	-	7	124103	125210	eukaryotic translation initiation factor 3 subunit EifCf	CNAG_06563:eukaryotic translation initiation factor 3 subunit EifCf	PF01398.13
CNAG_04776	150.613	74.4774	74.2683	0.494497	0.493108	-1.01597	-1.02002	1549	434277	435825	-	10	434277	435825	homoserine dehydrogenase Hom6	CNAG_04776:homoserine dehydrogenase Hom6	PF00742.11,PF03447.8
CNAG_04062	42.8748	26.687	21.1471	0.62244	0.493228	-0.683992	-1.01967	2762	1529868	1532629	+	2	1529868	1532629	WD repeat-containing protein	CNAG_04062:WD repeat-containing protein	PF08159.4
CNAG_05316	7.99698	7.43694	3.94433	0.92997	0.493228	-0.104745	-1.01967	1214	1036081	1037294	+	4	1036081	1037294	inositol oxygenase	CNAG_05316:inositol oxygenase	PF05153.7
CNAG_00582	32.4273	15.8221	16.0043	0.487926	0.493545	-1.03526	-1.01875	961	1498614	1499574	-	1	1498614	1499574	conserved hypothetical protein	CNAG_00582:conserved hypothetical protein
CNAG_01807	31.89	15.4253	15.7662	0.483705	0.494394	-1.0478	-1.01627	4003	974081	978083	+	11	974081	978083	ATP dependent helicase	CNAG_01807:ATP dependent helicase	PF09416.2
CNAG_06228	59.1859	29.4138	29.2859	0.496973	0.494812	-1.00876	-1.01505	3277	683316	686592	-	12	683316	686592	MIF4G/MA4 domain-containing protein	CNAG_06228:MIF4G/MA4 domain-containing protein	PF02847.9,PF02854.11
CNAG_04312	100.429	51.4409	49.7127	0.512211	0.495003	-0.965191	-1.01449	1712	536152	537863	+	9	536152	537863	mannose-6-phosphate isomerase	CNAG_04312:mannose-6-phosphate isomerase	PF01238.13
CNAG_00633	25.9382	11.9213	12.8533	0.459604	0.495537	-1.12154	-1.01294	4598	1633877	1638474	+	1	1633877	1638474	conserved hypothetical protein	CNAG_00633:conserved hypothetical protein
CNAG_02573	17.3957	11.1673	8.62184	0.641959	0.495631	-0.639448	-1.01266	1020	1334064	1335083	+	3	1334064	1335083	conserved hypothetical protein	CNAG_02573:conserved hypothetical protein
CNAG_04179	283.582	125.753	140.759	0.443445	0.496359	-1.17317	-1.01054	2189	215048	217236	-	9	215048	217236	lysine-tRNA ligase	CNAG_04179:lysine-tRNA ligase	PF00152.12,PF01336.17
CNAG_01358	4.23489	4.6515	2.10226	1.09837	0.496414	0.13537	-1.01038	774	507680	508453	-	5	507680	508453	conserved hypothetical protein	CNAG_01358:conserved hypothetical protein
CNAG_04791	56.1161	32.299	27.8593	0.575574	0.496459	-0.796926	-1.01025	1238	391294	392531	+	10	391294	392531	conserved hypothetical protein	CNAG_04791:conserved hypothetical protein
CNAG_06800	569.825	392.935	283.251	0.689571	0.497085	-0.536229	-1.00843	715	5343	6057	+	2	5343	6057	conserved hypothetical protein	CNAG_06800:conserved hypothetical protein
CNAG_03232	42.6614	34.8546	21.2153	0.817006	0.497296	-0.291582	-1.00782	2033	402107	404139	+	8	402107	404139	Lactamase_B	CNAG_03232:Lactamase_B	PF00753.19
CNAG_04698	177.764	85.223	88.4381	0.479415	0.497501	-1.06065	-1.00723	1074	664522	665595	-	10	664522	665595	cytoplasmic protein	CNAG_04698:cytoplasmic protein	PF05516.3
CNAG_06626	75.8687	34.6887	37.7815	0.45722	0.497985	-1.12904	-1.00583	2726	312436	315161	+	7	312436	315161	pre-mRNA splicing factor	CNAG_06626:pre-mRNA splicing factor	PF00271.23,PF04408.15,PF07717.8
CNAG_00999	19.9887	10.6661	9.96301	0.533608	0.498432	-0.906149	-1.00453	1081	1472184	1473264	-	5	1472184	1473264	conserved hypothetical protein	CNAG_00999:conserved hypothetical protein
CNAG_03862	93.3552	55.6004	46.5348	0.595579	0.49847	-0.747635	-1.00442	1070	1035431	1036500	+	2	1035431	1036500	conserved hypothetical protein	CNAG_03862:conserved hypothetical protein	PF00240.15,PF00256.15,PF02179.8
CNAG_07637	101.696	53.2134	50.753	0.523259	0.499065	-0.934402	-1.0027	1053	718424	719476	+	6	718424	719476	LSU ribosomal protein L3P	CNAG_07637:LSU ribosomal protein L3P	PF00297.14
CNAG_04204	123.553	85.2306	61.6718	0.68983	0.499152	-0.535688	-1.00245	500	285709	286208	-	9	285709	286208	transcription initiation protein spt4	CNAG_04204:transcription initiation protein spt4	PF06093.5
CNAG_05436	1.29702	0.755957	0.648259	0.58284	0.499804	-0.778829	-1.00056	1392	307532	308923	+	14	307532	308923	conserved hypothetical protein	CNAG_05436:conserved hypothetical protein	PF03184.11,PF05225.8
CNAG_06252	9.02646	5.6808	4.5161	0.62935	0.500318	-0.668066	-0.999084	2438	746822	749259	+	12	746822	749259	conserved hypothetical protein	CNAG_06252:conserved hypothetical protein	PF00172.10
CNAG_07857	73.1848	37.1433	36.6386	0.507527	0.500631	-0.978444	-0.99818	3233	787504	790736	+	10	787504	790736	conserved hypothetical protein	CNAG_07857:conserved hypothetical protein	PF00397.18
CNAG_03359	127.654	69.4166	63.9239	0.543786	0.500758	-0.878889	-0.997814	529	744214	744742	+	8	744214	744742	hypothetical protein	CNAG_03359:hypothetical protein	PF09576.2
CNAG_04870	1.0933	1.0037	0.548121	0.918053	0.501347	-0.12335	-0.996118	2815	150964	153778	+	10	150964	153778	conserved hypothetical protein	CNAG_04870:conserved hypothetical protein
CNAG_04334	190.022	96.2771	95.3092	0.506662	0.501568	-0.980906	-0.995483	897	594998	595894	-	9	594998	595894	conserved hypothetical protein	CNAG_04334:conserved hypothetical protein
CNAG_02079	73.5373	29.3571	36.8969	0.399214	0.501745	-1.32476	-0.994975	4470	1254460	1258929	-	6	1254460	1258929	cytoplasmic protein	CNAG_02079:cytoplasmic protein
CNAG_00391	23.3835	13.9077	11.7341	0.594765	0.501812	-0.749608	-0.994782	1146	1030456	1031601	-	1	1030456	1031601	conserved hypothetical protein	CNAG_00391:conserved hypothetical protein
CNAG_07778	305.629	136.966	153.411	0.448146	0.501951	-1.15796	-0.994381	1325	1103068	1104392	+	9	1103068	1104392	eukaryotic translation initiation factor 2 subunit alpha	CNAG_07778:eukaryotic translation initiation factor 2 subunit alpha	PF00575.15,PF07541.4
CNAG_00441	167.694	117.862	84.1878	0.702843	0.502034	-0.508726	-0.994144	2021	1145469	1147489	-	1	1145469	1147489	IMP dehydrogenase	CNAG_00441:IMP dehydrogenase	PF00478.17,PF00571.20
CNAG_03863	260.767	119.207	130.915	0.45714	0.502041	-1.12929	-0.994124	1542	1036693	1038234	-	2	1036693	1038234	histone H4 arginine methyltransferase RmtA	CNAG_03863:histone H4 arginine methyltransferase RmtA	PF08241.4,PF08242.4
CNAG_02202	163.816	135.163	82.3446	0.825089	0.502666	-0.277379	-0.992328	946	928714	929659	-	6	928714	929659	adenylyl-sulfate kinase	CNAG_02202:adenylyl-sulfate kinase	PF01583.12
CNAG_00657	1.45896	0.707772	0.733383	0.485122	0.502677	-1.04358	-0.992297	785	1708978	1709762	-	1	1708978	1709762	predicted protein	CNAG_00657:predicted protein
CNAG_04576	13.915	12.549	7.00574	0.90183	0.503466	-0.149073	-0.990034	782	989516	990297	-	10	989516	990297	conserved hypothetical protein	CNAG_04576:conserved hypothetical protein
CNAG_05789	53.4489	37.8263	26.9304	0.70771	0.503853	-0.49877	-0.988926	1369	876409	877777	-	7	876409	877777	conserved hypothetical protein	CNAG_05789:conserved hypothetical protein	PF00515.20,PF07719.9
CNAG_06109	261.593	153.821	131.879	0.588018	0.504137	-0.766068	-0.988113	1764	332449	334212	+	12	332449	334212	conserved hypothetical protein	CNAG_06109:conserved hypothetical protein
CNAG_05167	361.934	213.128	182.612	0.588858	0.504546	-0.764009	-0.986942	536	608668	609203	+	4	608668	609203	conserved hypothetical protein	CNAG_05167:conserved hypothetical protein
CNAG_03055	128.906	100.466	65.0527	0.779373	0.504651	-0.359615	-0.986641	594	105424	106017	-	3	105424	106017	conserved hypothetical protein	CNAG_03055:conserved hypothetical protein	PF00096.18
CNAG_03842	1.13407	1.45043	0.572538	1.27896	0.504853	0.354969	-0.986065	2134	985088	987221	+	2	985088	987221	conserved hypothetical protein	CNAG_03842:conserved hypothetical protein
CNAG_02028	25.9507	12.7776	13.1092	0.492378	0.505158	-1.02216	-0.985193	2200	1388990	1391189	-	6	1388990	1391189	CMGC/SRPK protein kinase	CNAG_02028:CMGC/SRPK protein kinase	PF00069.17
CNAG_06879	109.494	73.1677	55.3181	0.668238	0.505217	-0.581567	-0.985024	662	1410103	1410764	-	3	1410103	1410764	conserved hypothetical protein	CNAG_06879:conserved hypothetical protein	PF00571.20
CNAG_06385	66.8227	29.3172	33.7815	0.438732	0.505539	-1.18859	-0.984106	685	354340	355024	-	13	354340	355024	GAF domain nucleotide-binding protein	CNAG_06385:GAF domain nucleotide-binding protein	PF01590.18
CNAG_05186	15.9851	19.6637	8.08316	1.23013	0.505669	0.298812	-0.983735	983	668043	669025	+	4	668043	669025	conserved hypothetical protein	CNAG_05186:conserved hypothetical protein
CNAG_06005	54.971	27.5539	27.8282	0.501245	0.506234	-0.996413	-0.982124	3065	57220	60284	+	12	57220	60284	conserved hypothetical protein	CNAG_06005:conserved hypothetical protein	PF00400.24
CNAG_06090	25.7116	15.9681	13.0295	0.621046	0.506755	-0.687228	-0.98064	2198	272537	274734	+	12	272537	274734	conserved hypothetical protein	CNAG_06090:conserved hypothetical protein
CNAG_00784	16.3545	12.0263	8.29427	0.735347	0.507155	-0.443502	-0.979503	1121	2062189	2063309	-	1	2062189	2063309	conserved hypothetical protein	CNAG_00784:conserved hypothetical protein
CNAG_04202	20.7737	10.7493	10.5464	0.517446	0.507679	-0.950519	-0.978013	2239	281725	283963	-	9	281725	283963	iron hydrogenase	CNAG_04202:iron hydrogenase	PF02906.6
CNAG_03794	124.404	71.7466	63.1753	0.576723	0.507824	-0.79405	-0.977599	1620	830386	832005	-	2	830386	832005	endoplasmic reticulum protein	CNAG_03794:endoplasmic reticulum protein
CNAG_06235	156.854	74.7684	79.6578	0.476676	0.507848	-1.06892	-0.977532	1410	698588	699997	+	12	698588	699997	conserved hypothetical protein	CNAG_06235:conserved hypothetical protein	PF05891.4
CNAG_06545	85.5669	34.9044	43.4781	0.407919	0.508118	-1.29364	-0.976764	2244	71018	73261	-	7	71018	73261	pim1 protein + RNA transport protein 2	CNAG_06545:pim1 protein + RNA transport protein 2	PF00415.10
CNAG_03159	108.34	57.6344	55.0686	0.531976	0.508292	-0.910568	-0.976269	954	213450	214403	-	8	213450	214403	cytoplasmic protein	CNAG_03159:cytoplasmic protein	PF00023.22
CNAG_05627	25.0367	11.7421	12.729	0.468994	0.508414	-1.09236	-0.975923	2495	799930	802424	+	14	799930	802424	ATP-dependent rRNA helicase SPB4	CNAG_05627:ATP-dependent rRNA helicase SPB4	PF00270.21,PF00271.23
CNAG_02129	627.528	305.862	319.732	0.487409	0.50951	-1.0368	-0.972817	3156	1119924	1123079	-	6	1119924	1123079	conserved hypothetical protein	CNAG_02129:conserved hypothetical protein
CNAG_00684	82.5373	55.1732	42.0571	0.668463	0.509552	-0.58108	-0.972698	1004	1782649	1783652	-	1	1782649	1783652	ribulose-phosphate 3-epimerase	CNAG_00684:ribulose-phosphate 3-epimerase	PF00834.11
CNAG_06357	22.1621	13.2558	11.2941	0.59813	0.509614	-0.741468	-0.972524	2046	284115	286160	-	13	284115	286160	conserved hypothetical protein	CNAG_06357:conserved hypothetical protein
CNAG_04663	7.65357	5.40397	3.90079	0.706072	0.509669	-0.502114	-0.972367	1774	738409	740182	+	10	738409	740182	conserved hypothetical protein	CNAG_04663:conserved hypothetical protein
CNAG_00021	46.2619	24.7539	23.5811	0.535081	0.509731	-0.90217	-0.972193	1576	66948	68523	-	1	66948	68523	adenosylmethionine decarboxylase	CNAG_00021:adenosylmethionine decarboxylase	PF01536.8
CNAG_04797	114.295	50.7526	58.2624	0.444049	0.509754	-1.17121	-0.972127	1244	374806	376049	-	10	374806	376049	signal recognition particle protein	CNAG_04797:signal recognition particle protein	PF01922.9
CNAG_01907	27.093	17.9057	13.8128	0.660896	0.509828	-0.597504	-0.971917	2992	1233695	1236686	+	11	1233695	1236686	other/PLK protein kinase	CNAG_01907:other/PLK protein kinase	PF00069.17,PF00659.10,PF07714.9
CNAG_01680	19.8928	12.8429	10.1501	0.645604	0.510242	-0.63128	-0.970747	2966	587214	590179	-	11	587214	590179	methylcrotonoyl-Coenzyme A carboxylase 1	CNAG_01680:methylcrotonoyl-Coenzyme A carboxylase 1	PF00289.14,PF00364.14,PF02785.11,PF02786.9
CNAG_06273	79.2028	56.0481	40.426	0.707653	0.510412	-0.498885	-0.970267	1033	54456	55488	-	13	54456	55488	Rrs1 protein	CNAG_06273:Rrs1 protein	PF04939.4
CNAG_06381	107.882	58.7102	55.1169	0.544208	0.510901	-0.877769	-0.968884	3077	340651	343727	-	13	340651	343727	DUF221 family protein	CNAG_06381:DUF221 family protein	PF02714.7
CNAG_02209	305.627	185.072	156.353	0.605549	0.511579	-0.723686	-0.96697	2056	911734	913789	+	6	911734	913789	small nuclear ribonucleoprotein	CNAG_02209:small nuclear ribonucleoprotein	PF01798.10,PF08060.5,PF08156.5
CNAG_03115	22.3855	13.6213	11.4574	0.608486	0.511821	-0.716705	-0.966288	2402	85097	87498	+	8	85097	87498	conserved hypothetical protein	CNAG_03115:conserved hypothetical protein	PF00172.10
CNAG_03037	34.0321	25.8897	17.4294	0.760743	0.512145	-0.394518	-0.965375	1731	143451	145181	+	3	143451	145181	WDR8 protein	CNAG_03037:WDR8 protein	PF00400.24
CNAG_07629	47.6183	23.5117	24.4161	0.493754	0.512747	-1.01814	-0.963681	2526	297540	300065	-	6	297540	300065	endopolyphosphatase	CNAG_07629:endopolyphosphatase	PF00149.20
CNAG_07701	62.9785	55.7903	32.3922	0.885863	0.514337	-0.174844	-0.959215	920	1337017	1337936	-	7	1337017	1337936	conserved hypothetical protein	CNAG_07701:conserved hypothetical protein
CNAG_07900	11.9947	9.89602	6.17191	0.825031	0.514552	-0.277479	-0.958611	866	193456	194321	+	12	193456	194321	conserved hypothetical protein	CNAG_07900:conserved hypothetical protein
CNAG_03636	73.5273	55.6213	37.8539	0.756472	0.514827	-0.402642	-0.95784	685	400430	401114	+	2	400430	401114	DNA-directed RNA polymerase	CNAG_03636:DNA-directed RNA polymerase	PF01193.16
CNAG_00752	60.1095	16.118	30.9591	0.268145	0.515046	-1.89892	-0.957227	1651	1972845	1974495	+	1	1972845	1974495	transducin family protein	CNAG_00752:transducin family protein	PF00400.24
CNAG_01429	26.4743	14.2387	13.6377	0.537832	0.51513	-0.894773	-0.956991	1547	329774	331320	-	5	329774	331320	conserved hypothetical protein	CNAG_01429:conserved hypothetical protein	PF07524.5
CNAG_03260	101.858	69.3334	52.4708	0.680689	0.515139	-0.554932	-0.956967	751	510638	511388	-	8	510638	511388	ribosomal protein L6	CNAG_03260:ribosomal protein L6	PF00347.15
CNAG_00194	30.1442	21.8799	15.5317	0.725841	0.515246	-0.462275	-0.956665	887	528474	529360	+	1	528474	529360	conserved hypothetical protein	CNAG_00194:conserved hypothetical protein
CNAG_00538	159.355	112.789	82.1087	0.707783	0.515257	-0.498621	-0.956637	632	1371028	1371659	-	1	1371028	1371659	conserved hypothetical protein	CNAG_00538:conserved hypothetical protein	PF06747.5
CNAG_01379	244.442	223.866	126.033	0.915824	0.515595	-0.126858	-0.955689	531	447637	448167	-	5	447637	448167	UPF0390 protein	CNAG_01379:UPF0390 protein	PF09495.1
CNAG_01780	76.4477	39.5162	39.4401	0.516905	0.51591	-0.952028	-0.95481	1959	866409	868367	+	11	866409	868367	cytoplasmic protein	CNAG_01780:cytoplasmic protein	PF01926.15,PF02824.13
CNAG_04983	36.7278	16.4156	18.9504	0.446954	0.515967	-1.1618	-0.954649	966	145331	146296	+	4	145331	146296	conserved hypothetical protein	CNAG_04983:conserved hypothetical protein	PF00383.14
CNAG_06531	8.05557	4.83319	4.15696	0.599982	0.516036	-0.737009	-0.954457	3786	25662	29447	+	7	25662	29447	conserved hypothetical protein	CNAG_06531:conserved hypothetical protein	PF04082.10
CNAG_05283	27.7124	12.9304	14.301	0.466594	0.516049	-1.09976	-0.954419	2284	930227	932510	+	4	930227	932510	coenzyme A transporter	CNAG_05283:coenzyme A transporter	PF00153.19
CNAG_06865	49.3718	32.939	25.492	0.667162	0.516327	-0.58389	-0.953643	1465	36241	37705	-	5	36241	37705	conserved hypothetical protein	CNAG_06865:conserved hypothetical protein
CNAG_03065	577.76	340.378	298.487	0.589134	0.516628	-0.763333	-0.952802	911	73257	74167	-	3	73257	74167	ER-derived vesicles protein ERV14	CNAG_03065:ER-derived vesicles protein ERV14	PF03311.6
CNAG_01820	462.58	339.823	239.331	0.734626	0.517383	-0.444919	-0.950697	2675	1000078	1002752	+	11	1000078	1002752	pyruvate kinase	CNAG_01820:pyruvate kinase	PF00224.13,PF02887.8
CNAG_04361	97.9408	54.0303	50.7447	0.551663	0.518116	-0.85814	-0.948653	3417	668923	672339	-	9	668923	672339	conserved hypothetical protein	CNAG_04361:conserved hypothetical protein
CNAG_03080	239.285	95.099	124.097	0.39743	0.518614	-1.33123	-0.947266	1671	41310	42980	+	3	41310	42980	fatty acid elongase	CNAG_03080:fatty acid elongase	PF01151.10
CNAG_04775	30.8616	22.8234	16.0173	0.739541	0.519003	-0.435299	-0.946186	850	435988	436837	+	10	435988	436837	conserved hypothetical protein	CNAG_04775:conserved hypothetical protein
CNAG_01666	138.233	85.3331	71.7558	0.617314	0.519094	-0.695923	-0.945933	757	558663	559419	+	11	558663	559419	hypothetical protein	CNAG_01666:hypothetical protein
CNAG_00589	34.3627	21.8452	17.8428	0.635723	0.519249	-0.653529	-0.945503	1047	1515932	1516978	-	1	1515932	1516978	conserved hypothetical protein	CNAG_00589:conserved hypothetical protein	PF01812.12
CNAG_02198	54.1249	32.4757	28.1067	0.600015	0.519294	-0.73693	-0.945378	965	934607	935571	+	6	934607	935571	metalloprotease ATP23	CNAG_02198:metalloprotease ATP23
CNAG_02583	41.7978	21.8108	21.7357	0.521818	0.520021	-0.938381	-0.943357	1967	1305205	1307171	-	3	1305205	1307171	Trmt11 protein	CNAG_02583:Trmt11 protein	PF01170.10
CNAG_03443	0.140016	0.211052	0.0728965	1.50734	0.52063	0.592009	-0.941671	652	962315	962966	+	8	962315	962966	predicted protein	CNAG_03443:predicted protein
CNAG_07673	0.280032	0.422105	0.145793	1.50734	0.52063	0.592009	-0.941671	408	785020	785427	-	7	785020	785427	predicted protein	CNAG_07673:predicted protein
CNAG_07697	0.516504	0.692044	0.268907	1.33986	0.52063	0.422084	-0.941671	444	1327591	1328034	+	7	1327591	1328034	predicted protein	CNAG_07697:predicted protein
CNAG_04442	0.223487	0.224581	0.116354	1.0049	0.52063	0.00704614	-0.941671	369	879688	880056	-	9	879688	880056	conserved hypothetical protein	CNAG_04442:conserved hypothetical protein
CNAG_02018	0.145814	0.0732637	0.0759148	0.502448	0.52063	-0.992954	-0.941671	2443	1543562	1546004	+	11	1543562	1546004	conserved hypothetical protein	CNAG_02018:conserved hypothetical protein
CNAG_06890	0.550123	0.253374	0.28641	0.460577	0.52063	-1.11848	-0.941671	2429	1434628	1437056	-	3	1434628	1437056	membrane transporter	CNAG_06890:membrane transporter	PF07690.8
CNAG_05092	0.247263	0	0.128732	0	0.52063	0	0	444	417487	417930	-	4	417487	417930	predicted protein	CNAG_05092:predicted protein
CNAG_07666	0.273443	0	0.142363	0	0.52063	0	0	332	585229	585560	+	7	585229	585560	predicted protein	CNAG_07666:predicted protein	PF00188.18
CNAG_02711	0.749764	0.973186	0.390349	1.29799	0.52063	0.37628	-0.941671	1303	942645	943947	-	3	942645	943947	conserved hypothetical protein	CNAG_02711:conserved hypothetical protein
CNAG_03460	0.235568	0.0394535	0.122644	0.167483	0.52063	-2.57792	-0.941671	1191	1004986	1006176	-	8	1004986	1006176	phosphoglycerate dehydrogenase	CNAG_03460:phosphoglycerate dehydrogenase	PF00389.22,PF02826.11
CNAG_07585	0.100184	0	0.0521587	0	0.52063	0	0	823	2118	2940	-	11	2118	2940	predicted protein	CNAG_07585:predicted protein
CNAG_01636	47.4151	26.4262	24.7548	0.557337	0.522088	-0.843378	-0.937635	752	478609	479360	-	11	478609	479360	peptidyl-prolyl cis-trans isomerase-like 1	CNAG_01636:peptidyl-prolyl cis-trans isomerase-like 1	PF00160.13
CNAG_00104	100.058	42.0636	52.2636	0.420392	0.522333	-1.25019	-0.936958	3751	285901	289651	+	1	285901	289651	mRNA export factor elf1	CNAG_00104:mRNA export factor elf1	PF00005.19,PF00385.16,PF00514.15,PF02985.14
CNAG_06201	49.7101	32.589	25.9756	0.655581	0.522541	-0.609154	-0.936383	1370	604177	605546	+	12	604177	605546	conserved hypothetical protein	CNAG_06201:conserved hypothetical protein
CNAG_04037	234.679	208.896	122.661	0.890135	0.522674	-0.167904	-0.936017	521	1464687	1465207	-	2	1464687	1465207	conserved hypothetical protein	CNAG_04037:conserved hypothetical protein
CNAG_03707	9.5225	6.40545	4.97793	0.672665	0.522755	-0.57204	-0.935794	2133	582885	585017	-	2	582885	585017	efflux protein	CNAG_03707:efflux protein	PF05433.7,PF07690.8
CNAG_01578	85.0285	51.8772	44.4508	0.610115	0.522775	-0.712846	-0.935738	702	341912	342613	+	11	341912	342613	conserved hypothetical protein	CNAG_01578:conserved hypothetical protein	PF00098.15
CNAG_04441	297.711	148.89	155.982	0.500115	0.523937	-0.999669	-0.932536	2437	876566	879002	-	9	876566	879002	polyadenylate-binding protein	CNAG_04441:polyadenylate-binding protein	PF00076.14,PF00658.10
CNAG_05529	13.9101	10.2045	7.28826	0.733606	0.523956	-0.446922	-0.932482	1707	551492	553198	+	14	551492	553198	conserved hypothetical protein	CNAG_05529:conserved hypothetical protein
CNAG_03720	46.337	34.3887	24.3046	0.742143	0.524519	-0.430231	-0.930933	1079	619867	620945	-	2	619867	620945	hydrolase	CNAG_03720:hydrolase	PF02580.8
CNAG_01833	228.155	129.673	119.752	0.568354	0.524874	-0.815139	-0.929958	1251	1034729	1035979	+	11	1034729	1035979	cap binding protein	CNAG_01833:cap binding protein	PF01652.10
CNAG_06471	58.3227	36.1418	30.6344	0.619686	0.525257	-0.690391	-0.928903	646	564366	565011	-	13	564366	565011	ribosomal protein S12	CNAG_06471:ribosomal protein S12	PF00164.17
CNAG_07876	7.26334	5.28301	3.81752	0.727353	0.525588	-0.459272	-0.927996	607	339489	340095	-	14	339489	340095	predicted protein	CNAG_07876:predicted protein
CNAG_07406	25.9245	18.5654	13.6522	0.716133	0.526614	-0.481701	-0.925183	117	222500	222616	-	5	222500	222616	pheromone alpha	CNAG_07406:pheromone alpha	PF08015.3
CNAG_04474	7.61345	4.5018	4.01212	0.591295	0.526979	-0.758049	-0.924183	1889	956412	958300	-	9	956412	958300	monocarboxylic acid transporter	CNAG_04474:monocarboxylic acid transporter	PF07690.8
CNAG_06150	788.607	409.951	415.608	0.519842	0.527015	-0.943854	-0.924084	2764	435495	438258	-	12	435495	438258	heat-shock protein 90	CNAG_06150:heat-shock protein 90	PF00183.10,PF02518.18
CNAG_03153	246.04	132.226	129.701	0.537417	0.527154	-0.895886	-0.923704	1206	198229	199434	+	8	198229	199434	sec14 cytosolic factor	CNAG_03153:sec14 cytosolic factor	PF00650.12,PF03765.7
CNAG_04105	466.475	417.108	246.093	0.894172	0.52756	-0.161376	-0.922592	519	17380	17898	-	9	17380	17898	hypothetical protein	CNAG_04105:hypothetical protein
CNAG_03222	19.6728	9.10473	10.3837	0.462807	0.527818	-1.11152	-0.921888	2150	381032	383181	+	8	381032	383181	RNA lariat debranching enzyme	CNAG_03222:RNA lariat debranching enzyme	PF00149.20,PF05011.5
CNAG_03679	14.4784	10.3009	7.6585	0.711466	0.52896	-0.491133	-0.91877	787	516855	517641	+	2	516855	517641	conserved hypothetical protein	CNAG_03679:conserved hypothetical protein	PF00708.10
CNAG_03057	9.22279	5.13158	4.88222	0.556402	0.529365	-0.8458	-0.917665	2455	99776	102230	-	3	99776	102230	conserved hypothetical protein	CNAG_03057:conserved hypothetical protein	PF02037.19
CNAG_07535	33.7693	15.571	17.8882	0.461099	0.529718	-1.11685	-0.916704	470	1134820	1135289	+	3	1134820	1135289	mitochondrial ribosomal protein s24	CNAG_07535:mitochondrial ribosomal protein s24	PF00886.11
CNAG_05110	206.585	96.2461	109.437	0.465891	0.529743	-1.10193	-0.916634	807	454801	455607	-	4	454801	455607	30s ribosomal protein s13	CNAG_05110:30s ribosomal protein s13	PF00416.14
CNAG_06963	38.3964	25.2678	20.3494	0.658078	0.529982	-0.603669	-0.915984	2303	29042	31344	-	3	29042	31344	sugar transporter	CNAG_06963:sugar transporter	PF00083.16,PF07690.8
CNAG_00934	22.6847	14.8965	12.025	0.656675	0.530096	-0.606748	-0.915675	1674	1595933	1597606	-	5	1595933	1597606	allantoinase	CNAG_00934:allantoinase	PF01979.12
CNAG_05402	133.321	95.2471	70.7305	0.71442	0.530529	-0.485155	-0.914498	1238	214786	216023	+	14	214786	216023	conserved hypothetical protein	CNAG_05402:conserved hypothetical protein
CNAG_06208	919.556	463.395	488.047	0.503933	0.530743	-0.988696	-0.913916	2751	630749	633499	+	12	630749	633499	heat shock protein	CNAG_06208:heat shock protein	PF00012.12
CNAG_04570	87.7696	36.5075	46.6071	0.415947	0.531016	-1.26553	-0.913173	2886	1007076	1009961	-	10	1007076	1009961	conserved hypothetical protein	CNAG_04570:conserved hypothetical protein	PF05383.9
CNAG_04375	70.0914	36.7465	37.2248	0.524265	0.531089	-0.931631	-0.912973	1585	708623	710207	-	9	708623	710207	trans-hexaprenyltranstransferase	CNAG_04375:trans-hexaprenyltranstransferase	PF00348.9
CNAG_05086	163.955	119.307	87.1119	0.727683	0.531316	-0.458617	-0.912359	705	405605	406309	+	4	405605	406309	chromosome 9 open reading frame 74	CNAG_05086:chromosome 9 open reading frame 74	PF09138.3
CNAG_07813	117.923	78.2781	62.6703	0.663805	0.531449	-0.591169	-0.911997	1784	497125	498908	-	4	497125	498908	conserved hypothetical protein	CNAG_07813:conserved hypothetical protein
CNAG_07866	45.0623	45.7596	23.9547	1.01547	0.53159	0.022153	-0.911613	242	1021092	1021333	-	10	1021092	1021333	predicted protein	CNAG_07866:predicted protein
CNAG_00810	59.5044	27.5703	31.6451	0.463331	0.531811	-1.10988	-0.911015	1255	2142564	2143818	-	1	2142564	2143818	polynucleotide kinase 3' phosphatase	CNAG_00810:polynucleotide kinase 3' phosphatase	PF08645.3
CNAG_01004	17.2082	14.4313	9.15486	0.838633	0.532007	-0.253888	-0.910484	2045	1455615	1457659	+	5	1455615	1457659	conserved hypothetical protein	CNAG_01004:conserved hypothetical protein	PF00621.12
CNAG_02773	49.4433	30.3187	26.306	0.613202	0.532043	-0.705566	-0.910385	3335	799011	802345	-	3	799011	802345	PM-scl autoantigen	CNAG_02773:PM-scl autoantigen	PF00570.15,PF01612.12,PF08066.4
CNAG_03270	148.77	99.0588	79.1592	0.665851	0.532091	-0.586728	-0.910256	2040	532342	534381	+	8	532342	534381	adenylosuccinate lyase	CNAG_03270:adenylosuccinate lyase	PF04325.5
CNAG_03930	37.2118	23.1992	19.8014	0.623437	0.532126	-0.681684	-0.91016	891	1210384	1211274	-	2	1210384	1211274	predicted protein	CNAG_03930:predicted protein
CNAG_06229	198.51	105.004	105.687	0.528959	0.532403	-0.918772	-0.90941	961	686899	687859	+	12	686899	687859	conserved hypothetical protein	CNAG_06229:conserved hypothetical protein	PF04969.8,PF05002.7
CNAG_01213	47.7149	20.965	25.4131	0.439381	0.532603	-1.18646	-0.908867	3262	903585	906846	-	5	903585	906846	conserved hypothetical protein	CNAG_01213:conserved hypothetical protein
CNAG_02319	21.1694	17.0148	11.2865	0.803744	0.533153	-0.315192	-0.907378	2297	622570	624866	+	6	622570	624866	conserved hypothetical protein	CNAG_02319:conserved hypothetical protein
CNAG_01885	27.4085	14.4451	14.6141	0.52703	0.533195	-0.924044	-0.907264	2249	1176246	1178494	-	11	1176246	1178494	DNA polymerase sigma	CNAG_01885:DNA polymerase sigma	PF01909.15,PF03828.11
CNAG_01607	19.2296	11.9303	10.2726	0.620414	0.534211	-0.688697	-0.904518	523	401379	401901	-	11	401379	401901	thioredoxin	CNAG_01607:thioredoxin	PF00085.12
CNAG_03298	368.185	218.171	196.693	0.592557	0.534224	-0.754974	-0.904483	849	596575	597423	-	8	596575	597423	hypothetical protein	CNAG_03298:hypothetical protein	PF05680.4
CNAG_00086	47.94	17.8666	25.6154	0.372686	0.534321	-1.42397	-0.904221	2362	241072	243433	+	1	241072	243433	tRNA (guanine-N2-)-methyltransferase	CNAG_00086:tRNA (guanine-N2-)-methyltransferase	PF02005.8
CNAG_03926	59.4529	35.2832	31.7825	0.593464	0.534584	-0.752767	-0.903512	1766	1202683	1204448	+	2	1202683	1204448	methionine aminopeptidase 1	CNAG_03926:methionine aminopeptidase 1	PF00557.16
CNAG_04901	99.589	122.008	53.2847	1.22511	0.535046	0.292917	-0.902266	885	76642	77526	+	10	76642	77526	conserved hypothetical protein	CNAG_04901:conserved hypothetical protein
CNAG_01819	57.4774	30.3971	30.7981	0.528854	0.53583	-0.919059	-0.900151	1003	998397	999399	-	11	998397	999399	ribosomal protein L1	CNAG_01819:ribosomal protein L1	PF00687.13
CNAG_07941	68.6462	42.7545	36.7873	0.622823	0.535896	-0.683106	-0.899974	2815	531153	533967	+	13	531153	533967	conserved hypothetical protein	CNAG_07941:conserved hypothetical protein	PF04146.7
CNAG_03944	402.28	242.525	215.594	0.602877	0.535932	-0.730065	-0.899879	2416	1246460	1248875	-	2	1246460	1248875	chaperone regulator	CNAG_03944:chaperone regulator	PF00226.23,PF00684.11,PF01556.10
CNAG_04044	42.1758	20.5829	22.6134	0.488026	0.536171	-1.03497	-0.899235	1648	1485397	1487044	-	2	1485397	1487044	U3 snoRNP protein	CNAG_04044:U3 snoRNP protein	PF08640.3
CNAG_06405	18.882	11.1039	10.1391	0.588067	0.536972	-0.765948	-0.897081	1771	405564	407334	+	13	405564	407334	conserved hypothetical protein	CNAG_06405:conserved hypothetical protein
CNAG_00163	12.1542	7.09003	6.52871	0.583341	0.537158	-0.777589	-0.896583	3549	442897	446445	-	1	442897	446445	conserved hypothetical protein	CNAG_00163:conserved hypothetical protein
CNAG_07537	10.4021	4.79642	5.59123	0.461099	0.537508	-1.11685	-0.895642	1502	1137099	1138600	+	3	1137099	1138600	mitochondrial GTPase 1	CNAG_07537:mitochondrial GTPase 1	PF01926.15
CNAG_04436	26.6177	20.3495	14.3109	0.764509	0.537644	-0.387394	-0.895278	1143	868743	869885	+	9	868743	869885	conserved hypothetical protein	CNAG_04436:conserved hypothetical protein
CNAG_01498	10.488	7.68254	5.64038	0.732507	0.537793	-0.449086	-0.894876	2317	115811	118127	+	11	115811	118127	arylsulfatase	CNAG_01498:arylsulfatase	PF00884.15,PF09006.3
CNAG_03595	54.6502	29.1881	29.3922	0.534089	0.537824	-0.904847	-0.894795	3818	283529	287346	-	2	283529	287346	conserved hypothetical protein	CNAG_03595:conserved hypothetical protein	PF02714.7
CNAG_04050	380.319	217.956	204.551	0.573087	0.537839	-0.803173	-0.894755	828	1497536	1498363	-	2	1497536	1498363	pre-mRNA splicing factor	CNAG_04050:pre-mRNA splicing factor	PF01423.14
CNAG_02753	182.09	106.542	97.9777	0.585108	0.538072	-0.773225	-0.89413	1234	840610	841843	+	3	840610	841843	endoplasmic reticulum protein	CNAG_02753:endoplasmic reticulum protein
CNAG_05688	36.5076	28.8286	19.6552	0.789659	0.538386	-0.340698	-0.893286	1036	619973	621008	+	7	619973	621008	conserved hypothetical protein	CNAG_05688:conserved hypothetical protein	PF01990.9
CNAG_04370	24.1393	11.4819	13.0165	0.475651	0.539224	-1.07203	-0.891045	6590	691430	698019	+	9	691430	698019	U3 small nucleolar RNA-associated protein 10	CNAG_04370:U3 small nucleolar RNA-associated protein 10	PF02985.14,PF08146.4
CNAG_02923	287.759	125.522	155.281	0.436205	0.539621	-1.19692	-0.889982	619	441724	442342	-	3	441724	442342	mitochondrial 60s ribosomal protein l38	CNAG_02923:mitochondrial 60s ribosomal protein l38	PF00238.11
CNAG_07628	331.822	195.457	179.378	0.589041	0.540584	-0.763559	-0.887408	3042	278456	281497	+	6	278456	281497	translation initiation factor eIF3c	CNAG_07628:translation initiation factor eIF3c	PF01399.19,PF05470.4
CNAG_03728	103.295	63.2919	55.8583	0.612729	0.540764	-0.706679	-0.886928	725	642502	643226	-	2	642502	643226	conserved hypothetical protein	CNAG_03728:conserved hypothetical protein
CNAG_06474	191.446	102.375	103.558	0.534746	0.540923	-0.903075	-0.886506	2181	573397	575577	+	13	573397	575577	heterogeneous nuclear ribonucleoprotein HRP1	CNAG_06474:heterogeneous nuclear ribonucleoprotein HRP1	PF00076.14
CNAG_05309	90.8919	49.7583	49.2378	0.547445	0.541719	-0.869213	-0.884384	1792	1011242	1013033	-	4	1011242	1013033	conserved hypothetical protein	CNAG_05309:conserved hypothetical protein
CNAG_01622	26.0713	13.7331	14.1235	0.526749	0.541727	-0.924811	-0.884362	1403	449070	450472	-	11	449070	450472	conserved hypothetical protein	CNAG_01622:conserved hypothetical protein
CNAG_03281	148.005	82.7544	80.1854	0.559132	0.541774	-0.838739	-0.884236	1424	559491	560914	-	8	559491	560914	glycine-rich RNA binding protein	CNAG_03281:glycine-rich RNA binding protein	PF00076.14
CNAG_00755	10.8455	5.08292	5.88078	0.468664	0.542229	-1.09337	-0.883025	2449	1980250	1982698	+	1	1980250	1982698	conserved hypothetical protein	CNAG_00755:conserved hypothetical protein
CNAG_06751	33.7223	33.8594	18.2962	1.00407	0.542555	0.00585433	-0.882158	2614	143968	146581	+	2	143968	146581	conserved hypothetical protein	CNAG_06751:conserved hypothetical protein	PF00010.18
CNAG_04114	1879.12	771.226	1019.67	0.410419	0.542634	-1.28483	-0.881948	1381	40725	42105	+	9	40725	42105	40S ribosomal protein S0	CNAG_04114:40S ribosomal protein S0	PF00318.12
CNAG_04874	3.87378	2.36226	2.10299	0.609809	0.542879	-0.713571	-0.881298	2018	141306	143323	+	10	141306	143323	conserved hypothetical protein	CNAG_04874:conserved hypothetical protein
CNAG_01528	49.7947	30.8584	27.0465	0.619712	0.543161	-0.690331	-0.880549	1332	190524	191855	-	11	190524	191855	conserved hypothetical protein	CNAG_01528:conserved hypothetical protein	PF03959.5
CNAG_02040	0.809972	1.13243	0.44003	1.39812	0.543266	0.483484	-0.88027	1182	1357885	1359066	+	6	1357885	1359066	conserved hypothetical protein	CNAG_02040:conserved hypothetical protein
CNAG_00052	86.9765	60.358	47.2569	0.693958	0.543329	-0.52708	-0.880101	444	154389	154832	+	1	154389	154832	conserved hypothetical protein	CNAG_00052:conserved hypothetical protein
CNAG_02025	55.8448	26.1389	30.3536	0.468063	0.543534	-1.09523	-0.879557	2200	1401876	1404075	-	6	1401876	1404075	conserved hypothetical protein	CNAG_02025:conserved hypothetical protein	PF05645.5,PF08221.3
CNAG_00010	39.6628	33.6221	21.5645	0.847699	0.543694	-0.238377	-0.879132	3400	36020	39419	-	1	36020	39419	cation transporter	CNAG_00010:cation transporter
CNAG_02257	235.545	169.192	128.074	0.718301	0.543737	-0.477339	-0.87902	1307	772249	773555	+	6	772249	773555	GTP-binding nuclear protein GSP1/Ran	CNAG_02257:GTP-binding nuclear protein GSP1/Ran	PF00071.14,PF08477.5
CNAG_01018	180.628	102.963	98.2563	0.570026	0.543971	-0.810901	-0.878399	2069	1418236	1420304	+	5	1418236	1420304	eukaryotic translation initiation factor 2 gamma	CNAG_01018:eukaryotic translation initiation factor 2 gamma	PF00009.19,PF01530.10,PF03144.17,PF09173.3
CNAG_05810	10.6584	5.73902	5.8084	0.538449	0.544958	-0.893119	-0.875783	1242	932991	934232	-	7	932991	934232	conserved hypothetical protein	CNAG_05810:conserved hypothetical protein	PF04438.8,PF07754.3
CNAG_02388	20.8186	16.9442	11.3584	0.813897	0.545591	-0.297082	-0.874107	1141	459756	460896	+	6	459756	460896	conserved hypothetical protein	CNAG_02388:conserved hypothetical protein
CNAG_06050	6.74692	5.94365	3.68286	0.880944	0.545858	-0.182878	-0.873401	1495	174931	176425	-	12	174931	176425	Uge2p	CNAG_06050:Uge2p	PF01370.13
CNAG_04628	167.681	98.469	91.6061	0.58724	0.546312	-0.767977	-0.872203	1119	840035	841153	-	10	840035	841153	eukaryotic translation initiation factor 6	CNAG_04628:eukaryotic translation initiation factor 6	PF01912.10
CNAG_04155	276.038	206.692	150.805	0.748782	0.546319	-0.417383	-0.872184	537	151480	152016	-	9	151480	152016	small nuclear ribonucleoprotein E	CNAG_04155:small nuclear ribonucleoprotein E	PF01423.14
CNAG_04153	12.7518	9.72429	6.96857	0.762581	0.546476	-0.391038	-0.871769	931	148820	149750	-	9	148820	149750	conserved hypothetical protein	CNAG_04153:conserved hypothetical protein
CNAG_02875	47.9533	24.7579	26.2142	0.516291	0.546661	-0.953744	-0.871281	1712	556616	558327	+	3	556616	558327	conserved hypothetical protein	CNAG_02875:conserved hypothetical protein	PF04031.5
CNAG_02100	100.638	74.5957	55.0788	0.741225	0.547294	-0.432016	-0.869612	5071	1187606	1192676	-	6	1187606	1192676	fatty-acid synthase complex protein	CNAG_02100:fatty-acid synthase complex protein	PF01648.12,PF02801.14
CNAG_01130	83.2491	55.6935	45.5857	0.668999	0.547582	-0.579924	-0.868852	2914	1121528	1124441	-	5	1121528	1124441	conserved hypothetical protein	CNAG_01130:conserved hypothetical protein	PF00023.22,PF00642.16
CNAG_00326	175.698	146.852	96.2124	0.835821	0.547601	-0.258734	-0.868802	2141	833621	835761	+	1	833621	835761	conserved hypothetical protein	CNAG_00326:conserved hypothetical protein
CNAG_07855	43.5943	24.6885	23.9048	0.566325	0.548348	-0.820297	-0.866837	15614	626087	641700	+	10	626087	641700	midasin	CNAG_07855:midasin	PF07726.3,PF07728.6
CNAG_07305	40.202	24.3623	22.0594	0.605995	0.548713	-0.722621	-0.865875	1344	11548	12891	-	1	11548	12891	conserved hypothetical protein	CNAG_07305:conserved hypothetical protein
CNAG_05243	21.353	12.058	11.727	0.564698	0.549195	-0.824448	-0.864609	2089	820542	822630	+	4	820542	822630	xylulokinase	CNAG_05243:xylulokinase
CNAG_02406	32.6668	10.2637	17.9457	0.314195	0.549356	-1.67027	-0.864187	2408	404527	406934	+	6	404527	406934	cell division control protein 45	CNAG_02406:cell division control protein 45	PF02724.6
CNAG_03729	5.85525	3.01663	3.21863	0.5152	0.5497	-0.956794	-0.863283	2840	643554	646393	+	2	643554	646393	peroxisome targeting sequence binding protein	CNAG_03729:peroxisome targeting sequence binding protein	PF00515.20,PF07719.9,PF07721.6
CNAG_02010	5.07316	4.69375	2.7925	0.925213	0.550445	-0.112143	-0.861329	2051	1522326	1524376	-	11	1522326	1524376	tartrate transporter	CNAG_02010:tartrate transporter	PF07690.8
CNAG_01634	89.8197	42.1514	49.4591	0.469289	0.550649	-1.09145	-0.860796	2519	473465	475983	+	11	473465	475983	GTP-binding protein	CNAG_01634:GTP-binding protein	PF01926.15
CNAG_00279	164.782	108.361	90.8285	0.657601	0.551203	-0.604715	-0.859344	953	722186	723138	+	1	722186	723138	conserved hypothetical protein	CNAG_00279:conserved hypothetical protein
CNAG_03899	131.622	57.3779	72.5646	0.435929	0.551309	-1.19784	-0.859067	2846	1130168	1133013	+	2	1130168	1133013	HSP 70 family protein	CNAG_03899:HSP 70 family protein
CNAG_05764	381.442	235.222	210.32	0.616665	0.551381	-0.69744	-0.858878	1204	806440	807643	+	7	806440	807643	30s ribosomal protein s5	CNAG_05764:30s ribosomal protein s5	PF00333.12,PF03719.7
CNAG_04805	85.3468	47.9352	47.0982	0.561652	0.551846	-0.832252	-0.857663	2169	349871	352039	+	10	349871	352039	peptidyl-prolyl isomerase CWC27	CNAG_04805:peptidyl-prolyl isomerase CWC27	PF00160.13
CNAG_00292	84.6476	38.1044	46.7207	0.450153	0.551944	-1.15151	-0.857407	1793	753054	754846	+	1	753054	754846	zinc-finger protein zpr1	CNAG_00292:zinc-finger protein zpr1	PF03367.5
CNAG_06061	522.593	279.614	288.46	0.535051	0.551977	-0.902251	-0.85732	1611	203122	204732	+	12	203122	204732	eukaryotic translation initiation factor 3 subunit 6	CNAG_06061:eukaryotic translation initiation factor 3 subunit 6	PF01399.19,PF02178.11,PF09440.2
CNAG_05287	38.3504	26.276	21.1764	0.685156	0.552183	-0.545495	-0.856782	425	937766	938190	+	4	937766	938190	conserved hypothetical protein	CNAG_05287:conserved hypothetical protein
CNAG_01345	103.724	52.6279	57.2825	0.507383	0.552258	-0.978853	-0.856587	1133	541016	542148	-	5	541016	542148	mitochondrial ribosomal protein subunit S2	CNAG_01345:mitochondrial ribosomal protein subunit S2	PF00318.12
CNAG_00741	281.234	144.569	155.322	0.514053	0.552289	-0.96001	-0.856504	2428	1941181	1943608	+	1	1941181	1943608	ATP-dependent RNA helicase sub2	CNAG_00741:ATP-dependent RNA helicase sub2	PF00270.21,PF00271.23
CNAG_05234	58.6999	28.1253	32.428	0.479137	0.552437	-1.06149	-0.856119	1349	801144	802492	+	4	801144	802492	mitochondrial import inner membrane translocase subunit TIM54	CNAG_05234:mitochondrial import inner membrane translocase subunit TIM54
CNAG_06828	12.4282	8.4493	6.86843	0.67985	0.55265	-0.556712	-0.855562	2888	140322	143209	+	5	140322	143209	vacuolar amino acid transporter 3	CNAG_06828:vacuolar amino acid transporter 3	PF01490.10
CNAG_03010	4.91839	1.39964	2.71929	0.284572	0.552881	-1.81313	-0.854959	1056	220906	221961	+	3	220906	221961	enoyl-CoA hydratase/isomerase family protein	CNAG_03010:enoyl-CoA hydratase/isomerase family protein	PF00378.12
CNAG_01702	3.25262	3.64306	1.79925	1.12004	0.553169	0.163551	-0.854208	1300	656522	657821	+	11	656522	657821	integral membrane protein	CNAG_01702:integral membrane protein	PF04479.5
CNAG_06758	15.0272	14.4163	8.31797	0.959344	0.553527	-0.0598793	-0.853276	2105	120810	122914	+	2	120810	122914	efflux protein	CNAG_06758:efflux protein	PF07690.8
CNAG_07889	86.4081	70.2068	47.8339	0.812503	0.553581	-0.299555	-0.853134	510	757042	757551	+	14	757042	757551	predicted protein	CNAG_07889:predicted protein
CNAG_00862	10.4246	7.5956	5.77167	0.728625	0.553661	-0.456751	-0.852926	1322	1805565	1806886	-	5	1805565	1806886	conserved hypothetical protein	CNAG_00862:conserved hypothetical protein	PF01261.16
CNAG_04440	29.8447	15.7224	16.5268	0.526809	0.553761	-0.924648	-0.852666	948	875339	876286	+	9	875339	876286	thiamine pyrophosphokinase	CNAG_04440:thiamine pyrophosphokinase	PF04263.8,PF04265.6
CNAG_04095	1.81721	1.44321	1.00713	0.794192	0.554219	-0.33244	-0.851473	2537	1606079	1608615	+	2	1606079	1608615	bacterial alpha-L-rhamnosidase domain-containing protein	CNAG_04095:bacterial alpha-L-rhamnosidase domain-containing protein
CNAG_01797	95.8241	52.5729	53.134	0.54864	0.554495	-0.866068	-0.850753	979	955906	956884	-	11	955906	956884	conserved hypothetical protein	CNAG_01797:conserved hypothetical protein	PF09425.2
CNAG_02788	37.5076	28.2684	20.798	0.753672	0.554502	-0.407991	-0.850736	1594	764700	766293	+	3	764700	766293	conserved hypothetical protein	CNAG_02788:conserved hypothetical protein	PF00170.13
CNAG_05499	56.5093	29.4564	31.354	0.521268	0.554848	-0.939904	-0.849836	1189	469687	470875	-	14	469687	470875	conserved hypothetical protein	CNAG_05499:conserved hypothetical protein	PF00018.20,PF07653.9
CNAG_00091	295.663	123.648	164.048	0.418206	0.554849	-1.25771	-0.849834	1857	253445	255301	+	1	253445	255301	conserved hypothetical protein	CNAG_00091:conserved hypothetical protein
CNAG_06901	13.7893	7.8984	7.65774	0.572791	0.555338	-0.80392	-0.848561	1809	1463390	1465198	+	3	1463390	1465198	UDP-N-acetylglucosamine-dolichyl	CNAG_06901:UDP-N-acetylglucosamine-dolichyl	PF00953.13
CNAG_04802	47.082	29.7429	26.1595	0.631725	0.555614	-0.662631	-0.847844	1876	362236	364111	+	10	362236	364111	ribosomal RNA-processing protein 9	CNAG_04802:ribosomal RNA-processing protein 9	PF00400.24
CNAG_01535	16.7905	9.5231	9.33329	0.567174	0.555869	-0.818137	-0.847184	2781	215870	218650	-	11	215870	218650	amino acid permease	CNAG_01535:amino acid permease
CNAG_07641	1.1405	0.691604	0.63473	0.606403	0.556535	-0.721652	-0.845455	2194	724990	727183	-	6	724990	727183	monosaccharide transporter	CNAG_07641:monosaccharide transporter	PF00083.16,PF07690.8
CNAG_06368	29.4453	15.8564	16.3947	0.538503	0.556784	-0.892973	-0.844809	1149	313556	314704	-	13	313556	314704	conserved hypothetical protein	CNAG_06368:conserved hypothetical protein
CNAG_04961	179.595	86.9619	100.022	0.484212	0.556929	-1.04629	-0.844433	969	85291	86259	+	4	85291	86259	orotidine-5'-phosphate decarboxylase	CNAG_04961:orotidine-5'-phosphate decarboxylase	PF00215.16
CNAG_06407	551.11	276.904	307.227	0.502448	0.557469	-0.992954	-0.843037	498	409812	410309	-	13	409812	410309	conserved hypothetical protein	CNAG_06407:conserved hypothetical protein	PF02935.8
CNAG_02442	38.5233	17.6184	21.48	0.457343	0.557585	-1.12865	-0.842738	1178	313747	314924	+	6	313747	314924	conserved hypothetical protein	CNAG_02442:conserved hypothetical protein	PF06201.5
CNAG_00410	120.379	61.0377	67.1458	0.507045	0.557786	-0.979814	-0.842217	2913	1078249	1081161	-	1	1078249	1081161	conserved hypothetical protein	CNAG_00410:conserved hypothetical protein	PF00076.14
CNAG_04978	3.24133	2.02582	1.81101	0.624996	0.558724	-0.678081	-0.839791	1029	132387	133415	+	4	132387	133415	phytanoyl-CoA dioxygenase family protein	CNAG_04978:phytanoyl-CoA dioxygenase family protein
CNAG_02762	1179.52	848.075	659.241	0.719002	0.558907	-0.475932	-0.839319	721	825819	826539	-	3	825819	826539	conserved hypothetical protein	CNAG_02762:conserved hypothetical protein	PF04718.7
CNAG_06314	104.482	62.9098	58.4003	0.602114	0.558953	-0.731891	-0.839202	2642	167963	170604	+	13	167963	170604	bifunctional purine biosynthetic protein ADE1	CNAG_06314:bifunctional purine biosynthetic protein ADE1	PF00586.16,PF01071.11,PF02769.14,PF02843.8,PF02844.7
CNAG_06363	34.9539	20.4426	19.5439	0.584843	0.559133	-0.773879	-0.838737	1706	301857	303562	+	13	301857	303562	nucleolar protein	CNAG_06363:nucleolar protein	PF08698.3
CNAG_05400	58.7509	31.3254	32.8614	0.53319	0.559334	-0.907279	-0.838217	2138	210271	212408	+	14	210271	212408	minor histocompatibility antigen h13	CNAG_05400:minor histocompatibility antigen h13	PF04258.5
CNAG_03986	112.582	60.9597	62.979	0.541467	0.559403	-0.885055	-0.838039	1103	1334873	1335975	-	2	1334873	1335975	nam9 protein	CNAG_03986:nam9 protein	PF01479.17
CNAG_02842	209.996	128.246	117.538	0.610707	0.559717	-0.711448	-0.837232	931	636853	637783	+	3	636853	637783	conserved hypothetical protein	CNAG_02842:conserved hypothetical protein
CNAG_04111	76.064	45.6573	42.5922	0.600249	0.559952	-0.736368	-0.836625	1538	30361	31898	+	9	30361	31898	lectin	CNAG_04111:lectin	PF03388.5
CNAG_03507	415.88	251.877	232.912	0.60565	0.560047	-0.723445	-0.83638	1733	1145528	1147260	-	8	1145528	1147260	mitochondrial processing peptidase beta subunit	CNAG_03507:mitochondrial processing peptidase beta subunit	PF00675.12,PF05193.13
CNAG_05265	368.198	290.247	206.304	0.78829	0.560308	-0.343201	-0.835708	510	883176	883685	-	4	883176	883685	hypothetical protein	CNAG_05265:hypothetical protein
CNAG_03142	978.095	743.932	548.883	0.760593	0.561176	-0.394803	-0.833476	706	172865	173570	-	8	172865	173570	conserved hypothetical protein	CNAG_03142:conserved hypothetical protein
CNAG_01756	42.6528	36.8361	23.9442	0.863628	0.561375	-0.211518	-0.832964	721	803478	804198	-	11	803478	804198	mitochondrial import inner membrane translocase subunit TIM22	CNAG_01756:mitochondrial import inner membrane translocase subunit TIM22	PF00734.10,PF02466.11
CNAG_04152	38.573	21.7828	21.6556	0.564717	0.56142	-0.8244	-0.832848	1709	146991	148699	+	9	146991	148699	hydrolase	CNAG_04152:hydrolase	PF00561.12
CNAG_02554	3.08999	2.90083	1.73575	0.938784	0.561732	-0.0911343	-0.832046	2242	11745	13986	-	6	11745	13986	sugar transporter	CNAG_02554:sugar transporter	PF00083.16,PF07690.8
CNAG_05247	56.4785	34.3881	31.7342	0.60887	0.561881	-0.715793	-0.831664	1476	832889	834364	+	4	832889	834364	1-acylglycerol-3-phosphate O-acyltransferase	CNAG_05247:1-acylglycerol-3-phosphate O-acyltransferase	PF01553.13
CNAG_01864	23.4829	12.2249	13.1969	0.520587	0.561979	-0.941789	-0.831411	2009	1125357	1127365	+	11	1125357	1127365	conserved hypothetical protein	CNAG_01864:conserved hypothetical protein	PF00293.20
CNAG_03435	1224.39	797.921	688.163	0.651687	0.562044	-0.617749	-0.831245	853	944099	944951	+	8	944099	944951	snRNP subunit	CNAG_03435:snRNP subunit	PF01248.18
CNAG_02294	63.9108	28.3427	35.9558	0.443472	0.562593	-1.17308	-0.829837	1926	679313	681238	+	6	679313	681238	phosphoribosylaminoimidazole carboxylase	CNAG_02294:phosphoribosylaminoimidazole carboxylase	PF00731.12,PF02222.14
CNAG_01310	48.4409	28.971	27.2559	0.59807	0.562664	-0.741615	-0.829654	1455	621799	623253	-	5	621799	623253	nucleolar protein	CNAG_01310:nucleolar protein
CNAG_07432	1.81124	1.24948	1.01945	0.689847	0.562843	-0.535651	-0.829196	3821	879700	883520	-	5	879700	883520	conserved hypothetical protein	CNAG_07432:conserved hypothetical protein	PF01344.17,PF07646.7
CNAG_07919	9.10462	7.47556	5.12551	0.821074	0.562957	-0.284417	-0.828903	1665	1497	3161	-	13	1497	3161	conserved hypothetical protein	CNAG_07919:conserved hypothetical protein
CNAG_00506	45.5069	24.6675	25.6316	0.54206	0.563246	-0.883475	-0.828162	2031	1292723	1294753	-	1	1292723	1294753	conserved hypothetical protein	CNAG_00506:conserved hypothetical protein
CNAG_05621	39.5085	23.5585	22.2546	0.596289	0.563287	-0.745915	-0.828058	1734	785680	787413	-	14	785680	787413	dihydrofolate synthase	CNAG_05621:dihydrofolate synthase
CNAG_02354	95.0557	53.2991	53.5462	0.560715	0.563313	-0.834661	-0.82799	1547	531148	532694	-	6	531148	532694	ribosomal protein L2	CNAG_02354:ribosomal protein L2	PF00181.15,PF03947.10
CNAG_07519	177.402	113.536	99.9478	0.639993	0.563397	-0.643872	-0.827777	2584	651360	653943	+	3	651360	653943	conserved hypothetical protein	CNAG_07519:conserved hypothetical protein	PF07690.8
CNAG_02597	37.4498	28.1409	21.1001	0.75143	0.563424	-0.412289	-0.827706	2316	1265251	1267566	-	3	1265251	1267566	conserved hypothetical protein	CNAG_02597:conserved hypothetical protein	PF00642.16
CNAG_06871	31.3252	22.9542	17.6524	0.732771	0.56352	-0.448566	-0.827461	3171	21439	24609	+	5	21439	24609	conserved hypothetical protein	CNAG_06871:conserved hypothetical protein	PF00172.10
CNAG_02984	8.3634	7.13624	4.71494	0.85327	0.563759	-0.228926	-0.82685	1684	276701	278384	+	3	276701	278384	peroxisomal sarcosine oxidase	CNAG_02984:peroxisomal sarcosine oxidase	PF01266.16
CNAG_00229	2.98302	1.37391	1.68247	0.460577	0.564015	-1.11848	-0.826193	637	607986	608622	+	1	607986	608622	predicted protein	CNAG_00229:predicted protein
CNAG_04556	1.78219	1.00739	1.00518	0.565254	0.564015	-0.823029	-0.826193	1635	1041534	1043168	-	10	1041534	1043168	endoplasmic reticulum receptor	CNAG_04556:endoplasmic reticulum receptor	PF03839.8
CNAG_02850	106.263	45.9448	59.9375	0.432367	0.564047	-1.20967	-0.826112	2843	616119	618961	-	3	616119	618961	glucan endo-1,3-alpha-glucosidase agn1	CNAG_02850:glucan endo-1,3-alpha-glucosidase agn1	PF01822.11,PF03659.6
CNAG_04886	30.1759	23.4658	17.0235	0.777633	0.564143	-0.362838	-0.825866	1231	108075	109305	-	10	108075	109305	conserved hypothetical protein	CNAG_04886:conserved hypothetical protein
CNAG_02365	2.75796	0.930874	1.55645	0.337522	0.564347	-1.56695	-0.825347	2062	507979	510040	+	6	507979	510040	general amidase	CNAG_02365:general amidase	PF01425.13
CNAG_05826	102.391	52.5597	57.7879	0.513323	0.564385	-0.96206	-0.82525	2551	972759	975309	-	7	972759	975309	translation release factor	CNAG_05826:translation release factor	PF00009.19,PF03143.9,PF03144.17
CNAG_01428	840.014	413.032	474.189	0.491697	0.564501	-1.02416	-0.824951	1587	331495	333081	+	5	331495	333081	initiation factor 5a	CNAG_01428:initiation factor 5a	PF00467.21,PF01287.12
CNAG_01364	50.0991	52.744	28.296	1.05279	0.564801	0.0742229	-0.824185	838	491515	492352	+	5	491515	492352	guanylate kinase	CNAG_01364:guanylate kinase	PF00625.13
CNAG_03444	53.3263	39.0103	30.1233	0.731539	0.564887	-0.450993	-0.823965	656	963952	964607	-	8	963952	964607	conserved hypothetical protein	CNAG_03444:conserved hypothetical protein	PF02996.9,PF08178.3
CNAG_01161	32.8624	20.4796	18.5681	0.623191	0.565024	-0.682253	-0.823615	1059	1041906	1042964	+	5	1041906	1042964	conserved hypothetical protein	CNAG_01161:conserved hypothetical protein	PF01177.14
CNAG_04295	15.1156	10.0606	8.54416	0.66558	0.565255	-0.587315	-0.823026	1403	502971	504373	-	9	502971	504373	conserved hypothetical protein	CNAG_04295:conserved hypothetical protein
CNAG_05932	162.393	67.3873	91.7984	0.414965	0.565286	-1.26894	-0.822948	1613	1248479	1250091	+	7	1248479	1250091	peptidyl-prolyl cis-trans isomerase D	CNAG_05932:peptidyl-prolyl cis-trans isomerase D	PF00160.13,PF00515.20,PF07719.9
CNAG_04183	216.043	179.575	122.202	0.831198	0.565639	-0.266735	-0.822048	3243	223117	226359	+	9	223117	226359	conserved hypothetical protein	CNAG_04183:conserved hypothetical protein
CNAG_02407	64.9453	36.3833	36.8079	0.560215	0.566753	-0.835949	-0.819209	4222	400029	404250	-	6	400029	404250	phospholipase D	CNAG_02407:phospholipase D	PF00614.14
CNAG_04447	14.866	8.1182	8.44645	0.54609	0.56817	-0.872788	-0.815604	1545	888959	890503	-	9	888959	890503	chromosome 20 open reading frame 7	CNAG_04447:chromosome 20 open reading frame 7	PF08241.4,PF08242.4
CNAG_02417	36.8857	25.2401	20.9673	0.684278	0.568441	-0.547346	-0.814918	3149	376531	379679	+	6	376531	379679	lipase/esterase family protein	CNAG_02417:lipase/esterase family protein	PF07859.5
CNAG_01101	48.4559	23.8972	27.5453	0.493173	0.568462	-1.01983	-0.814865	3893	1206102	1209994	-	5	1206102	1209994	conserved hypothetical protein	CNAG_01101:conserved hypothetical protein	PF02370.8,PF02524.6,PF04508.4,PF07989.3
CNAG_03558	18.0546	19.6028	10.2641	1.08575	0.568504	0.118691	-0.814759	629	1273295	1273923	+	8	1273295	1273923	predicted protein	CNAG_03558:predicted protein
CNAG_07453	57.7318	26.1125	32.8304	0.452306	0.568671	-1.14463	-0.814333	2006	1736636	1738641	-	5	1736636	1738641	conserved hypothetical protein	CNAG_07453:conserved hypothetical protein	PF00400.24
CNAG_05151	52.4243	41.408	29.8131	0.789862	0.568688	-0.340327	-0.814291	1157	563826	564982	+	4	563826	564982	u3 small nucleolar RNA-associated protein 11	CNAG_05151:u3 small nucleolar RNA-associated protein 11	PF03998.5
CNAG_01060	445.265	219.586	253.327	0.493158	0.568935	-1.01988	-0.813663	1745	1312556	1314300	-	5	1312556	1314300	conserved hypothetical protein	CNAG_01060:conserved hypothetical protein	PF00076.14
CNAG_00237	123.652	278.153	70.3875	2.24949	0.569241	1.1696	-0.81289	2512	620671	623182	+	1	620671	623182	3-isopropylmalate dehydratase	CNAG_00237:3-isopropylmalate dehydratase	PF00330.12,PF00694.11
CNAG_05105	217.935	97.2618	124.064	0.446288	0.56927	-1.16395	-0.812816	2463	444939	447401	-	4	444939	447401	eukaryotic translation initiation factor 3 subunit 6	CNAG_05105:eukaryotic translation initiation factor 3 subunit 6	PF00515.20
CNAG_04216	7.8037	5.52883	4.44282	0.708488	0.569322	-0.497185	-0.812684	738	317698	318435	+	9	317698	318435	conserved hypothetical protein	CNAG_04216:conserved hypothetical protein
CNAG_05980	382.802	189.162	217.948	0.494151	0.569349	-1.01698	-0.812615	1272	1391518	1392789	-	7	1391518	1392789	predicted protein	CNAG_05980:predicted protein	PF00542.11
CNAG_05964	2.13726	7.48347	1.21704	3.50143	0.569439	1.80795	-0.812388	1230	1347971	1349200	-	7	1347971	1349200	Poly(3-hydroxybutyrate) depolymerase	CNAG_05964:Poly(3-hydroxybutyrate) depolymerase
CNAG_02689	16.8668	17.1311	9.60532	1.01567	0.569482	0.022435	-0.812277	1145	1009801	1010945	+	3	1009801	1010945	conserved hypothetical protein	CNAG_02689:conserved hypothetical protein	PF01423.14
CNAG_02260	103.349	71.4121	58.9187	0.690979	0.570094	-0.533286	-0.810728	1721	763961	765681	+	6	763961	765681	family with sequence similarity 50	CNAG_02260:family with sequence similarity 50	PF04921.6
CNAG_05537	37.667	21.7741	21.4798	0.578067	0.570255	-0.790691	-0.810321	1430	569850	571279	-	14	569850	571279	conserved hypothetical protein	CNAG_05537:conserved hypothetical protein	PF00097.17,PF02037.19
CNAG_03730	78.5602	52.8375	44.7999	0.672573	0.570262	-0.572236	-0.810302	1006	646409	647414	-	2	646409	647414	DNA-directed RNA polymerase II kda polypeptide	CNAG_03730:DNA-directed RNA polymerase II kda polypeptide	PF01193.16
CNAG_01253	793.681	504.204	452.615	0.635273	0.570272	-0.654552	-0.810277	764	794295	795058	-	5	794295	795058	protein transporter	CNAG_01253:protein transporter	PF02953.7
CNAG_06205	75.0438	81.6085	42.8105	1.08748	0.570474	0.120987	-0.809767	1736	621406	623141	-	12	621406	623141	conserved hypothetical protein	CNAG_06205:conserved hypothetical protein	PF03330.10
CNAG_06493	18.1975	15.2975	10.3852	0.840634	0.57069	-0.25045	-0.80922	916	664094	665009	-	13	664094	665009	conserved hypothetical protein	CNAG_06493:conserved hypothetical protein
CNAG_07557	85.3225	50.9051	48.7136	0.59662	0.570935	-0.745115	-0.808602	796	1202311	1203106	-	3	1202311	1203106	ATP-binding cassette transporter	CNAG_07557:ATP-binding cassette transporter	PF00005.19
CNAG_00236	27.2375	20.5151	15.5582	0.753193	0.571205	-0.408908	-0.807919	1517	618337	619853	+	1	618337	619853	8-amino-7-oxononanoatesynthase	CNAG_00236:8-amino-7-oxononanoatesynthase	PF00155.13
CNAG_05246	23.7407	19.2691	13.5702	0.811647	0.5716	-0.301076	-0.806921	735	831914	832648	-	4	831914	832648	conserved hypothetical protein	CNAG_05246:conserved hypothetical protein	PF00241.12
CNAG_05939	15.3945	23.8115	8.8006	1.54675	0.571672	0.629242	-0.806741	813	1266471	1267283	-	7	1266471	1267283	conserved hypothetical protein	CNAG_05939:conserved hypothetical protein
CNAG_02599	2.58252	1.38409	1.47899	0.535945	0.572693	-0.899844	-0.804167	1002	1261378	1262379	+	3	1261378	1262379	aldolase	CNAG_02599:aldolase	PF03328.6
CNAG_00016	153.402	73.5729	87.852	0.479609	0.572693	-1.06007	-0.804167	239	53388	53626	+	1	53388	53626	conserved hypothetical protein	CNAG_00016:conserved hypothetical protein	PF01423.14
CNAG_00378	6.06331	7.71779	3.47241	1.27287	0.572693	0.348083	-0.804167	394	969322	969715	+	1	969322	969715	predicted protein	CNAG_00378:predicted protein
CNAG_04935	44.839	36.9811	25.6806	0.824753	0.57273	-0.277967	-0.804073	1413	17510	18922	+	4	17510	18922	conserved hypothetical protein	CNAG_04935:conserved hypothetical protein
CNAG_05522	131.807	73.6172	75.5153	0.558525	0.572925	-0.840307	-0.803582	984	527553	528536	-	14	527553	528536	conserved hypothetical protein	CNAG_05522:conserved hypothetical protein	PF01476.12
CNAG_03411	21.2049	13.0239	12.1493	0.614195	0.57295	-0.703231	-0.803519	1055	886430	887484	-	8	886430	887484	conserved hypothetical protein	CNAG_03411:conserved hypothetical protein
CNAG_01123	44.618	28.1028	25.5741	0.629854	0.57318	-0.666912	-0.802941	2124	1146109	1148232	+	5	1146109	1148232	DRAP deaminase	CNAG_01123:DRAP deaminase	PF00849.14,PF01479.17
CNAG_05691	81.6294	55.9993	46.7996	0.686018	0.573318	-0.543681	-0.802593	379	624573	624951	-	7	624573	624951	predicted protein	CNAG_05691:predicted protein
CNAG_01638	29.7401	23.4096	17.0512	0.787139	0.57334	-0.34531	-0.802537	918	481941	482858	-	11	481941	482858	mitotic spindle checkpoint protein MAD2	CNAG_01638:mitotic spindle checkpoint protein MAD2	PF02301.10
CNAG_03898	52.1045	37.473	29.8753	0.71919	0.573373	-0.475555	-0.802454	985	1128904	1129888	-	2	1128904	1129888	phosphoadenylyl-sulfate reductase	CNAG_03898:phosphoadenylyl-sulfate reductase	PF01507.11
CNAG_01548	162.654	94.2182	93.3172	0.579256	0.573716	-0.787727	-0.80159	1594	255146	256739	-	11	255146	256739	DEAD box polypeptide 48	CNAG_01548:DEAD box polypeptide 48	PF00270.21,PF00271.23
CNAG_04102	4.89981	3.21941	2.81262	0.657047	0.574028	-0.605931	-0.800808	823	8836	9658	+	9	8836	9658	hypothetical protein	CNAG_04102:hypothetical protein
CNAG_03949	31.8553	21.6558	18.2883	0.679817	0.574106	-0.556781	-0.80061	1244	1257646	1258889	-	2	1257646	1258889	4-nitrophenylphosphatase	CNAG_03949:4-nitrophenylphosphatase	PF00702.18
CNAG_04865	2.27738	2.67556	1.30773	1.17484	0.574224	0.232466	-0.800315	2253	167056	169308	+	10	167056	169308	mannitol dehydrogenase	CNAG_04865:mannitol dehydrogenase
CNAG_04608	24.3254	19.5846	13.9798	0.80511	0.574701	-0.312743	-0.799117	1234	900946	902179	+	10	900946	902179	signal peptidase I	CNAG_04608:signal peptidase I
CNAG_00744	34.5234	29.9809	19.862	0.868421	0.575321	-0.203533	-0.79756	2069	1948254	1950322	-	1	1948254	1950322	alpha-1,6-mannosyltransferase	CNAG_00744:alpha-1,6-mannosyltransferase	PF04488.7
CNAG_06277	72.6173	44.8252	41.8209	0.61728	0.575908	-0.696003	-0.796089	4406	64413	68818	+	13	64413	68818	RRP12-like protein	CNAG_06277:RRP12-like protein	PF08161.4
CNAG_04938	102.884	82.2216	59.2625	0.799171	0.576016	-0.323423	-0.79582	1642	24529	26170	-	4	24529	26170	conserved hypothetical protein	CNAG_04938:conserved hypothetical protein
CNAG_00449	51.4962	44.8454	29.6642	0.870849	0.576046	-0.199506	-0.795744	1636	1166227	1167862	-	1	1166227	1167862	art-4 protein	CNAG_00449:art-4 protein	PF08772.3
CNAG_03196	93.0221	67.7958	53.6506	0.728813	0.576751	-0.456379	-0.793981	777	315091	315867	+	8	315091	315867	orotate phosphoribosyltransferase	CNAG_03196:orotate phosphoribosyltransferase	PF00156.19
CNAG_02002	239.044	122.086	137.921	0.510724	0.576969	-0.969383	-0.793435	1424	1503793	1505216	+	11	1503793	1505216	conserved hypothetical protein	CNAG_02002:conserved hypothetical protein
CNAG_00067	386.173	212.249	223.07	0.549621	0.577643	-0.863491	-0.79175	1196	184000	185195	+	1	184000	185195	conserved hypothetical protein	CNAG_00067:conserved hypothetical protein	PF00584.12
CNAG_06386	200.661	128.776	115.954	0.641761	0.57786	-0.639893	-0.791208	814	355703	356516	-	13	355703	356516	conserved hypothetical protein	CNAG_06386:conserved hypothetical protein
CNAG_04236	199.29	180.661	115.177	0.906524	0.577935	-0.141582	-0.79102	979	364187	365165	-	9	364187	365165	acid phosphatase	CNAG_04236:acid phosphatase	PF06888.4
CNAG_07253	30.8114	17.3676	17.8099	0.563675	0.57803	-0.827065	-0.790784	696	896521	897216	-	1	896521	897216	conserved hypothetical protein	CNAG_07253:conserved hypothetical protein
CNAG_00886	305.276	121.301	176.531	0.397349	0.578267	-1.33152	-0.790192	2122	1724778	1726899	-	5	1724778	1726899	adenosylhomocysteinase	CNAG_00886:adenosylhomocysteinase	PF00670.13,PF05221.9
CNAG_06221	28.6256	17.8843	16.5545	0.624764	0.578309	-0.678617	-0.790088	2094	664532	666625	-	12	664532	666625	peptidyl-diphthamide biosynthesis	CNAG_06221:peptidyl-diphthamide biosynthesis	PF01866.9
CNAG_05444	12.6658	10.94	7.32685	0.863747	0.578477	-0.211319	-0.789668	1668	326188	327855	+	14	326188	327855	NADPH dehydrogenase	CNAG_05444:NADPH dehydrogenase	PF00724.12
CNAG_03963	12.9928	9.13949	7.51604	0.703427	0.578477	-0.507527	-0.789668	726	1287335	1288060	+	2	1287335	1288060	tyrosine phosphatase family protein	CNAG_03963:tyrosine phosphatase family protein	PF03162.5
CNAG_00451	8.78254	5.8614	5.0805	0.667393	0.578477	-0.583391	-0.789668	1802	1169920	1171721	+	1	1169920	1171721	cytoplasmic protein	CNAG_00451:cytoplasmic protein
CNAG_06463	1.03046	0.517754	0.5961	0.502448	0.578477	-0.992954	-0.789668	705	546979	547683	+	13	546979	547683	predicted protein	CNAG_06463:predicted protein
CNAG_04873	1.04175	1.00033	0.602631	0.960234	0.578477	-0.0585422	-0.789668	1710	145289	146998	+	10	145289	146998	conserved hypothetical protein	CNAG_04873:conserved hypothetical protein
CNAG_07685	4.26185	2.79943	2.46779	0.656859	0.579042	-0.606345	-0.788261	2276	1284279	1286554	-	7	1284279	1286554	Atg22p	CNAG_07685:Atg22p
CNAG_00135	113.519	61.6916	65.7654	0.543449	0.579336	-0.879784	-0.787529	530	367934	368463	+	1	367934	368463	cyclophilin	CNAG_00135:cyclophilin	PF00076.14
CNAG_07354	73.4537	39.8744	42.5789	0.542851	0.57967	-0.881372	-0.786696	1446	871319	872764	+	1	871319	872764	3',5'-bisphosphate nucleotidase	CNAG_07354:3',5'-bisphosphate nucleotidase	PF00459.17
CNAG_06770	847.849	682.179	491.807	0.804599	0.580064	-0.313658	-0.785715	1953	81821	83773	+	2	81821	83773	fructose-bisphosphate aldolase	CNAG_06770:fructose-bisphosphate aldolase	PF01116.12
CNAG_05071	6.05158	4.45439	3.51185	0.73607	0.58032	-0.442085	-0.78508	1809	356528	358336	-	4	356528	358336	conserved hypothetical protein	CNAG_05071:conserved hypothetical protein
CNAG_04318	14.4749	7.80583	8.40067	0.539267	0.580361	-0.890929	-0.784977	3615	551501	555115	-	9	551501	555115	telomeric DNA binding protein	CNAG_04318:telomeric DNA binding protein
CNAG_01695	1.64098	1.29758	0.95238	0.790738	0.580374	-0.338729	-0.784945	1549	636089	637637	-	11	636089	637637	conserved hypothetical protein	CNAG_01695:conserved hypothetical protein
CNAG_04324	14.9803	8.49769	8.69702	0.567257	0.580563	-0.817924	-0.784474	2777	567382	570158	+	9	567382	570158	Atg22B-1p	CNAG_04324:Atg22B-1p
CNAG_05978	157.582	88.0418	91.5105	0.558703	0.580716	-0.839846	-0.784096	2753	1385301	1388053	-	7	1385301	1388053	glutamate-tRNA ligase	CNAG_05978:glutamate-tRNA ligase	PF00043.17,PF00749.13,PF03950.10
CNAG_06127	145.081	125.384	84.2866	0.864233	0.580961	-0.210509	-0.783487	1531	380587	382117	+	12	380587	382117	TGF beta-inducible nuclear protein 1	CNAG_06127:TGF beta-inducible nuclear protein 1	PF01201.14
CNAG_02709	221.311	159.56	128.637	0.720978	0.581251	-0.471972	-0.782767	371	946943	947313	+	3	946943	947313	mitochondrial ribosomal protein s19	CNAG_02709:mitochondrial ribosomal protein s19	PF00203.13
CNAG_06316	86.0544	50.4481	50.02	0.586235	0.581261	-0.770449	-0.782743	908	172061	172968	+	13	172061	172968	glycine dehydrogenase	CNAG_06316:glycine dehydrogenase	PF01597.11
CNAG_02867	20.4231	13.6884	11.8826	0.670243	0.581823	-0.577244	-0.781348	1989	571915	573903	-	3	571915	573903	phosphoinositide phospholipase C	CNAG_02867:phosphoinositide phospholipase C	PF00168.22,PF00387.11,PF00388.11
CNAG_06420	68.0768	41.4835	39.624	0.609364	0.582049	-0.714625	-0.780787	1628	433041	434668	+	13	433041	434668	citrate transport protein	CNAG_06420:citrate transport protein	PF00153.19
CNAG_00093	100.804	68.897	58.7529	0.683474	0.582842	-0.549041	-0.778823	2780	256916	259695	-	1	256916	259695	conserved hypothetical protein	CNAG_00093:conserved hypothetical protein
CNAG_06353	66.9281	39.6824	39.0235	0.59291	0.583066	-0.754114	-0.778268	2065	276225	278289	+	13	276225	278289	pseudouridylate synthase	CNAG_06353:pseudouridylate synthase	PF01416.12
CNAG_01542	3.39408	11.5145	1.97911	3.39253	0.583105	1.76236	-0.778172	1555	241752	243306	-	11	241752	243306	taurine catabolism dioxygenase TauD	CNAG_01542:taurine catabolism dioxygenase TauD
CNAG_07896	1.2416	1.04805	0.723981	0.844113	0.583105	-0.244493	-0.778172	702	83434	84135	-	12	83434	84135	predicted protein	CNAG_07896:predicted protein
CNAG_01131	26.06	30.7881	15.2177	1.18143	0.583949	0.240536	-0.776085	254	1119466	1119719	-	5	1119466	1119719	conserved hypothetical protein	CNAG_01131:conserved hypothetical protein
CNAG_04266	32.0445	17.8443	18.7158	0.556859	0.584057	-0.844617	-0.77582	1486	434345	435830	+	9	434345	435830	YEATS family protein	CNAG_04266:YEATS family protein	PF03366.8
CNAG_05920	27.1327	16.3202	15.8475	0.601497	0.584076	-0.733371	-0.775773	1098	1218513	1219610	-	7	1218513	1219610	tRNA specific adenosine deaminase	CNAG_05920:tRNA specific adenosine deaminase	PF00383.14
CNAG_02495	82.9729	42.7508	48.4637	0.515239	0.584091	-0.956687	-0.775736	1403	162531	163933	-	6	162531	163933	cytoplasmic protein	CNAG_02495:cytoplasmic protein
CNAG_03965	75.7047	47.2286	44.223	0.623853	0.584151	-0.680722	-0.775586	933	1289808	1290740	+	2	1289808	1290740	conserved hypothetical protein	CNAG_03965:conserved hypothetical protein	PF01765.11
CNAG_04366	25.3087	21.1506	14.7899	0.835704	0.58438	-0.258936	-0.775021	467	686922	687388	+	9	686922	687388	predicted protein	CNAG_04366:predicted protein
CNAG_04846	8.7074	8.3523	5.0888	0.959219	0.584422	-0.0600681	-0.774917	2674	249929	252602	+	10	249929	252602	membrane protein	CNAG_04846:membrane protein	PF03547.10
CNAG_05258	8.37817	20.025	4.89661	2.39014	0.584449	1.25709	-0.774852	2047	862922	864968	+	4	862922	864968	glucose-methanol-choline oxidoreductase	CNAG_05258:glucose-methanol-choline oxidoreductase	PF00732.11,PF05199.5
CNAG_03688	437.437	313.28	255.922	0.716171	0.585049	-0.481624	-0.77337	973	535593	536565	-	2	535593	536565	conserved hypothetical protein	CNAG_03688:conserved hypothetical protein
CNAG_06889	23.6194	17.5751	13.8229	0.744096	0.585233	-0.42644	-0.772916	1884	1431545	1433428	-	3	1431545	1433428	sodium-hydrogen antiporter	CNAG_06889:sodium-hydrogen antiporter	PF00999.13
CNAG_07032	125.484	77.0677	73.4607	0.614161	0.585417	-0.703312	-0.772464	1217	48722	49938	-	14	48722	49938	conserved hypothetical protein	CNAG_07032:conserved hypothetical protein	PF00578.13,PF08534.2
CNAG_03526	29.0754	18.3388	17.024	0.630733	0.585511	-0.6649	-0.772233	901	1194056	1194956	+	8	1194056	1194956	conserved hypothetical protein	CNAG_03526:conserved hypothetical protein	PF09696.2
CNAG_06686	54.3927	36.9209	31.853	0.678784	0.585613	-0.558975	-0.771981	1061	486000	487060	+	7	486000	487060	conserved hypothetical protein	CNAG_06686:conserved hypothetical protein
CNAG_00107	155.396	114.434	91.006	0.736402	0.585638	-0.441435	-0.771918	1843	297451	299293	+	1	297451	299293	conserved hypothetical protein	CNAG_00107:conserved hypothetical protein
CNAG_04584	383.955	210.635	224.91	0.548592	0.585771	-0.866195	-0.771591	1526	965090	966615	-	10	965090	966615	cytoplasmic protein	CNAG_04584:cytoplasmic protein	PF00013.21,PF07650.9
CNAG_06986	3.53294	2.80618	2.07065	0.794289	0.586098	-0.332264	-0.770786	2203	768794	770996	+	12	768794	770996	sugar transporter	CNAG_06986:sugar transporter	PF00083.16,PF07690.8
CNAG_06844	6.83999	5.60555	4.01056	0.819527	0.58634	-0.287137	-0.77019	577	92004	92580	+	5	92004	92580	predicted protein	CNAG_06844:predicted protein
CNAG_00975	8.29271	5.08506	4.86838	0.613196	0.587067	-0.705579	-0.768402	1942	1525868	1527809	-	5	1525868	1527809	conserved hypothetical protein	CNAG_00975:conserved hypothetical protein
CNAG_02136	65.0493	43.8313	38.1883	0.673817	0.587067	-0.569572	-0.768402	684	1105651	1106334	+	6	1105651	1106334	conserved hypothetical protein	CNAG_02136:conserved hypothetical protein
CNAG_03433	59.1225	45.3246	34.7476	0.766622	0.587721	-0.383413	-0.766796	1549	938233	939781	-	8	938233	939781	endo alpha-1,4 polygalactosaminidase precusor	CNAG_03433:endo alpha-1,4 polygalactosaminidase precusor
CNAG_01676	42.6116	26.9546	25.052	0.632566	0.587915	-0.660712	-0.766321	2093	578415	580507	-	11	578415	580507	eukaryotic translation initiation factor 3 62 kda subunit	CNAG_01676:eukaryotic translation initiation factor 3 62 kda subunit	PF04189.5
CNAG_00981	7.06743	6.53743	4.15677	0.925009	0.588159	-0.112461	-0.765722	1179	1512903	1514081	+	5	1512903	1514081	conserved hypothetical protein	CNAG_00981:conserved hypothetical protein
CNAG_04810	11.8796	10.6402	6.99159	0.895668	0.588538	-0.158964	-0.764793	333	336658	336990	-	10	336658	336990	conserved hypothetical protein	CNAG_04810:conserved hypothetical protein
CNAG_01256	1.81305	1.41871	1.06772	0.782501	0.588909	-0.353836	-0.763884	3106	786956	790061	-	5	786956	790061	conserved hypothetical protein	CNAG_01256:conserved hypothetical protein
CNAG_01381	84.202	37.8016	49.5914	0.448939	0.588958	-1.15541	-0.763763	1042	444418	445459	-	5	444418	445459	conserved hypothetical protein	CNAG_01381:conserved hypothetical protein	PF01138.13
CNAG_00358	39.3405	29.672	23.1913	0.754235	0.589502	-0.406914	-0.762431	1904	909755	911658	-	1	909755	911658	tRNA isopentenyltransferase	CNAG_00358:tRNA isopentenyltransferase
CNAG_05451	12.4194	13.4826	7.32282	1.08561	0.589629	0.118507	-0.762121	750	344936	345685	+	14	344936	345685	predicted protein	CNAG_05451:predicted protein
CNAG_00064	42.1538	30.6288	24.8617	0.726598	0.589786	-0.460771	-0.761737	1077	175947	177023	-	1	175947	177023	COPII-coated vesicle protein	CNAG_00064:COPII-coated vesicle protein	PF01105.16
CNAG_00557	179.153	130.773	105.744	0.729953	0.590248	-0.454124	-0.760608	665	1436724	1437388	+	1	1436724	1437388	conserved hypothetical protein	CNAG_00557:conserved hypothetical protein	PF01423.14
CNAG_04383	110.207	58.1458	65.1818	0.527604	0.591446	-0.922473	-0.757681	966	726739	727704	-	9	726739	727704	acetyltransferase	CNAG_04383:acetyltransferase	PF00583.16
CNAG_05608	15.5927	10.1239	9.22797	0.649276	0.591815	-0.623096	-0.756782	1146	746879	748024	+	14	746879	748024	conserved hypothetical protein	CNAG_05608:conserved hypothetical protein
CNAG_07690	23.3935	18.4427	13.8616	0.788371	0.59254	-0.343053	-0.755016	1131	1302289	1303419	-	7	1302289	1303419	conserved hypothetical protein	CNAG_07690:conserved hypothetical protein
CNAG_07630	64.3212	62.053	38.1176	0.964737	0.592614	-0.0517923	-0.754836	1460	300460	301919	+	6	300460	301919	rRNA primary transcript binding protein	CNAG_07630:rRNA primary transcript binding protein	PF04427.10
CNAG_02477	7.6689	6.93581	4.54549	0.904406	0.592717	-0.144957	-0.754585	1377	211750	213126	+	6	211750	213126	conserved hypothetical protein	CNAG_02477:conserved hypothetical protein
CNAG_05351	263.21	133.653	156.121	0.507782	0.593144	-0.977718	-0.753546	1245	65058	66302	-	14	65058	66302	phosphomannomutase	CNAG_05351:phosphomannomutase	PF03332.5
CNAG_03336	26.5441	17.1667	15.7461	0.646724	0.593205	-0.628779	-0.753398	3559	678579	682137	+	8	678579	682137	conserved hypothetical protein	CNAG_03336:conserved hypothetical protein	PF00172.10,PF04082.10
CNAG_03566	467.405	320.155	277.375	0.684962	0.593436	-0.545903	-0.752836	828	1295421	1296248	+	8	1295421	1296248	conserved hypothetical protein	CNAG_03566:conserved hypothetical protein
CNAG_01686	62.9737	59.6888	37.3884	0.947836	0.593715	-0.0772912	-0.752158	976	609957	610932	-	11	609957	610932	ThiJ/PfpI	CNAG_01686:ThiJ/PfpI	PF01965.16
CNAG_01365	29.9291	15.0816	17.7734	0.50391	0.593851	-0.988762	-0.751827	2553	488543	491095	-	5	488543	491095	conserved hypothetical protein	CNAG_01365:conserved hypothetical protein
CNAG_04728	38.0018	22.7142	22.568	0.597713	0.593868	-0.742474	-0.751786	1072	565927	566998	+	10	565927	566998	conserved hypothetical protein	CNAG_04728:conserved hypothetical protein	PF08292.4
CNAG_00357	19.5937	13.8704	11.6465	0.707902	0.594403	-0.498378	-0.750487	1249	908362	909610	+	1	908362	909610	ribonuclease H	CNAG_00357:ribonuclease H	PF00075.16
CNAG_01359	122.854	65.4815	73.0371	0.533002	0.594503	-0.907786	-0.750245	521	506480	507000	+	5	506480	507000	RNA polymerase II subunit 7	CNAG_01359:RNA polymerase II subunit 7	PF01938.12
CNAG_01113	38.4666	23.7068	22.8706	0.616296	0.594556	-0.698305	-0.750116	300	1180477	1180776	-	5	1180477	1180776	predicted protein	CNAG_01113:predicted protein
CNAG_06840	805.228	532.431	478.978	0.661217	0.594835	-0.596803	-0.749438	3074	103140	106213	-	5	103140	106213	translation elongation factor 2	CNAG_06840:translation elongation factor 2	PF00009.19,PF00679.16,PF01926.15,PF03144.17,PF03764.10
CNAG_06978	4.60468	2.86447	2.73981	0.622078	0.595005	-0.684832	-0.749026	999	1368713	1369711	+	8	1368713	1369711	cytoplasmic protein	CNAG_06978:cytoplasmic protein
CNAG_00659	47.368	40.6521	28.1842	0.858219	0.595005	-0.220583	-0.749026	439	1712781	1713219	+	1	1712781	1713219	conserved hypothetical protein	CNAG_00659:conserved hypothetical protein	PF06331.4
CNAG_07893	0.145527	0.104456	0.0865891	0.717783	0.595005	-0.478381	-0.749026	1729	921322	923050	+	14	921322	923050	conserved hypothetical protein	CNAG_07893:conserved hypothetical protein
CNAG_05016	0.303542	0.130727	0.180609	0.43067	0.595005	-1.21535	-0.749026	1367	233422	234788	+	4	233422	234788	conserved hypothetical protein	CNAG_05016:conserved hypothetical protein
CNAG_00874	56.069	28.3709	33.4453	0.506	0.596502	-0.982791	-0.745402	2583	1754745	1757327	-	5	1754745	1757327	tRNA (cytosine-5-)-methyltransferase	CNAG_00874:tRNA (cytosine-5-)-methyltransferase	PF01189.9
CNAG_03343	43.258	28.8311	25.8048	0.666492	0.596533	-0.585341	-0.745327	1130	694728	695857	-	8	694728	695857	conserved hypothetical protein	CNAG_03343:conserved hypothetical protein	PF01997.8
CNAG_04823	62.4157	34.5098	37.2542	0.552903	0.596872	-0.854902	-0.744505	1254	306424	307677	-	10	306424	307677	peptidyl-prolyl cis-trans isomerase H	CNAG_04823:peptidyl-prolyl cis-trans isomerase H	PF00160.13
CNAG_07651	8.769	8.57953	5.23767	0.978393	0.597294	-0.0315137	-0.743487	2035	1416143	1418177	-	6	1416143	1418177	DEAD-box ATP-dependent RNA helicase 26	CNAG_07651:DEAD-box ATP-dependent RNA helicase 26	PF00270.21,PF00271.23
CNAG_01496	71.5589	30.7353	42.7442	0.42951	0.597329	-1.21924	-0.743403	2315	110616	112930	+	11	110616	112930	phosphoprotein phosphatase	CNAG_01496:phosphoprotein phosphatase	PF00149.20,PF00515.20,PF07719.9,PF08321.4
CNAG_01155	236.101	147.718	141.088	0.625654	0.597572	-0.676563	-0.742815	2709	1057781	1060489	+	5	1057781	1060489	glycerol kinase	CNAG_01155:glycerol kinase	PF00370.13,PF02782.8
CNAG_00834	78.6389	51.1423	47.0147	0.650344	0.597855	-0.620725	-0.742131	1589	2212880	2214468	+	1	2212880	2214468	phosphatidylserine decarboxylase	CNAG_00834:phosphatidylserine decarboxylase	PF02666.7
CNAG_01479	37.9554	16.9133	22.7114	0.44561	0.598371	-1.16615	-0.740889	988	70774	71761	-	11	70774	71761	conserved hypothetical protein	CNAG_01479:conserved hypothetical protein	PF05603.4
CNAG_01555	8.56309	5.32691	5.12541	0.622078	0.598547	-0.684832	-0.740464	1305	267706	269010	+	11	267706	269010	conserved hypothetical protein	CNAG_01555:conserved hypothetical protein
CNAG_06494	12.0866	9.55632	7.23494	0.790654	0.598592	-0.338881	-0.740355	2741	665731	668471	-	13	665731	668471	cold-induced thioredoxin domain-containing protein	CNAG_06494:cold-induced thioredoxin domain-containing protein	PF03190.7
CNAG_00848	515.116	468.116	308.631	0.908758	0.599148	-0.138032	-0.739015	4503	2244800	2249302	-	1	2244800	2249302	conserved hypothetical protein	CNAG_00848:conserved hypothetical protein
CNAG_05848	117.82	72.8093	70.6268	0.617971	0.599447	-0.69439	-0.738296	2385	1031175	1033559	-	7	1031175	1033559	rRNA primary transcript binding protein	CNAG_05848:rRNA primary transcript binding protein	PF00076.14
CNAG_02387	25.7799	31.4462	15.4604	1.21979	0.599705	0.286638	-0.737676	1385	461421	462805	+	6	461421	462805	conserved hypothetical protein	CNAG_02387:conserved hypothetical protein
CNAG_03293	119.602	87.4771	71.7417	0.7314	0.599835	-0.451267	-0.737362	799	585122	585920	+	8	585122	585920	conserved hypothetical protein	CNAG_03293:conserved hypothetical protein
CNAG_06011	0.948681	0.623328	0.569898	0.657047	0.600726	-0.605931	-0.73522	2097	74927	77023	+	12	74927	77023	conserved hypothetical protein	CNAG_06011:conserved hypothetical protein
CNAG_02736	201.591	97.1823	121.123	0.482078	0.600837	-1.05266	-0.734953	2037	875692	877728	-	3	875692	877728	t-complex protein 1	CNAG_02736:t-complex protein 1	PF00118.16
CNAG_04676	129.467	93.833	77.7928	0.724762	0.600868	-0.464421	-0.73488	3163	717387	720549	-	10	717387	720549	6-phosphofructokinase	CNAG_04676:6-phosphofructokinase	PF00365.12
CNAG_06168	90.8196	57.7058	54.6859	0.635389	0.602138	-0.654288	-0.731834	1954	500551	502504	-	12	500551	502504	formaldehyde dehydrogenase	CNAG_06168:formaldehyde dehydrogenase	PF00107.18,PF08240.4
CNAG_06716	107.729	75.4423	64.8752	0.700295	0.602205	-0.513966	-0.731674	1015	242827	243841	+	2	242827	243841	conserved hypothetical protein	CNAG_06716:conserved hypothetical protein	PF00076.14
CNAG_01922	19.9948	11.2703	12.048	0.56366	0.602556	-0.827103	-0.730832	809	1272526	1273334	+	11	1272526	1273334	alternative cyclin Pho80	CNAG_01922:alternative cyclin Pho80	PF08613.3
CNAG_04378	222.795	153.817	134.269	0.690395	0.602658	-0.534507	-0.730588	637	717419	718055	+	9	717419	718055	NADH:ubiquinone oxidoreductase 14kD subunit	CNAG_04378:NADH:ubiquinone oxidoreductase 14kD subunit	PF05906.3,PF06212.4
CNAG_01575	34.7992	12.3826	20.9746	0.355831	0.602732	-1.49073	-0.730411	6270	329357	335626	+	11	329357	335626	ATP-binding cassette transporter	CNAG_01575:ATP-binding cassette transporter	PF00005.19
CNAG_01341	82.2901	51.7735	49.6134	0.629158	0.602908	-0.668505	-0.72999	843	550727	551569	+	5	550727	551569	mannose-6-phosphate isomerase	CNAG_01341:mannose-6-phosphate isomerase	PF07883.3
CNAG_03584	91.5142	57.6438	55.1798	0.629889	0.602964	-0.66683	-0.729856	1382	1334816	1336197	+	8	1334816	1336197	U5 snRNP-specific protein	CNAG_03584:U5 snRNP-specific protein	PF00400.24
CNAG_04049	45.2038	21.9481	27.2567	0.485536	0.602973	-1.04235	-0.729834	2418	1494590	1497007	+	2	1494590	1497007	serine/threonine protein phosphatase 5 phosphatase	CNAG_04049:serine/threonine protein phosphatase 5 phosphatase	PF00515.20,PF07719.9
CNAG_02090	13.1384	11.3618	7.92813	0.86478	0.603431	-0.209595	-0.728739	1812	1223763	1225574	-	6	1223763	1225574	guanine nucleotide-binding protein alpha-2 subunit	CNAG_02090:guanine nucleotide-binding protein alpha-2 subunit	PF00503.12
CNAG_05435	33.5241	24.0815	20.2306	0.718335	0.603466	-0.477272	-0.728655	1606	305530	307135	-	14	305530	307135	conserved hypothetical protein	CNAG_05435:conserved hypothetical protein
CNAG_04023	24.2639	12.2708	14.6468	0.505724	0.603646	-0.983577	-0.728224	2534	1423254	1425787	-	2	1423254	1425787	conserved hypothetical protein	CNAG_04023:conserved hypothetical protein	PF00172.10
CNAG_01271	90.1736	54.9446	54.4364	0.60932	0.603684	-0.714727	-0.728134	1249	736502	737750	-	5	736502	737750	pre-mRNA-splicing factor ISY1	CNAG_01271:pre-mRNA-splicing factor ISY1	PF06246.4
CNAG_05337	15.1529	12.9575	9.15045	0.855115	0.603874	-0.22581	-0.727681	2351	12558	14908	+	14	12558	14908	alpha-L-arabinofuranosidase	CNAG_05337:alpha-L-arabinofuranosidase	PF06964.4
CNAG_02740	12.1182	7.87955	7.32122	0.650227	0.604153	-0.620985	-0.727014	1434	869560	870993	-	3	869560	870993	conserved hypothetical protein	CNAG_02740:conserved hypothetical protein	PF01876.8
CNAG_03766	68.7131	47.9879	41.5338	0.69838	0.604453	-0.517915	-0.726297	803	751385	752187	-	2	751385	752187	ankyrin repeat-containing protein	CNAG_03766:ankyrin repeat-containing protein	PF00023.22
CNAG_01198	539.093	360.102	325.868	0.667977	0.604474	-0.58213	-0.726247	423	945202	945624	+	5	945202	945624	small nuclear riboprotein F	CNAG_01198:small nuclear riboprotein F	PF01423.14
CNAG_02021	126.03	80.5871	76.2127	0.639427	0.604718	-0.645149	-0.725667	951	1412176	1413126	-	6	1412176	1413126	ard1 family protein	CNAG_02021:ard1 family protein	PF00583.16
CNAG_00442	42.9291	28.249	25.965	0.658038	0.604834	-0.603756	-0.725389	1751	1149122	1150872	+	1	1149122	1150872	cyclin	CNAG_00442:cyclin	PF00134.15
CNAG_00291	36.5111	20.4892	22.0881	0.561176	0.604969	-0.833476	-0.725066	1727	750738	752464	+	1	750738	752464	conserved hypothetical protein	CNAG_00291:conserved hypothetical protein
CNAG_03621	291.322	180.626	176.343	0.620021	0.605321	-0.689611	-0.724228	893	361473	362365	-	2	361473	362365	cyclophilin A	CNAG_03621:cyclophilin A	PF00160.13
CNAG_05827	122.256	69.7778	74.0756	0.57075	0.605904	-0.809068	-0.722838	2122	975622	977743	+	7	975622	977743	tRNA binding protein	CNAG_05827:tRNA binding protein	PF01588.12
CNAG_03565	45.2898	28.5191	27.4427	0.629703	0.605936	-0.667257	-0.722762	4223	1289492	1293714	+	8	1289492	1293714	hydrogen-exporting ATPase	CNAG_03565:hydrogen-exporting ATPase	PF00122.12,PF00690.18,PF00702.18
CNAG_05132	744.887	375.343	451.552	0.503892	0.606202	-0.988814	-0.72213	975	507707	508681	-	4	507707	508681	cytochrome c oxidase polypeptide IV	CNAG_05132:cytochrome c oxidase polypeptide IV	PF01215.11
CNAG_03868	55.1728	27.5683	33.4459	0.499672	0.606203	-1.00095	-0.722128	1288	1046241	1047528	-	2	1046241	1047528	conserved hypothetical protein	CNAG_03868:conserved hypothetical protein	PF07052.3
CNAG_04822	54.7021	28.3896	33.1665	0.518986	0.606311	-0.946233	-0.721871	1393	307949	309341	+	10	307949	309341	deoxyhypusine synthase	CNAG_04822:deoxyhypusine synthase	PF01916.9
CNAG_03563	109.227	67.981	66.2442	0.622382	0.606481	-0.684128	-0.721466	2825	1283611	1286435	-	8	1283611	1286435	aspartate-tRNA ligase	CNAG_03563:aspartate-tRNA ligase	PF00152.12,PF01336.17
CNAG_07797	25.82	113.204	15.6628	4.38434	0.606614	2.13236	-0.72115	744	96030	96773	-	4	96030	96773	conserved hypothetical protein	CNAG_07797:conserved hypothetical protein	PF04299.4
CNAG_01675	10.5145	7.6266	6.37969	0.725338	0.606749	-0.463274	-0.720829	1166	577236	578401	+	11	577236	578401	tagatose-bisphosphate aldolase	CNAG_01675:tagatose-bisphosphate aldolase	PF01116.12
CNAG_00109	296.516	231.241	179.96	0.779858	0.606915	-0.358716	-0.720435	608	301142	301749	+	1	301142	301749	conserved hypothetical protein	CNAG_00109:conserved hypothetical protein	PF00468.9
CNAG_05880	83.9397	53.0445	50.9547	0.631936	0.607039	-0.662149	-0.720138	708	1101991	1102698	-	7	1101991	1102698	conserved hypothetical protein	CNAG_05880:conserved hypothetical protein
CNAG_03360	50.7348	31.2599	30.8021	0.616144	0.60712	-0.698661	-0.719946	1701	745090	746790	+	8	745090	746790	conserved hypothetical protein	CNAG_03360:conserved hypothetical protein
CNAG_00567	37.4953	24.2378	22.7665	0.646424	0.607184	-0.629447	-0.719795	1511	1462858	1464368	-	1	1462858	1464368	WD40 repeat domain 85	CNAG_00567:WD40 repeat domain 85	PF00400.24
CNAG_05466	0.2823	0.141841	0.171469	0.502448	0.607401	-0.992954	-0.719278	1650	381746	383395	-	14	381746	383395	predicted protein	CNAG_05466:predicted protein
CNAG_02596	0.562323	0.612166	0.341556	1.08864	0.607401	0.122523	-0.719278	803	1268126	1268928	+	3	1268126	1268928	predicted protein	CNAG_02596:predicted protein
CNAG_07041	0.530251	0.22202	0.322075	0.418707	0.607401	-1.25599	-0.719278	839	748184	749022	+	13	748184	749022	conserved hypothetical protein	CNAG_07041:conserved hypothetical protein
CNAG_06062	16.5865	11.7867	10.0778	0.710621	0.607589	-0.492849	-0.718831	1080	204780	205859	-	12	204780	205859	predicted protein	CNAG_06062:predicted protein
CNAG_05166	73.5107	54.0345	44.6855	0.735056	0.607878	-0.444073	-0.718147	5869	601354	607222	+	4	601354	607222	helicase SWR1	CNAG_05166:helicase SWR1	PF00176.15,PF00271.23,PF04851.7,PF07529.5
CNAG_05391	51.1098	27.2953	31.0755	0.534052	0.608014	-0.904949	-0.717823	2266	184225	186490	-	14	184225	186490	centromeric DNA binding protein	CNAG_05391:centromeric DNA binding protein	PF07883.3
CNAG_02914	163.076	120.65	99.1639	0.739838	0.608084	-0.434719	-0.717658	571	461120	461690	+	3	461120	461690	conserved hypothetical protein	CNAG_02914:conserved hypothetical protein	PF05046.6
CNAG_01588	183.556	133.115	111.68	0.725201	0.608424	-0.463546	-0.716851	697	363938	364634	+	11	363938	364634	hypothetical protein	CNAG_01588:hypothetical protein	PF01679.9
CNAG_03779	57.1527	33.6403	34.8576	0.588604	0.609903	-0.764631	-0.713348	1424	795887	797310	-	2	795887	797310	ribosomal protein L4	CNAG_03779:ribosomal protein L4	PF00573.14
CNAG_05816	74.412	42.8714	45.4032	0.576136	0.61016	-0.795519	-0.71274	1638	947987	949624	-	7	947987	949624	conserved hypothetical protein	CNAG_05816:conserved hypothetical protein	PF00400.24
CNAG_04952	51.2482	46.9044	31.277	0.91524	0.610304	-0.127778	-0.712399	985	63998	64982	+	4	63998	64982	put. CPS1 protein	CNAG_04952:put. CPS1 protein	PF00025.13,PF01926.15,PF08477.5
CNAG_04314	86.3853	53.4331	52.7341	0.618543	0.610453	-0.693053	-0.712049	1962	540524	542485	-	9	540524	542485	NAD+ kinase	CNAG_04314:NAD+ kinase	PF01513.13
CNAG_02412	104.32	83.7548	63.7184	0.802867	0.6108	-0.316767	-0.711229	486	385923	386408	+	6	385923	386408	rRNA-processing protein CGR1	CNAG_02412:rRNA-processing protein CGR1	PF03879.6
CNAG_01687	95.9691	53.1131	58.6309	0.55344	0.610935	-0.853502	-0.710909	2097	611471	613567	+	11	611471	613567	atypical/RIO protein kinase	CNAG_01687:atypical/RIO protein kinase	PF01163.14,PF01636.15,PF09202.3
CNAG_05745	71.9728	34.9948	43.987	0.486222	0.611161	-1.04031	-0.710375	3760	748944	752703	+	7	748944	752703	cytoplasmic protein	CNAG_05745:cytoplasmic protein	PF02213.8
CNAG_05406	11.7922	7.17009	7.20711	0.608035	0.611174	-0.717774	-0.710345	1393	226503	227895	+	14	226503	227895	mitotic check point protein bub2	CNAG_05406:mitotic check point protein bub2	PF00566.10
CNAG_02855	84.2519	62.7044	51.4956	0.744249	0.61121	-0.426144	-0.71026	1269	604423	605691	-	3	604423	605691	conserved hypothetical protein	CNAG_02855:conserved hypothetical protein
CNAG_05285	91.0719	54.0003	55.6686	0.592942	0.611259	-0.754038	-0.710144	1335	935307	936641	+	4	935307	936641	conserved hypothetical protein	CNAG_05285:conserved hypothetical protein	PF09532.2,PF09542.2
CNAG_04512	20.1437	12.4214	12.3208	0.616641	0.611649	-0.697498	-0.709225	1048	1053128	1054175	+	9	1053128	1054175	conserved hypothetical protein	CNAG_04512:conserved hypothetical protein
CNAG_06998	239.074	159.679	146.246	0.667906	0.611717	-0.582282	-0.709065	1847	1149933	1151779	+	9	1149933	1151779	protein transporter	CNAG_06998:protein transporter
CNAG_04304	159.364	91.7341	97.5706	0.575625	0.612249	-0.796799	-0.70781	2208	520718	522925	-	9	520718	522925	complex protein 1	CNAG_04304:complex protein 1	PF00118.16
CNAG_06699	1222.85	1355.07	748.966	1.10813	0.612477	0.148126	-0.707272	1835	523832	525666	+	7	523832	525666	glyceraldehyde-3-phosphate dehydrogenase	CNAG_06699:glyceraldehyde-3-phosphate dehydrogenase	PF00044.16,PF02800.12
CNAG_07877	1.46343	2.76817	0.896357	1.89157	0.612505	0.919583	-0.707205	455	353515	353969	+	14	353515	353969	predicted protein	CNAG_07877:predicted protein
CNAG_03656	11.099	6.95446	6.79822	0.626582	0.612505	-0.674424	-0.707205	339	459204	459542	-	2	459204	459542	conserved hypothetical protein	CNAG_03656:conserved hypothetical protein
CNAG_07747	12.0974	5.65768	7.41774	0.467679	0.61317	-1.09641	-0.70564	3064	1309643	1312706	+	8	1309643	1312706	acyl-coenzyme A oxidase I	CNAG_07747:acyl-coenzyme A oxidase I	PF01756.11,PF02770.11
CNAG_01437	105.669	70.7295	64.8083	0.669348	0.613313	-0.579172	-0.705306	1491	312048	313538	+	5	312048	313538	ribosomal RNA assembly protein mis3	CNAG_01437:ribosomal RNA assembly protein mis3	PF00013.21
CNAG_01104	93.614	63.269	57.4159	0.67585	0.613325	-0.565226	-0.705275	1555	1201523	1203077	-	5	1201523	1203077	conserved hypothetical protein	CNAG_01104:conserved hypothetical protein	PF05148.7,PF08241.4,PF08242.4
CNAG_04943	7.3392	9.4743	4.50146	1.29092	0.613344	0.368396	-0.70523	3386	40550	43935	-	4	40550	43935	CBS domain-containing protein	CNAG_04943:CBS domain-containing protein	PF00571.20,PF01595.12
CNAG_04872	43.1888	63.9124	26.5247	1.47984	0.614158	0.56544	-0.703318	1511	147333	148843	-	10	147333	148843	mitochondrial protein	CNAG_04872:mitochondrial protein	PF03820.9
CNAG_03793	140.584	114.288	86.3506	0.81295	0.614226	-0.298762	-0.703159	405	829825	830229	+	2	829825	830229	mitochondrial 40s ribosomal protein	CNAG_03793:mitochondrial 40s ribosomal protein	PF00253.13
CNAG_05679	187.531	144.032	115.32	0.768043	0.614939	-0.380741	-0.701486	929	595245	596173	-	7	595245	596173	conserved hypothetical protein	CNAG_05679:conserved hypothetical protein	PF03660.6,PF08274.4
CNAG_02069	169.925	131.991	104.558	0.77676	0.61532	-0.364459	-0.700591	1397	1281767	1283163	+	6	1281767	1283163	conserved hypothetical protein	CNAG_02069:conserved hypothetical protein
CNAG_05660	82.5784	95.3479	50.8644	1.15463	0.615952	0.207437	-0.699109	1826	883528	885353	+	14	883528	885353	conserved hypothetical protein	CNAG_05660:conserved hypothetical protein
CNAG_05219	41.0145	30.459	25.2631	0.742641	0.615956	-0.429264	-0.6991	1363	761387	762749	-	4	761387	762749	conserved hypothetical protein	CNAG_05219:conserved hypothetical protein	PF00400.24
CNAG_00458	59.9884	42.7769	36.9584	0.713087	0.616092	-0.487851	-0.698781	1952	1187729	1189680	+	1	1187729	1189680	conserved hypothetical protein	CNAG_00458:conserved hypothetical protein
CNAG_06757	6.71232	6.07402	4.13793	0.904906	0.616467	-0.14416	-0.697905	1295	124805	126099	+	2	124805	126099	conserved hypothetical protein	CNAG_06757:conserved hypothetical protein
CNAG_05226	60.2113	41.5941	37.1283	0.690802	0.616632	-0.533655	-0.697518	1418	779883	781300	+	4	779883	781300	conserved hypothetical protein	CNAG_05226:conserved hypothetical protein
CNAG_01995	6.68484	7.49267	4.12285	1.12085	0.616746	0.164587	-0.697252	886	1486895	1487780	+	11	1486895	1487780	conserved hypothetical protein	CNAG_01995:conserved hypothetical protein
CNAG_01046	86.4422	57.0633	53.3492	0.660132	0.617167	-0.599173	-0.696268	1683	1352963	1354645	-	5	1352963	1354645	N,N-dimethylglycine oxidase	CNAG_01046:N,N-dimethylglycine oxidase	PF01266.16
CNAG_00527	100.943	58.9304	62.356	0.583798	0.617734	-0.776458	-0.694943	2380	1345836	1348215	-	1	1345836	1348215	translation initiation factor eIF-2B epsilon subunit	CNAG_00527:translation initiation factor eIF-2B epsilon subunit	PF00132.16
CNAG_03040	68.3644	47.5362	42.2448	0.695336	0.617935	-0.524219	-0.694473	2860	136121	138980	-	3	136121	138980	transketolase	CNAG_03040:transketolase	PF02780.12
CNAG_05901	12.2423	6.62658	7.57456	0.541285	0.618719	-0.885541	-0.692643	1442	1163374	1164815	+	7	1163374	1164815	conserved hypothetical protein	CNAG_05901:conserved hypothetical protein
CNAG_05284	21.7259	15.478	13.4577	0.712419	0.619432	-0.489202	-0.690983	1804	933269	935072	-	4	933269	935072	conserved hypothetical protein	CNAG_05284:conserved hypothetical protein
CNAG_05482	16.9894	14.8058	10.525	0.871473	0.619506	-0.198472	-0.690811	1277	430612	431888	-	14	430612	431888	conserved hypothetical protein	CNAG_05482:conserved hypothetical protein
CNAG_01237	37.2566	45.5108	23.0894	1.22155	0.61974	0.28871	-0.690264	1321	846297	847617	-	5	846297	847617	conserved hypothetical protein	CNAG_01237:conserved hypothetical protein
CNAG_01690	6.25764	4.15476	3.87847	0.663949	0.619797	-0.590855	-0.690132	3118	618995	622112	+	11	618995	622112	MFS transporter	CNAG_01690:MFS transporter	PF07690.8
CNAG_06406	41.3915	33.1533	25.6594	0.800968	0.619918	-0.320183	-0.68985	1087	408265	409351	-	13	408265	409351	conserved hypothetical protein	CNAG_06406:conserved hypothetical protein	PF00515.20,PF07719.9
CNAG_01474	2.21278	2.00295	1.3719	0.905173	0.619986	-0.143734	-0.689691	2264	51658	53921	-	11	51658	53921	conserved hypothetical protein	CNAG_01474:conserved hypothetical protein
CNAG_00822	109.603	65.2451	67.9943	0.595288	0.620372	-0.74834	-0.688795	1717	2177465	2179181	+	1	2177465	2179181	ribosome biogenesis protein Sqt1	CNAG_00822:ribosome biogenesis protein Sqt1	PF00400.24
CNAG_06985	6.15326	4.50928	3.8191	0.732828	0.620663	-0.448453	-0.688117	3727	764383	768109	-	12	764383	768109	beta-glucosidase	CNAG_06985:beta-glucosidase	PF00933.13,PF01915.14
CNAG_04968	10.1487	5.66217	6.30043	0.557923	0.620814	-0.841861	-0.687767	1677	109301	110977	-	4	109301	110977	conserved hypothetical protein	CNAG_04968:conserved hypothetical protein	PF03171.12
CNAG_02719	2.30937	2.4704	1.43503	1.06973	0.621397	0.097244	-0.686414	1211	919251	920461	+	3	919251	920461	predicted protein	CNAG_02719:predicted protein	PF00612.19
CNAG_05268	10.5579	12.8232	6.5645	1.21455	0.621759	0.280422	-0.685572	864	889302	890165	-	4	889302	890165	conserved hypothetical protein	CNAG_05268:conserved hypothetical protein
CNAG_05008	28.4205	31.5659	17.672	1.11067	0.621805	0.151436	-0.685467	871	213563	214433	+	4	213563	214433	hypothetical protein	CNAG_05008:hypothetical protein
CNAG_05378	2.24326	1.7533	1.395	0.781586	0.621863	-0.355524	-0.685331	1389	141351	142739	-	14	141351	142739	conserved hypothetical protein	CNAG_05378:conserved hypothetical protein	PF00106.17
CNAG_00305	131.626	76.1718	81.8812	0.578698	0.622073	-0.789118	-0.684844	1504	783457	784960	+	1	783457	784960	chaperone activator	CNAG_00305:chaperone activator	PF08327.3,PF09229.3
CNAG_01444	12.4569	10.0753	7.75086	0.808819	0.622216	-0.306112	-0.684513	763	295721	296483	+	5	295721	296483	conserved hypothetical protein	CNAG_01444:conserved hypothetical protein	PF03874.8
CNAG_01842	35.8417	24.1306	22.3044	0.673253	0.622302	-0.570779	-0.684312	4858	1054315	1059172	-	11	1054315	1059172	conserved hypothetical protein	CNAG_01842:conserved hypothetical protein	PF00098.15
CNAG_01790	38.3365	26.7995	23.8642	0.699058	0.622492	-0.516516	-0.683873	1006	936586	937591	-	11	936586	937591	conserved hypothetical protein	CNAG_01790:conserved hypothetical protein	PF02201.10,PF08766.3
CNAG_03660	34.1685	19.3667	21.2745	0.566799	0.622636	-0.819091	-0.683539	1589	469783	471371	+	2	469783	471371	lipoyltransferase	CNAG_03660:lipoyltransferase	PF03099.11
CNAG_07883	19.264	18.3914	12.0045	0.954699	0.623155	-0.0668815	-0.682337	2067	482566	484632	-	14	482566	484632	conserved hypothetical protein	CNAG_07883:conserved hypothetical protein
CNAG_03591	139.068	90.2333	86.803	0.648841	0.624175	-0.624063	-0.679977	1934	1355247	1357180	+	8	1355247	1357180	RAB GDP-dissociation inhibitor	CNAG_03591:RAB GDP-dissociation inhibitor	PF00996.10
CNAG_06742	73.5566	57.5416	45.9449	0.782276	0.62462	-0.354251	-0.678949	1632	165196	166827	-	2	165196	166827	cytoplasmic protein	CNAG_06742:cytoplasmic protein	PF00096.18,PF08790.3
CNAG_00878	3.01294	2.76817	1.88235	0.918762	0.624756	-0.122237	-0.678636	499	1747036	1747534	-	5	1747036	1747534	conserved hypothetical protein	CNAG_00878:conserved hypothetical protein
CNAG_07313	4.9243	3.69481	3.07648	0.750322	0.624756	-0.414418	-0.678636	941	340609	341549	+	1	340609	341549	hypothetical protein	CNAG_07313:hypothetical protein
CNAG_06939	0.345873	0.20854	0.216086	0.602938	0.624756	-0.729919	-0.678636	1938	204	2141	-	12	204	2141	conserved hypothetical protein	CNAG_06939:conserved hypothetical protein
CNAG_04595	11.294	5.60062	7.05597	0.495894	0.624756	-1.0119	-0.678636	1540	935865	937404	+	10	935865	937404	conserved hypothetical protein	CNAG_04595:conserved hypothetical protein
CNAG_07663	0.254854	0.102441	0.159221	0.401958	0.624756	-1.31488	-0.678636	738	293442	294179	+	7	293442	294179	conserved hypothetical protein	CNAG_07663:conserved hypothetical protein
CNAG_02281	33.5885	23.7659	20.992	0.707561	0.624975	-0.499073	-0.678129	2078	710005	712082	-	6	710005	712082	conserved hypothetical protein	CNAG_02281:conserved hypothetical protein
CNAG_06852	23.0427	12.0132	14.4146	0.521344	0.625559	-0.939692	-0.676783	1691	71897	73587	+	5	71897	73587	conserved hypothetical protein	CNAG_06852:conserved hypothetical protein
CNAG_07926	93.8719	59.259	58.7838	0.631276	0.626213	-0.663658	-0.675274	2710	48481	51190	+	13	48481	51190	glycylpeptide N-tetradecanoyltransferase	CNAG_07926:glycylpeptide N-tetradecanoyltransferase	PF01233.11,PF02799.7
CNAG_00986	25.3937	17.5454	15.9114	0.690935	0.626588	-0.533378	-0.67441	1563	1502917	1504479	+	5	1502917	1504479	URM1 activating enzyme	CNAG_00986:URM1 activating enzyme	PF00581.12,PF00899.13,PF05237.5
CNAG_01733	185.044	125.906	115.959	0.68041	0.626655	-0.555523	-0.674257	1963	747153	749115	-	11	747153	749115	nuclear matrix protein NMP200	CNAG_01733:nuclear matrix protein NMP200	PF00400.24,PF08606.3
CNAG_04296	23.9068	23.2453	14.982	0.97233	0.626684	-0.0404822	-0.67419	945	504818	505762	-	9	504818	505762	conserved hypothetical protein	CNAG_04296:conserved hypothetical protein
CNAG_05081	21.8731	14.3432	13.7247	0.655746	0.627469	-0.60879	-0.672384	1891	391736	393626	-	4	391736	393626	phosphodiesterase	CNAG_05081:phosphodiesterase
CNAG_04683	174.817	87.9302	109.749	0.502984	0.627791	-0.991416	-0.671644	719	705023	705741	-	10	705023	705741	conserved hypothetical protein	CNAG_04683:conserved hypothetical protein
CNAG_03921	47.4938	32.4771	29.8187	0.683817	0.627844	-0.548318	-0.671522	2394	1192177	1194570	+	2	1192177	1194570	conserved hypothetical protein	CNAG_03921:conserved hypothetical protein
CNAG_03383	34.4038	19.3866	21.6058	0.563504	0.628006	-0.827503	-0.67115	1375	809579	810953	+	8	809579	810953	conserved hypothetical protein	CNAG_03383:conserved hypothetical protein	PF02926.9
CNAG_04181	73.5866	52.5865	46.2161	0.71462	0.628051	-0.484751	-0.671047	2905	218427	221331	-	9	218427	221331	RNA-binding protein	CNAG_04181:RNA-binding protein	PF00076.14
CNAG_06537	11.1803	10.7659	7.0228	0.962928	0.628138	-0.0544999	-0.670847	1767	47693	49459	-	7	47693	49459	monocarboxylic acid transporter	CNAG_06537:monocarboxylic acid transporter	PF07690.8
CNAG_00084	114.371	57.7535	71.9262	0.504968	0.628886	-0.985735	-0.669129	3267	236469	239735	+	1	236469	239735	glutamine-tRNA ligase	CNAG_00084:glutamine-tRNA ligase	PF00749.13,PF03950.10,PF04557.7,PF04558.7
CNAG_02561	3.23056	2.33129	2.03186	0.721637	0.628949	-0.470655	-0.668986	2012	1368380	1370391	+	3	1368380	1370391	spermine transporter	CNAG_02561:spermine transporter	PF07690.8
CNAG_01894	60.6749	31.1957	38.1744	0.514145	0.629163	-0.959752	-0.668494	2684	1193350	1196033	-	11	1193350	1196033	aspartyl-tRNA synthetase 2	CNAG_01894:aspartyl-tRNA synthetase 2	PF00152.12,PF01336.17
CNAG_00165	104.27	68.6434	65.6198	0.658327	0.629329	-0.603125	-0.668114	1351	450141	451491	-	1	450141	451491	5'-methylthioadenosine phosphorylase	CNAG_00165:5'-methylthioadenosine phosphorylase	PF00896.10
CNAG_06838	69.0154	30.8597	43.4426	0.447142	0.629462	-1.16119	-0.667809	2647	109815	112461	+	5	109815	112461	mitochondrial RNA helicase	CNAG_06838:mitochondrial RNA helicase	PF00271.23
CNAG_04721	36.4034	20.2626	22.9148	0.556613	0.629469	-0.845253	-0.667793	1911	588593	590503	+	10	588593	590503	conserved hypothetical protein	CNAG_04721:conserved hypothetical protein	PF06058.5
CNAG_04402	145.734	99.265	91.7826	0.68114	0.629797	-0.553977	-0.667041	953	764356	765308	+	9	764356	765308	splicing factor	CNAG_04402:splicing factor	PF00642.16
CNAG_03632	41.931	29.4323	26.4092	0.701922	0.629825	-0.510618	-0.666976	614	392645	393258	+	2	392645	393258	conserved hypothetical protein	CNAG_03632:conserved hypothetical protein
CNAG_01317	85.478	56.4704	53.8566	0.660643	0.630064	-0.598058	-0.666429	1023	608168	609190	-	5	608168	609190	conserved hypothetical protein	CNAG_01317:conserved hypothetical protein	PF00010.18
CNAG_05072	0.923872	1.12385	0.582257	1.21645	0.630236	0.282681	-0.666036	1932	359287	361218	-	4	359287	361218	endopeptidase	CNAG_05072:endopeptidase
CNAG_01190	60.0694	43.8583	37.8621	0.730126	0.630307	-0.453782	-0.665874	911	965250	966160	-	5	965250	966160	protein transport protein SEC22	CNAG_01190:protein transport protein SEC22	PF00957.13
CNAG_01467	14.0003	12.7499	8.82648	0.910687	0.63045	-0.134973	-0.665546	1711	30770	32480	+	11	30770	32480	vacuolar membrane protein	CNAG_01467:vacuolar membrane protein	PF00892.12
CNAG_04746	101.494	69.064	64.0502	0.680472	0.631072	-0.555393	-0.664123	2017	515150	517166	-	10	515150	517166	conserved hypothetical protein	CNAG_04746:conserved hypothetical protein	PF08637.2
CNAG_05619	54.0768	53.5603	34.1348	0.990447	0.631227	-0.0138482	-0.663769	1478	780633	782110	-	14	780633	782110	TPR repeat protein	CNAG_05619:TPR repeat protein	PF00515.20,PF07719.9
CNAG_00793	145.448	95.5699	91.8434	0.657071	0.63145	-0.605878	-0.663259	1202	2094929	2096130	+	1	2094929	2096130	DNA-directed RNA polymerase II 24 kda polypeptide	CNAG_00793:DNA-directed RNA polymerase II 24 kda polypeptide	PF01191.11,PF03871.6
CNAG_00353	12.0416	11.7074	7.60451	0.972246	0.631522	-0.0406068	-0.663095	1102	900244	901345	-	1	900244	901345	prostatic steroid 5-alpha-reductase type I	CNAG_00353:prostatic steroid 5-alpha-reductase type I	PF02544.8
CNAG_03559	3.46651	2.71255	2.18939	0.782501	0.631583	-0.353836	-0.662955	1513	1274731	1276243	-	8	1274731	1276243	allantoate permease	CNAG_03559:allantoate permease	PF07690.8
CNAG_06920	118.956	80.4115	75.1668	0.675974	0.631885	-0.56496	-0.662265	3643	1514377	1518019	+	3	1514377	1518019	ubiquitin-specific protease	CNAG_06920:ubiquitin-specific protease	PF00443.21
CNAG_06650	11.8807	11.4176	7.50899	0.961014	0.632031	-0.0573706	-0.661933	909	386801	387709	-	7	386801	387709	predicted protein	CNAG_06650:predicted protein	PF00583.16
CNAG_00564	15.3501	13.0313	9.70654	0.84894	0.632344	-0.236265	-0.661219	2016	1453599	1455614	+	1	1453599	1455614	conserved hypothetical protein	CNAG_00564:conserved hypothetical protein
CNAG_01451	31.263	32.074	19.7704	1.02594	0.632388	0.0369476	-0.661119	392	281095	281486	-	5	281095	281486	predicted protein	CNAG_01451:predicted protein
CNAG_01963	7.43545	7.96998	4.70269	1.07189	0.632469	0.100156	-0.660934	746	1376987	1377732	+	11	1376987	1377732	CMP/dCMP deaminase zinc-binding	CNAG_01963:CMP/dCMP deaminase zinc-binding	PF00383.14
CNAG_01098	38.3068	25.6304	24.2353	0.669083	0.632664	-0.579744	-0.660489	2373	1218866	1221238	+	5	1218866	1221238	conserved hypothetical protein	CNAG_01098:conserved hypothetical protein
CNAG_04073	19.8807	9.03578	12.5786	0.4545	0.632705	-1.13765	-0.660396	4052	1553822	1557873	-	2	1553822	1557873	conserved hypothetical protein	CNAG_04073:conserved hypothetical protein	PF01535.12,PF07721.6
CNAG_06283	36.7723	25.9836	23.2678	0.706608	0.632753	-0.501018	-0.660286	2125	90845	92969	-	13	90845	92969	nucleolar protein	CNAG_06283:nucleolar protein	PF00249.23
CNAG_04323	34.4222	27.5811	21.7899	0.801259	0.633018	-0.31966	-0.659683	3239	563408	566646	-	9	563408	566646	DUF1212 family protein	CNAG_04323:DUF1212 family protein	PF06738.4
CNAG_00241	20.7294	15.7229	13.124	0.758481	0.633108	-0.398815	-0.659476	2204	635045	637248	+	1	635045	637248	arginine methyltransferase-interacting ring finger protein	CNAG_00241:arginine methyltransferase-interacting ring finger protein	PF00098.15
CNAG_01116	8.7753	3.4558	5.5565	0.393811	0.633198	-1.34443	-0.659271	1352	1167928	1169279	+	5	1167928	1169279	beta-ketoacyl reductase	CNAG_01116:beta-ketoacyl reductase	PF00106.17
CNAG_04957	49.5605	36.7236	31.3877	0.740984	0.63332	-0.432486	-0.658993	1188	76003	77190	-	4	76003	77190	conserved hypothetical protein	CNAG_04957:conserved hypothetical protein
CNAG_07382	273.744	153.9	173.4	0.562202	0.633437	-0.830838	-0.658727	1329	1887235	1888563	-	1	1887235	1888563	conserved hypothetical protein	CNAG_07382:conserved hypothetical protein
CNAG_05649	21.8963	20.1877	13.8717	0.921968	0.633517	-0.117212	-0.658545	1212	858283	859494	-	14	858283	859494	conserved hypothetical protein	CNAG_05649:conserved hypothetical protein
CNAG_00447	231.326	129.354	146.599	0.559187	0.633734	-0.838598	-0.658051	1958	1161118	1163075	-	1	1161118	1163075	t-complex protein 1	CNAG_00447:t-complex protein 1	PF00118.16
CNAG_07349	32.4937	20.2798	20.6023	0.624115	0.634039	-0.680117	-0.657356	1235	765989	767223	-	1	765989	767223	conserved hypothetical protein	CNAG_07349:conserved hypothetical protein
CNAG_00424	78.8152	50.6228	49.9759	0.642298	0.634089	-0.638686	-0.657242	1757	1109331	1111087	+	1	1109331	1111087	choline-phosphate cytidylyltransferase	CNAG_00424:choline-phosphate cytidylyltransferase	PF01467.18
CNAG_06515	13.4301	12.9506	8.52237	0.964294	0.634572	-0.0524549	-0.656144	1049	721743	722791	-	13	721743	722791	UPF0271 protein	CNAG_06515:UPF0271 protein	PF03746.8,PF07981.3
CNAG_01866	5.74774	3.92085	3.64772	0.682156	0.634636	-0.551827	-0.655998	3423	1130384	1133806	-	11	1130384	1133806	conserved hypothetical protein	CNAG_01866:conserved hypothetical protein
CNAG_04571	18.0024	8.1676	11.4327	0.453696	0.635065	-1.1402	-0.655024	1340	1004892	1006231	+	10	1004892	1006231	rRNA (adenine-N6,N6-)-dimethyltransferase	CNAG_04571:rRNA (adenine-N6,N6-)-dimethyltransferase	PF00398.12,PF08241.4,PF08242.4
CNAG_04130	90.2097	66.7619	57.3206	0.740075	0.635415	-0.434257	-0.654229	2337	83407	85743	-	9	83407	85743	conserved hypothetical protein	CNAG_04130:conserved hypothetical protein	PF00172.10
CNAG_04506	0.609866	0.476663	0.388073	0.781586	0.636325	-0.355524	-0.652164	1223	1041920	1043142	-	9	1041920	1043142	conserved hypothetical protein	CNAG_04506:conserved hypothetical protein
CNAG_03952	23.7075	18.4008	15.0892	0.77616	0.636473	-0.365574	-0.651829	937	1265864	1266800	-	2	1265864	1266800	conserved hypothetical protein	CNAG_03952:conserved hypothetical protein	PF08507.2
CNAG_00501	1.90374	1.37055	1.21304	0.719925	0.637188	-0.474081	-0.650208	1227	1282737	1283963	-	1	1282737	1283963	conserved hypothetical protein	CNAG_00501:conserved hypothetical protein
CNAG_04115	25.7021	19.2691	16.3783	0.749709	0.637238	-0.415597	-0.650097	2639	44910	47548	+	9	44910	47548	conserved hypothetical protein	CNAG_04115:conserved hypothetical protein
CNAG_06905	138.795	113.478	88.4639	0.817598	0.637373	-0.290536	-0.649791	2124	1481060	1483183	+	3	1481060	1483183	cytoplasmic protein	CNAG_06905:cytoplasmic protein	PF01738.10
CNAG_03968	181.339	117.881	115.617	0.650058	0.637573	-0.62136	-0.649337	991	1298260	1299250	-	2	1298260	1299250	poly(A) binding protein	CNAG_03968:poly(A) binding protein	PF00076.14
CNAG_02532	38.4374	43.9963	24.5252	1.14462	0.638055	0.194872	-0.648246	1422	65224	66645	+	6	65224	66645	D-amino-acid oxidase	CNAG_02532:D-amino-acid oxidase	PF01266.16
CNAG_05262	47.5947	36.3345	30.3857	0.763414	0.638427	-0.389462	-0.647406	2560	875223	877782	+	4	875223	877782	conserved hypothetical protein	CNAG_05262:conserved hypothetical protein	PF00249.23
CNAG_03564	124.475	107.137	79.4942	0.860707	0.638635	-0.216406	-0.646936	1017	1286903	1287919	+	8	1286903	1287919	conserved hypothetical protein	CNAG_03564:conserved hypothetical protein	PF07859.5
CNAG_00510	97.5995	66.1107	62.35	0.677367	0.638835	-0.561991	-0.646484	490	1302071	1302560	+	1	1302071	1302560	prefoldin subunit 2	CNAG_00510:prefoldin subunit 2	PF01920.12
CNAG_06922	36.9839	29.557	23.6301	0.799185	0.63893	-0.323398	-0.646269	2315	1523306	1525620	+	3	1523306	1525620	anon-23da protein	CNAG_06922:anon-23da protein	PF00561.12
CNAG_05689	121.095	76.7351	77.4121	0.633675	0.639266	-0.658186	-0.645513	815	620691	621505	-	7	620691	621505	conserved hypothetical protein	CNAG_05689:conserved hypothetical protein	PF04325.5
CNAG_00927	10.3702	7.68305	6.6294	0.740875	0.639272	-0.432698	-0.645499	1483	1610762	1612244	+	5	1610762	1612244	guanyl nucleotide binding protein	CNAG_00927:guanyl nucleotide binding protein	PF00400.24
CNAG_04336	10.7534	8.23776	6.87889	0.766064	0.639697	-0.384463	-0.644538	955	603806	604760	+	9	603806	604760	single-stranded nucleic acid binding protein	CNAG_04336:single-stranded nucleic acid binding protein	PF00076.14
CNAG_06344	224.276	154.25	143.529	0.68777	0.639968	-0.540002	-0.643929	615	250615	251229	+	13	250615	251229	conserved hypothetical protein	CNAG_06344:conserved hypothetical protein	PF06747.5
CNAG_03072	1023.6	653.273	655.805	0.638212	0.640685	-0.647893	-0.642312	2198	58118	60315	-	3	58118	60315	phosphopyruvate hydratase	CNAG_03072:phosphopyruvate hydratase	PF00113.14,PF03952.8
CNAG_06124	2.36058	1.45978	1.5126	0.618398	0.640775	-0.693394	-0.64211	240	375223	375462	+	12	375223	375462	predicted protein	CNAG_06124:predicted protein
CNAG_02582	0.883494	1.50246	0.566121	1.70059	0.640775	0.766038	-0.64211	642	1307557	1308198	-	3	1307557	1308198	predicted protein	CNAG_02582:predicted protein
CNAG_06319	1.11909	1.47059	0.717086	1.31409	0.640775	0.394069	-0.64211	1086	179499	180584	-	13	179499	180584	predicted protein	CNAG_06319:predicted protein
CNAG_06707	0.795144	0.799037	0.509508	1.0049	0.640775	0.00704614	-0.64211	1349	260612	261960	+	2	260612	261960	conserved hypothetical protein	CNAG_06707:conserved hypothetical protein
CNAG_04892	6.12195	16.0576	3.92557	2.62295	0.641227	1.39119	-0.641092	1008	96313	97320	-	10	96313	97320	conserved hypothetical protein	CNAG_04892:conserved hypothetical protein
CNAG_01154	10.8909	11.745	6.98391	1.07842	0.641263	0.108926	-0.641011	731	1061029	1061759	-	5	1061029	1061759	conserved hypothetical protein	CNAG_01154:conserved hypothetical protein
CNAG_01688	118.623	64.3209	76.0696	0.54223	0.641273	-0.883023	-0.640989	2817	614272	617088	+	11	614272	617088	ATP-dependent peptidase	CNAG_01688:ATP-dependent peptidase	PF00004.21,PF01434.10,PF05647.3
CNAG_03771	352.044	230.51	225.827	0.654775	0.641474	-0.610928	-0.640538	2640	768685	771324	+	2	768685	771324	DNA binding protein Ncp1	CNAG_03771:DNA binding protein Ncp1	PF04886.4
CNAG_06781	83.1843	66.7913	53.371	0.802932	0.641599	-0.316651	-0.640255	959	53667	54625	-	2	53667	54625	conserved hypothetical protein	CNAG_06781:conserved hypothetical protein
CNAG_02698	42.2434	22.9892	27.105	0.544209	0.641639	-0.877768	-0.640166	3162	982749	985910	-	3	982749	985910	hSgt1p	CNAG_02698:hSgt1p	PF07093.3
CNAG_06475	333.689	197.008	214.363	0.590394	0.642404	-0.76025	-0.638447	3367	576320	579686	+	13	576320	579686	conserved hypothetical protein	CNAG_06475:conserved hypothetical protein
CNAG_02070	844.146	573.573	542.928	0.679472	0.643169	-0.557514	-0.636731	891	1280261	1281151	+	6	1280261	1281151	conserved hypothetical protein	CNAG_02070:conserved hypothetical protein
CNAG_02286	16.343	11.0737	10.5149	0.677579	0.643388	-0.561539	-0.63624	5121	694811	699931	+	6	694811	699931	cytoplasmic protein	CNAG_02286:cytoplasmic protein	PF02985.14
CNAG_02113	50.6744	29.9239	32.6185	0.590513	0.643688	-0.759958	-0.635568	1323	1154516	1155838	+	6	1154516	1155838	clathrin assembly protein	CNAG_02113:clathrin assembly protein
CNAG_02520	38.7324	31.3689	24.9325	0.809888	0.643711	-0.304206	-0.635514	1632	104557	106188	-	6	104557	106188	conserved hypothetical protein	CNAG_02520:conserved hypothetical protein	PF05132.6
CNAG_02845	76.5796	45.7067	49.3088	0.596851	0.643889	-0.744556	-0.635115	1819	630016	631834	-	3	630016	631834	cDNA sequence	CNAG_02845:cDNA sequence
CNAG_06536	2.71768	2.02874	1.75179	0.746494	0.644589	-0.421797	-0.633548	1705	45652	47356	+	7	45652	47356	monocarboxylic acid transporter	CNAG_06536:monocarboxylic acid transporter	PF07690.8
CNAG_04400	147.854	111.308	95.3885	0.752824	0.645152	-0.409616	-0.632288	818	762049	762866	+	9	762049	762866	mitochondrial ribosomal protein	CNAG_04400:mitochondrial ribosomal protein
CNAG_04051	27.1567	13.3589	17.5229	0.49192	0.64525	-1.0235	-0.632069	5128	1498701	1503828	+	2	1498701	1503828	ATP-dependent RNA helicase A	CNAG_04051:ATP-dependent RNA helicase A	PF00035.17,PF00271.23,PF04408.15,PF05773.14,PF07717.8
CNAG_03875	73.9512	50.084	47.7172	0.677257	0.645252	-0.562225	-0.632066	1720	1063020	1064739	-	2	1063020	1064739	UTP-hexose-1-phosphate uridylyltransferase	CNAG_03875:UTP-hexose-1-phosphate uridylyltransferase	PF01087.14,PF02744.9
CNAG_06830	129.971	140.956	83.8781	1.08452	0.645359	0.117052	-0.631826	2740	134250	136989	-	5	134250	136989	histidinol dehydrogenase	CNAG_06830:histidinol dehydrogenase	PF00815.12,PF01502.10,PF01503.9
CNAG_01275	39.386	35.435	25.4215	0.899684	0.645444	-0.15251	-0.631635	2035	726115	728149	-	5	726115	728149	conserved hypothetical protein	CNAG_01275:conserved hypothetical protein
CNAG_01808	61.7247	49.504	39.8414	0.802013	0.64547	-0.318303	-0.631579	1589	978657	980245	-	11	978657	980245	oxaloacetate carrier	CNAG_01808:oxaloacetate carrier	PF00153.19
CNAG_03186	27.2334	16.9665	17.5804	0.623003	0.645547	-0.682689	-0.631406	1411	286605	288015	+	8	286605	288015	conserved hypothetical protein	CNAG_03186:conserved hypothetical protein	PF00076.14
CNAG_06271	1.57045	1.38876	1.01385	0.884308	0.645581	-0.177378	-0.631331	1301	51440	52740	-	13	51440	52740	predicted protein	CNAG_06271:predicted protein
CNAG_04896	30.8412	19.7043	19.9137	0.638893	0.645685	-0.646353	-0.631098	1734	86934	88667	+	10	86934	88667	tyrosine-tRNA ligase	CNAG_04896:tyrosine-tRNA ligase	PF00579.17,PF01479.17
CNAG_05624	29.0081	25.0551	18.7327	0.86373	0.645776	-0.211349	-0.630895	1315	794855	796169	+	14	794855	796169	conserved hypothetical protein	CNAG_05624:conserved hypothetical protein
CNAG_00670	6.99337	6.36619	4.51907	0.910318	0.646193	-0.135558	-0.629962	1806	1742080	1743885	+	1	1742080	1743885	conserved hypothetical protein	CNAG_00670:conserved hypothetical protein	PF00172.10
CNAG_03313	1.20579	0.564065	0.779302	0.467796	0.646299	-1.09605	-0.629727	1730	626606	628335	+	8	626606	628335	conserved hypothetical protein	CNAG_03313:conserved hypothetical protein
CNAG_01752	136.636	103.419	88.3162	0.756895	0.646359	-0.401836	-0.629593	1507	793307	794813	-	11	793307	794813	organic acid transporter	CNAG_01752:organic acid transporter	PF00153.19
CNAG_02425	19.3012	17.7624	12.4816	0.920273	0.646677	-0.119866	-0.628883	858	360156	361013	+	6	360156	361013	conserved hypothetical protein	CNAG_02425:conserved hypothetical protein
CNAG_00808	203.292	162.097	131.49	0.797363	0.646805	-0.326691	-0.628598	678	2138556	2139233	-	1	2138556	2139233	myosin regulatory light chain cdc4	CNAG_00808:myosin regulatory light chain cdc4	PF00036.24
CNAG_05037	10.5828	9.69045	6.84855	0.915676	0.647138	-0.127091	-0.627855	1022	278679	279700	-	4	278679	279700	conserved hypothetical protein	CNAG_05037:conserved hypothetical protein
CNAG_00420	92.8497	62.1623	60.126	0.669494	0.647563	-0.578857	-0.626908	362	1101549	1101910	+	1	1101549	1101910	conserved hypothetical protein	CNAG_00420:conserved hypothetical protein	PF08285.3
CNAG_00180	36.7934	33.9526	23.8279	0.922789	0.647612	-0.115928	-0.626797	1143	490541	491683	+	1	490541	491683	carboxyl-terminal proteinase	CNAG_00180:carboxyl-terminal proteinase	PF01088.13
CNAG_01189	79.1973	46.1588	51.3165	0.582833	0.647958	-0.778846	-0.626029	5695	966446	972140	+	5	966446	972140	RNA polymerase I largest subunit	CNAG_01189:RNA polymerase I largest subunit	PF00623.12,PF04983.10,PF04998.9,PF05000.9
CNAG_06752	9.78429	8.82891	6.3415	0.902356	0.648131	-0.148232	-0.625643	1999	140533	142531	-	2	140533	142531	conserved hypothetical protein	CNAG_06752:conserved hypothetical protein
CNAG_07327	37.6882	26.1619	24.4383	0.694166	0.648433	-0.526648	-0.624971	1236	560447	561682	+	1	560447	561682	conserved hypothetical protein	CNAG_07327:conserved hypothetical protein	PF00970.16
CNAG_05485	62.401	35.655	40.4665	0.571386	0.648492	-0.807462	-0.62484	1569	435981	437549	-	14	435981	437549	tRNA methyltransferase complex subunit Cpd1	CNAG_05485:tRNA methyltransferase complex subunit Cpd1	PF08241.4,PF08704.2
CNAG_07649	116.195	125.21	75.4279	1.07758	0.649147	0.107793	-0.623383	1242	1350321	1351562	+	6	1350321	1351562	hypothetical protein	CNAG_07649:hypothetical protein
CNAG_01202	69.4629	36.6865	45.1641	0.528146	0.650191	-0.920992	-0.621065	1425	938885	940309	+	5	938885	940309	conserved hypothetical protein	CNAG_01202:conserved hypothetical protein
CNAG_01604	38.0335	40.6359	24.7327	1.06842	0.650288	0.0954841	-0.620849	1170	397155	398324	-	11	397155	398324	haloacid dehalogenase-like hydrolase domain-containing protein 2	CNAG_01604:haloacid dehalogenase-like hydrolase domain-containing protein 2	PF00702.18
CNAG_01351	31.765	28.0278	20.6674	0.882348	0.650636	-0.180581	-0.620078	1436	528452	529887	+	5	528452	529887	conserved hypothetical protein	CNAG_01351:conserved hypothetical protein	PF01966.14
CNAG_00111	87.6786	56.9812	57.0581	0.649887	0.650764	-0.621738	-0.619793	2431	304331	306761	+	1	304331	306761	pre-mRNA splicing factor	CNAG_00111:pre-mRNA splicing factor	PF00240.15,PF01805.12
CNAG_07711	0.534314	0.805396	0.347725	1.50734	0.650787	0.592009	-0.619743	573	87540	88112	-	8	87540	88112	predicted protein	CNAG_07711:predicted protein
CNAG_07586	0.553397	0.695133	0.360144	1.25612	0.650787	0.328974	-0.619743	742	6729	7470	-	11	6729	7470	conserved hypothetical protein	CNAG_07586:conserved hypothetical protein
CNAG_07391	0.595966	0.673744	0.387847	1.13051	0.650787	0.176971	-0.619743	705	2272619	2273323	-	1	2272619	2273323	hypothetical protein	CNAG_07391:hypothetical protein
CNAG_07407	9.53546	10.181	6.20555	1.0677	0.650787	0.094509	-0.619743	117	222931	223047	+	5	222931	223047	fungal mating-type pheromone	CNAG_07407:fungal mating-type pheromone	PF08015.3
CNAG_01289	10.2041	9.74136	6.6407	0.954651	0.650787	-0.0669544	-0.619743	623	680157	680779	+	5	680157	680779	conserved hypothetical protein	CNAG_01289:conserved hypothetical protein
CNAG_04911	4.55573	3.5607	2.96481	0.781586	0.650787	-0.355524	-0.619743	2308	43940	46247	-	10	43940	46247	conserved hypothetical protein	CNAG_04911:conserved hypothetical protein
CNAG_02006	112.468	104.9	73.208	0.932711	0.650921	-0.100498	-0.619445	1595	1513855	1515449	+	11	1513855	1515449	deamidase	CNAG_02006:deamidase	PF00795.14
CNAG_00100	262.356	164.245	170.857	0.626039	0.651241	-0.675676	-0.618737	2095	278253	280347	+	1	278253	280347	chaperone	CNAG_00100:chaperone	PF00515.20,PF01535.12,PF02071.12,PF07719.9,PF07720.4
CNAG_03770	47.7624	26.1798	31.1164	0.548125	0.651483	-0.867423	-0.6182	434	768099	768532	-	2	768099	768532	predicted protein	CNAG_03770:predicted protein	PF06645.5
CNAG_06801	15.9011	16.9929	10.3618	1.06866	0.651641	0.0958083	-0.61785	1111	2794	3904	+	2	2794	3904	conserved hypothetical protein	CNAG_06801:conserved hypothetical protein
CNAG_00376	3.3156	2.32219	2.16211	0.700382	0.652102	-0.513786	-0.616831	1619	958473	960091	+	1	958473	960091	conserved hypothetical protein	CNAG_00376:conserved hypothetical protein	PF05225.8
CNAG_06543	86.4185	71.6265	56.3553	0.828833	0.652121	-0.270846	-0.616789	1974	66717	68690	-	7	66717	68690	diacylglycerol cholinephosphotransferase	CNAG_06543:diacylglycerol cholinephosphotransferase	PF01066.13
CNAG_01019	366.042	393.917	238.842	1.07615	0.652498	0.105879	-0.615955	1058	1416653	1417710	+	5	1416653	1417710	Cu/Zn superoxide dismutase	CNAG_01019:Cu/Zn superoxide dismutase	PF00080.12
CNAG_04709	145.329	107.113	94.8874	0.737039	0.652913	-0.440187	-0.615036	1172	619949	621120	-	10	619949	621120	conserved hypothetical protein	CNAG_04709:conserved hypothetical protein	PF00276.12
CNAG_03053	2853.89	1089.77	1863.45	0.381856	0.652953	-1.3889	-0.61495	1278	107948	109225	-	3	107948	109225	ribosomal protein L23a	CNAG_03053:ribosomal protein L23a	PF00276.12,PF03939.5
CNAG_03961	159.024	123.475	103.885	0.776458	0.653268	-0.365021	-0.614252	759	1282541	1283299	+	2	1282541	1283299	conserved hypothetical protein	CNAG_03961:conserved hypothetical protein
CNAG_00894	642.511	527.059	420.299	0.820312	0.654151	-0.285755	-0.612304	545	1705303	1705847	-	5	1705303	1705847	conserved hypothetical protein	CNAG_00894:conserved hypothetical protein	PF04627.5
CNAG_00535	86.7938	56.0114	56.7798	0.645338	0.654192	-0.631873	-0.612214	1164	1365281	1366444	+	1	1365281	1366444	mitochondrial ribosomal protein subunit L16	CNAG_00535:mitochondrial ribosomal protein subunit L16	PF00252.10
CNAG_06530	3.58801	6.22201	2.34743	1.73411	0.654243	0.794197	-0.612103	1486	22749	24234	+	7	22749	24234	conserved hypothetical protein	CNAG_06530:conserved hypothetical protein	PF01408.14,PF02894.9
CNAG_01665	26.1306	16.6782	17.1006	0.638263	0.654427	-0.647777	-0.611697	1128	557157	558284	-	11	557157	558284	conserved hypothetical protein	CNAG_01665:conserved hypothetical protein
CNAG_05486	33.2897	20.0112	21.7865	0.601124	0.654452	-0.734266	-0.61164	3896	437892	441787	+	14	437892	441787	MMS2	CNAG_05486:MMS2
CNAG_07802	0.804377	1.24712	0.52647	1.55041	0.654506	0.632651	-0.611522	1744	181674	183417	-	4	181674	183417	class III aminotransferase	CNAG_07802:class III aminotransferase	PF00202.13
CNAG_04372	52.725	31.1158	34.5158	0.590153	0.654638	-0.760838	-0.611231	822	700508	701329	+	9	700508	701329	DNA-directed RNA polymerase I	CNAG_04372:DNA-directed RNA polymerase I	PF01192.14
CNAG_00761	364.042	274.579	238.445	0.754252	0.654992	-0.406882	-0.610451	725	2000422	2001146	-	1	2000422	2001146	conserved hypothetical protein	CNAG_00761:conserved hypothetical protein	PF08315.4
CNAG_02712	48.2187	52.7302	31.5852	1.09356	0.655041	0.129037	-0.610344	1156	939546	940701	-	3	939546	940701	other/Bud32 protein kinase	CNAG_02712:other/Bud32 protein kinase
CNAG_06586	32.0713	23.0547	21.0123	0.718858	0.655174	-0.476221	-0.610049	1208	200904	202111	-	7	200904	202111	predicted protein	CNAG_06586:predicted protein
CNAG_00750	41.9542	28.7266	27.509	0.684714	0.655691	-0.546427	-0.608913	966	1969161	1970126	+	1	1969161	1970126	conserved hypothetical protein	CNAG_00750:conserved hypothetical protein
CNAG_03925	21.7827	16.1383	14.2899	0.740875	0.656021	-0.432698	-0.608186	817	1201630	1202446	-	2	1201630	1202446	peptidase	CNAG_03925:peptidase	PF00717.15
CNAG_06559	54.1449	46.3591	35.5233	0.856204	0.656078	-0.223973	-0.608061	1095	113408	114502	-	7	113408	114502	conserved hypothetical protein	CNAG_06559:conserved hypothetical protein
CNAG_00377	106.166	68.7874	69.6573	0.647925	0.656118	-0.626102	-0.607972	4986	960400	965385	-	1	960400	965385	DNA topoisomerase II	CNAG_00377:DNA topoisomerase II	PF00204.17,PF00521.12,PF02518.18
CNAG_02761	1146.25	753.109	752.095	0.657023	0.656138	-0.605985	-0.60793	1025	826718	827742	+	3	826718	827742	inorganic phosphate transporter pho88	CNAG_02761:inorganic phosphate transporter pho88
CNAG_00522	68.7131	49.2059	45.0887	0.716107	0.656188	-0.481753	-0.607819	4014	1333015	1337028	+	1	1333015	1337028	C2 domain-containing protein	CNAG_00522:C2 domain-containing protein	PF00168.22
CNAG_03459	172.004	92.3681	112.875	0.53701	0.656235	-0.896978	-0.607714	2085	1002853	1004937	+	8	1002853	1004937	t-complex protein 1	CNAG_03459:t-complex protein 1	PF00118.16
CNAG_05896	40.8763	18.4949	26.8299	0.452462	0.656368	-1.14413	-0.607422	2462	1153903	1156364	-	7	1153903	1156364	Uba2	CNAG_05896:Uba2	PF00899.13,PF02134.13
CNAG_04045	167.378	94.7694	109.871	0.566199	0.656425	-0.820618	-0.607297	678	1487262	1487939	+	2	1487262	1487939	conserved hypothetical protein	CNAG_04045:conserved hypothetical protein
CNAG_04990	82.0116	98.141	53.8356	1.19667	0.656439	0.259028	-0.607266	1591	162113	163703	-	4	162113	163703	glutamate-5-semialdehyde dehydrogenase	CNAG_04990:glutamate-5-semialdehyde dehydrogenase
CNAG_00888	53.5863	58.12	35.196	1.0846	0.656809	0.117169	-0.606453	1070	1720994	1722063	+	5	1720994	1722063	calcium-dependent protein serine/threonine phosphatase	CNAG_00888:calcium-dependent protein serine/threonine phosphatase	PF00036.24,PF07813.4
CNAG_07403	16.302	10.4	10.712	0.637957	0.657098	-0.64847	-0.60582	3855	98889	102743	+	5	98889	102743	peroxisome biogenesis factor 1	CNAG_07403:peroxisome biogenesis factor 1	PF00004.21,PF09262.3
CNAG_04286	169.49	136.41	111.386	0.80483	0.657185	-0.313244	-0.605629	755	485899	486653	-	9	485899	486653	DNA-directed RNA polymerase I	CNAG_04286:DNA-directed RNA polymerase I	PF03870.7
CNAG_06689	64.4556	28.8766	42.3673	0.448007	0.657309	-1.15841	-0.605357	2030	496973	499002	-	7	496973	499002	cytoplasmic protein	CNAG_06689:cytoplasmic protein	PF01926.15,PF02824.13
CNAG_00853	32.2247	22.1159	21.1875	0.686303	0.657493	-0.543083	-0.604953	1398	2256869	2258266	+	1	2256869	2258266	opa-interacting protein OIP2	CNAG_00853:opa-interacting protein OIP2	PF01138.13
CNAG_02548	9.97818	8.80861	6.56094	0.882787	0.657528	-0.179863	-0.604875	2373	25318	27690	+	6	25318	27690	cobalamin synthesis protein	CNAG_02548:cobalamin synthesis protein	PF02492.11,PF07683.6
CNAG_07881	2.8676	1.06166	1.88584	0.370225	0.657637	-1.43353	-0.604636	404	430097	430500	+	14	430097	430500	predicted protein	CNAG_07881:predicted protein
CNAG_06288	129.111	91.4711	84.9162	0.708471	0.657702	-0.49722	-0.604495	1159	99421	100579	+	13	99421	100579	RNA binding protein	CNAG_06288:RNA binding protein	PF00076.14
CNAG_03188	45.1663	25.9516	29.7099	0.574579	0.657789	-0.799422	-0.604303	3149	290291	293439	-	8	290291	293439	histone-lysine N-methyltransferase	CNAG_03188:histone-lysine N-methyltransferase	PF00856.20
CNAG_07702	5.35464	6.00173	3.52303	1.12085	0.657939	0.164587	-0.603975	1247	1338870	1340116	-	7	1338870	1340116	conserved hypothetical protein	CNAG_07702:conserved hypothetical protein	PF00646.25
CNAG_07746	73.9917	77.5839	48.7448	1.04855	0.658787	0.0683934	-0.602115	3310	1221672	1224981	-	8	1221672	1224981	methylenetetrahydrofolate dehydrogenase (NADP)	CNAG_07746:methylenetetrahydrofolate dehydrogenase (NADP)	PF00763.15,PF01268.11,PF02882.11
CNAG_04581	24.4318	25.9094	16.0969	1.06048	0.65885	0.0847126	-0.601978	692	976002	976693	-	10	976002	976693	conserved hypothetical protein	CNAG_04581:conserved hypothetical protein
CNAG_00719	29.9676	21.488	19.7485	0.717041	0.658998	-0.479873	-0.601655	2557	1874168	1876724	-	1	1874168	1876724	helicase	CNAG_00719:helicase	PF00004.21,PF07728.6
CNAG_05652	53.6352	57.5253	35.3567	1.07253	0.659208	0.101017	-0.601194	1774	865870	867643	-	14	865870	867643	cytoplasmic protein	CNAG_05652:cytoplasmic protein
CNAG_03761	50.5502	31.1526	33.3408	0.616271	0.659559	-0.698362	-0.600427	3763	730633	734395	-	2	730633	734395	mRNA 3'-end-processing protein RNA14	CNAG_03761:mRNA 3'-end-processing protein RNA14	PF00515.20,PF04886.4,PF05843.6,PF07719.9
CNAG_05863	20.0435	11.0878	13.2225	0.553184	0.65969	-0.854169	-0.600139	1394	1066974	1068367	+	7	1066974	1068367	conserved hypothetical protein	CNAG_05863:conserved hypothetical protein	PF08826.2
CNAG_05711	72.3396	59.5721	47.7235	0.823507	0.659715	-0.280148	-0.600086	859	671776	672634	-	7	671776	672634	conserved hypothetical protein	CNAG_05711:conserved hypothetical protein	PF05907.5
CNAG_05030	75.4997	48.594	49.8245	0.643632	0.65993	-0.635693	-0.599614	1005	262339	263343	+	4	262339	263343	conserved hypothetical protein	CNAG_05030:conserved hypothetical protein
CNAG_04174	5.27282	3.45521	3.48024	0.655287	0.660033	-0.6098	-0.59939	3911	196042	199952	-	9	196042	199952	peroxisome assembly factor-2	CNAG_04174:peroxisome assembly factor-2	PF00004.21
CNAG_05408	138.951	71.7377	91.7333	0.516282	0.660185	-0.95377	-0.599057	1139	230947	232085	-	14	230947	232085	conserved hypothetical protein	CNAG_05408:conserved hypothetical protein
CNAG_04669	32.3274	23.0897	21.3454	0.714246	0.660288	-0.485506	-0.598834	1301	731108	732408	+	10	731108	732408	mitochondrial matrix protein import protein	CNAG_04669:mitochondrial matrix protein import protein	PF09139.3
CNAG_02961	141.171	139.373	93.2359	0.987266	0.660448	-0.0184889	-0.598483	425	333480	333904	+	3	333480	333904	conserved hypothetical protein	CNAG_02961:conserved hypothetical protein	PF04911.4
CNAG_03810	97.7119	76.7174	64.5454	0.785139	0.660569	-0.34898	-0.59822	695	905040	905734	+	2	905040	905734	mitochondrial ribosomal protein L23	CNAG_03810:mitochondrial ribosomal protein L23	PF00572.10
CNAG_00976	66.1069	83.5036	43.6682	1.26316	0.66057	0.337038	-0.598218	1893	1523136	1525028	+	5	1523136	1525028	carbamoyl-phosphate synthase	CNAG_00976:carbamoyl-phosphate synthase	PF00117.20,PF00988.14
CNAG_01550	62.6129	47.2293	41.3651	0.754306	0.660647	-0.406777	-0.598048	1251	259168	260418	+	11	259168	260418	RLI and DUF367 domain-containing protein	CNAG_01550:RLI and DUF367 domain-containing protein	PF04034.5,PF04068.7
CNAG_06106	382.032	237.402	252.584	0.621418	0.66116	-0.686363	-0.596928	1559	326811	328369	+	12	326811	328369	chaperone regulator	CNAG_06106:chaperone regulator	PF00226.23,PF01556.10
CNAG_05367	167.259	145.313	110.592	0.868789	0.661204	-0.202923	-0.596832	726	105170	105895	-	14	105170	105895	hypothetical protein	CNAG_05367:hypothetical protein	PF04419.6
CNAG_02308	23.1413	14.9033	15.3019	0.644014	0.661238	-0.634837	-0.596759	1332	645254	646585	-	6	645254	646585	conserved hypothetical protein	CNAG_02308:conserved hypothetical protein
CNAG_06315	111.866	62.7165	74.0391	0.560638	0.661855	-0.834858	-0.595414	947	170821	171767	+	13	170821	171767	conserved hypothetical protein	CNAG_06315:conserved hypothetical protein	PF04889.4
CNAG_03538	24.3725	43.1446	16.1344	1.77021	0.661993	0.823924	-0.595113	493	1225742	1226234	-	8	1225742	1226234	predicted protein	CNAG_03538:predicted protein
CNAG_04994	66.0795	35.9853	43.76	0.544576	0.662232	-0.876796	-0.594591	731	179241	179971	-	4	179241	179971	conserved hypothetical protein	CNAG_04994:conserved hypothetical protein	PF02290.7
CNAG_00783	58.9479	44.1647	39.043	0.749216	0.66233	-0.416546	-0.594378	1489	2060140	2061628	-	1	2060140	2061628	conserved hypothetical protein	CNAG_00783:conserved hypothetical protein
CNAG_01199	58.042	37.7472	38.4567	0.650342	0.662567	-0.620729	-0.593862	2497	942496	944992	-	5	942496	944992	conserved hypothetical protein	CNAG_01199:conserved hypothetical protein	PF05064.5
CNAG_06927	100.59	72.5232	66.6487	0.720977	0.662577	-0.471974	-0.59384	2129	1540111	1542239	-	3	1540111	1542239	peptidyl-prolyl cis-trans isomerase	CNAG_06927:peptidyl-prolyl cis-trans isomerase	PF00160.13
CNAG_06359	5.68154	5.28765	3.7647	0.930671	0.66262	-0.103657	-0.593747	1362	287478	288839	-	13	287478	288839	hydrolase	CNAG_06359:hydrolase	PF05652.4
CNAG_04916	1.96367	1.23779	1.30116	0.630344	0.66262	-0.665789	-0.593747	2180	33922	36101	-	10	33922	36101	conserved hypothetical protein	CNAG_04916:conserved hypothetical protein	PF00172.10
CNAG_03176	68.5556	57.168	45.4481	0.833892	0.662938	-0.262068	-0.593054	2249	256842	259090	-	8	256842	259090	endoplasmic oxidoreductin 1	CNAG_03176:endoplasmic oxidoreductin 1	PF04137.7
CNAG_01110	81.8336	70.0694	54.252	0.856243	0.662956	-0.223908	-0.593016	464	1184752	1185215	+	5	1184752	1185215	co-chaperone	CNAG_01110:co-chaperone	PF02970.8
CNAG_03907	7.77193	4.36162	5.15577	0.561202	0.663383	-0.833408	-0.592086	2276	1149757	1152032	-	2	1149757	1152032	LIM domain containing protein	CNAG_03907:LIM domain containing protein
CNAG_00271	42.6342	28.4529	28.2964	0.667374	0.663703	-0.583433	-0.591389	1001	705064	706064	-	1	705064	706064	nuclear protein	CNAG_00271:nuclear protein	PF08265.3
CNAG_03457	133.263	115.608	88.4702	0.867517	0.663876	-0.205037	-0.591013	2327	998766	1001092	-	8	998766	1001092	arginine-tRNA ligase	CNAG_03457:arginine-tRNA ligase	PF00750.11,PF05746.7
CNAG_04332	75.9772	65.993	50.4582	0.86859	0.664122	-0.203253	-0.59048	519	590688	591206	-	9	590688	591206	60s ribosomal protein l31	CNAG_04332:60s ribosomal protein l31
CNAG_04088	14.0194	9.26844	9.31572	0.661116	0.664488	-0.597025	-0.589685	482	1590687	1591168	+	2	1590687	1591168	predicted protein	CNAG_04088:predicted protein
CNAG_04700	31.2142	20.5635	20.7511	0.658787	0.664796	-0.602116	-0.589016	2409	660049	662457	-	10	660049	662457	conserved hypothetical protein	CNAG_04700:conserved hypothetical protein	PF01535.12
CNAG_01119	175.726	52.3136	116.871	0.297701	0.665078	-1.74807	-0.588405	2232	1154205	1156436	-	5	1154205	1156436	peptide transporter	CNAG_01119:peptide transporter	PF00854.13,PF07690.8
CNAG_03982	25.3063	20.9553	16.8507	0.828069	0.66587	-0.272178	-0.586688	952	1328413	1329364	-	2	1328413	1329364	conserved hypothetical protein	CNAG_03982:conserved hypothetical protein
CNAG_07331	19.3128	16.0787	12.8608	0.832545	0.665922	-0.264401	-0.586576	621	570711	571331	-	1	570711	571331	conserved hypothetical protein	CNAG_07331:conserved hypothetical protein	PF00856.20
CNAG_06034	20.1066	20.1005	13.394	0.999695	0.666147	-0.000440615	-0.586087	2158	131492	133649	+	12	131492	133649	allantoin permease	CNAG_06034:allantoin permease	PF02133.7
CNAG_01118	6.57657	3.67382	4.38097	0.558622	0.666147	-0.840055	-0.586087	1996	1158880	1160875	-	5	1158880	1160875	amino acid transporter	CNAG_01118:amino acid transporter	PF00324.13
CNAG_05327	33.6142	26.5955	22.3979	0.7912	0.666324	-0.337886	-0.585703	2417	1063965	1066381	-	4	1063965	1066381	predicted protein	CNAG_05327:predicted protein
CNAG_02881	69.5643	57.5688	46.3581	0.827561	0.666406	-0.273062	-0.585527	768	541495	542262	-	3	541495	542262	cytidine deaminase	CNAG_02881:cytidine deaminase	PF00383.14
CNAG_01270	481.349	315.433	320.797	0.65531	0.666454	-0.60975	-0.585423	1665	738529	740193	-	5	738529	740193	conserved hypothetical protein	CNAG_01270:conserved hypothetical protein	PF02020.10
CNAG_03291	31.4451	20.8257	20.964	0.662287	0.666685	-0.594471	-0.584922	1051	578270	579320	-	8	578270	579320	conserved hypothetical protein	CNAG_03291:conserved hypothetical protein
CNAG_03822	55.3584	48.5673	36.9157	0.877324	0.666849	-0.188818	-0.584568	1304	932127	933430	+	2	932127	933430	tafazzin exon 5 and exon 9 deleted variant short form	CNAG_03822:tafazzin exon 5 and exon 9 deleted variant short form	PF01553.13
CNAG_05241	117.798	87.0559	78.5637	0.739027	0.666935	-0.436302	-0.584382	680	814592	815271	+	4	814592	815271	U6 snRNA binding protein	CNAG_05241:U6 snRNA binding protein	PF01423.14
CNAG_03421	2.2332	1.35084	1.49003	0.604889	0.667215	-0.725258	-0.583777	1661	908592	910252	-	8	908592	910252	conserved hypothetical protein	CNAG_03421:conserved hypothetical protein	PF00646.25
CNAG_00372	60.9039	36.7406	40.6381	0.603255	0.667249	-0.729161	-0.583702	2377	944702	947078	-	1	944702	947078	nuclear protein localization	CNAG_00372:nuclear protein localization	PF02178.11,PF08624.2
CNAG_04950	117.79	110.409	78.6172	0.93734	0.667436	-0.0933558	-0.583298	929	60684	61612	+	4	60684	61612	conserved hypothetical protein	CNAG_04950:conserved hypothetical protein	PF03208.11
CNAG_04030	9.06464	5.83912	6.05041	0.644164	0.667474	-0.6345	-0.583217	252	1445403	1445654	-	2	1445403	1445654	predicted protein	CNAG_04030:predicted protein
CNAG_05238	4.58969	4.05043	3.0635	0.882505	0.667474	-0.180324	-0.583217	1303	809570	810872	+	4	809570	810872	predicted protein	CNAG_05238:predicted protein
CNAG_00613	28.4933	14.0702	19.026	0.493806	0.667736	-1.01798	-0.58265	829	1577213	1578041	-	1	1577213	1578041	cytosine deaminase	CNAG_00613:cytosine deaminase	PF00383.14
CNAG_07803	5.21975	14.6473	3.48668	2.80612	0.667978	1.48858	-0.582128	924	249851	250774	-	4	249851	250774	predicted protein	CNAG_07803:predicted protein
CNAG_02843	322.896	246.21	215.811	0.762504	0.668362	-0.391183	-0.581299	1383	634386	635768	+	3	634386	635768	conserved hypothetical protein	CNAG_02843:conserved hypothetical protein	PF00076.14
CNAG_05841	14.4591	10.2815	9.6686	0.711075	0.668686	-0.491927	-0.5806	1974	1014259	1016232	-	7	1014259	1016232	conserved hypothetical protein	CNAG_05841:conserved hypothetical protein
CNAG_07838	27.928	25.1567	18.6774	0.90077	0.668769	-0.150769	-0.580419	2083	29226	31308	-	10	29226	31308	cytoplasmic protein	CNAG_07838:cytoplasmic protein
CNAG_01981	161.588	104.953	108.079	0.649511	0.668856	-0.622575	-0.580232	1794	1430817	1432610	-	11	1430817	1432610	sulfide:quinone oxidoreductase	CNAG_01981:sulfide:quinone oxidoreductase	PF07992.6
CNAG_02718	13.5539	9.24419	9.06891	0.68203	0.669098	-0.552093	-0.57971	2123	921931	924053	+	3	921931	924053	NAD binding dehydrogenase family protein	CNAG_02718:NAD binding dehydrogenase family protein	PF01408.14,PF08635.2
CNAG_02550	136.601	169.835	91.4131	1.2433	0.6692	0.31417	-0.57949	525	21449	21973	+	6	21449	21973	conserved hypothetical protein	CNAG_02550:conserved hypothetical protein
CNAG_06358	35.1296	23.6234	23.5102	0.672463	0.66924	-0.572472	-0.579404	525	286431	286955	+	13	286431	286955	predicted protein	CNAG_06358:predicted protein
CNAG_07842	6.44351	9.07665	4.31317	1.40865	0.669381	0.494312	-0.579101	759	63800	64558	-	10	63800	64558	V-SNARE	CNAG_07842:V-SNARE	PF00957.13
CNAG_04015	2.72679	3.4578	1.82526	1.26808	0.669381	0.342649	-0.579101	924	1404069	1404992	-	2	1404069	1404992	amino acid transporter	CNAG_04015:amino acid transporter
CNAG_04182	147.741	118.347	98.9489	0.801042	0.669745	-0.320049	-0.578317	711	221712	222422	-	9	221712	222422	conserved hypothetical protein	CNAG_04182:conserved hypothetical protein
CNAG_05291	22.5122	14.8778	15.0846	0.660874	0.670062	-0.597553	-0.577634	4237	950441	954677	-	4	950441	954677	conserved hypothetical protein	CNAG_05291:conserved hypothetical protein
CNAG_04753	15.8924	18.79	10.6529	1.18232	0.670311	0.241624	-0.577098	1881	497576	499456	-	10	497576	499456	lactonohydrolase	CNAG_04753:lactonohydrolase
CNAG_02584	23.2107	24.3216	15.5677	1.04786	0.670715	0.0674514	-0.576229	1299	1303470	1304768	-	3	1303470	1304768	serine/threonine-protein phosphatase 2A activator 1	CNAG_02584:serine/threonine-protein phosphatase 2A activator 1	PF03095.7
CNAG_06595	3.72099	2.5199	2.49878	0.677212	0.671537	-0.56232	-0.574462	1515	225840	227354	+	7	225840	227354	conserved hypothetical protein	CNAG_06595:conserved hypothetical protein
CNAG_00401	27.5109	19.6449	18.4813	0.714078	0.67178	-0.485846	-0.573939	1776	1051433	1053208	-	1	1051433	1053208	cell division cycle protein 91	CNAG_00401:cell division cycle protein 91	PF06728.5
CNAG_03735	12.1284	6.72569	8.15169	0.554541	0.672117	-0.850633	-0.573215	2947	659468	662414	+	2	659468	662414	CAP4p	CNAG_03735:CAP4p
CNAG_03447	20.5757	15.144	13.8295	0.736017	0.67213	-0.442189	-0.573188	3477	968708	972184	+	8	968708	972184	conserved hypothetical protein	CNAG_03447:conserved hypothetical protein	PF02370.8,PF04508.4
CNAG_07350	55.2993	68.3964	37.1862	1.23684	0.672454	0.30666	-0.572492	1169	810949	812117	+	1	810949	812117	conserved hypothetical protein	CNAG_07350:conserved hypothetical protein
CNAG_03553	104.009	53.9183	69.9455	0.518399	0.672492	-0.947866	-0.572411	3844	1259473	1263316	+	8	1259473	1263316	conserved hypothetical protein	CNAG_03553:conserved hypothetical protein
CNAG_06931	2.98404	28.3909	2.00968	9.51424	0.673475	3.25009	-0.570304	2851	1553308	1556158	-	3	1553308	1556158	beta-glucosidase	CNAG_06931:beta-glucosidase	PF00933.13,PF01915.14
CNAG_07844	2.25357	1.86497	1.51835	0.827561	0.673756	-0.273062	-0.569702	1739	111740	113478	+	10	111740	113478	hypothetical protein	CNAG_07844:hypothetical protein
CNAG_02545	353.944	308.794	238.499	0.872438	0.673832	-0.196875	-0.569539	1676	37223	38898	+	6	37223	38898	inorganic diphosphatase	CNAG_02545:inorganic diphosphatase	PF00719.11
CNAG_02457	72.7717	46.902	49.0372	0.644509	0.673849	-0.633728	-0.569502	3453	274872	278324	+	6	274872	278324	importin beta-2 subunit	CNAG_02457:importin beta-2 subunit	PF02985.14,PF03810.11
CNAG_04889	30.9501	25.8297	20.8681	0.834559	0.67425	-0.260913	-0.568644	1322	102315	103636	+	10	102315	103636	conserved hypothetical protein	CNAG_04889:conserved hypothetical protein	PF04450.4
CNAG_02927	45.0386	32.5423	30.3743	0.722544	0.674408	-0.468842	-0.568307	1426	431341	432766	+	3	431341	432766	thioredoxin family protein	CNAG_02927:thioredoxin family protein	PF00085.12
CNAG_00686	330.634	279.953	223.006	0.846716	0.67448	-0.24005	-0.568152	1238	1786499	1787736	-	1	1786499	1787736	conserved hypothetical protein	CNAG_00686:conserved hypothetical protein
CNAG_01200	15.9255	10.0346	10.7563	0.630097	0.675411	-0.666354	-0.566162	1149	941267	942415	+	5	941267	942415	pre-mRNA-splicing factor 38A	CNAG_01200:pre-mRNA-splicing factor 38A	PF03371.7
CNAG_06826	25.6991	17.9426	17.3667	0.698181	0.675773	-0.518328	-0.565389	1854	146447	148300	+	5	146447	148300	conserved hypothetical protein	CNAG_06826:conserved hypothetical protein	PF05764.5,PF08265.3
CNAG_05264	13.3442	25.4471	9.02062	1.90698	0.675994	0.931287	-0.564917	2469	880472	882940	+	4	880472	882940	alpha-amylase AmyA	CNAG_05264:alpha-amylase AmyA	PF00128.16,PF09260.3
CNAG_04749	26.5521	22.5831	17.9509	0.850521	0.676064	-0.233582	-0.564768	1694	508774	510467	-	10	508774	510467	conserved hypothetical protein	CNAG_04749:conserved hypothetical protein
CNAG_06012	131.838	110.821	89.232	0.840583	0.676832	-0.250538	-0.563131	1508	77134	78641	-	12	77134	78641	NADH-cytochrome b5 reductase	CNAG_06012:NADH-cytochrome b5 reductase	PF00175.13,PF00970.16
CNAG_01182	237.279	168.557	160.727	0.710374	0.677376	-0.493349	-0.561971	1620	986910	988529	-	5	986910	988529	cytoplasmic protein	CNAG_01182:cytoplasmic protein	PF00013.21
CNAG_04364	61.2154	43.7788	41.4756	0.71516	0.677535	-0.483663	-0.561632	2881	679321	682201	+	9	679321	682201	oligosaccharyl transferase stt3 subunit	CNAG_04364:oligosaccharyl transferase stt3 subunit	PF02516.6
CNAG_00639	64.626	45.8584	43.7991	0.709598	0.677732	-0.494927	-0.561213	661	1655252	1655912	+	1	1655252	1655912	conserved hypothetical protein	CNAG_00639:conserved hypothetical protein	PF09349.2
CNAG_05129	0.911893	1.21471	0.61829	1.33207	0.678029	0.413671	-0.560581	1818	500541	502358	+	4	500541	502358	predicted protein	CNAG_05129:predicted protein
CNAG_02157	14.7334	9.14139	9.99338	0.620453	0.67828	-0.688607	-0.560048	2014	1056521	1058534	-	6	1056521	1058534	conserved hypothetical protein	CNAG_02157:conserved hypothetical protein
CNAG_07462	7.2838	4.1943	4.94259	0.575839	0.678573	-0.796262	-0.559423	643	73193	73835	+	2	73193	73835	predicted protein	CNAG_07462:predicted protein
CNAG_03203	90.9319	72.9378	61.7071	0.802114	0.678608	-0.31812	-0.559349	1274	338485	339758	+	8	338485	339758	DNA polymerase epsilon p12 subunit	CNAG_03203:DNA polymerase epsilon p12 subunit	PF00125.16,PF00808.15
CNAG_01352	15.0534	16.7149	10.2167	1.11038	0.678699	0.151048	-0.559156	4267	523663	527929	-	5	523663	527929	conserved hypothetical protein	CNAG_01352:conserved hypothetical protein	PF00533.18
CNAG_04212	63.7048	48.9916	43.2383	0.769042	0.67873	-0.378866	-0.559091	674	306503	307176	+	9	306503	307176	conserved hypothetical protein	CNAG_04212:conserved hypothetical protein	PF07956.3
CNAG_03873	240.098	208.916	163.05	0.870128	0.679099	-0.2007	-0.558305	1026	1057722	1058747	-	2	1057722	1058747	conserved hypothetical protein	CNAG_03873:conserved hypothetical protein	PF02755.7
CNAG_05549	30.5308	21.279	20.7356	0.696969	0.679169	-0.520834	-0.558158	3353	597553	600905	+	14	597553	600905	CMGC/CDK protein kinase	CNAG_05549:CMGC/CDK protein kinase	PF00069.17
CNAG_03722	159.007	97.7679	108.036	0.614866	0.679442	-0.701657	-0.557578	2185	622998	625182	+	2	622998	625182	RAN protein binding protein	CNAG_03722:RAN protein binding protein	PF00076.14,PF02136.12
CNAG_00306	28.9825	23.0716	19.7007	0.796055	0.679746	-0.329061	-0.556932	1074	787948	789021	+	1	787948	789021	conserved hypothetical protein	CNAG_00306:conserved hypothetical protein
CNAG_01749	21.6877	18.3398	14.7426	0.845629	0.679765	-0.241903	-0.556891	553	786452	787004	-	11	786452	787004	conserved hypothetical protein	CNAG_01749:conserved hypothetical protein
CNAG_07927	258.149	311.731	175.704	1.20756	0.680631	0.2721	-0.555055	278	81474	81751	-	13	81474	81751	conserved hypothetical protein	CNAG_07927:conserved hypothetical protein	PF08991.2
CNAG_05442	33.4176	30.2231	22.7475	0.904406	0.680704	-0.144957	-0.554901	1113	320090	321202	-	14	320090	321202	general RNA polymerase II transcription factor	CNAG_05442:general RNA polymerase II transcription factor	PF00352.13
CNAG_05188	1.00718	0.739622	0.685713	0.734347	0.680823	-0.445466	-0.554648	1076	672675	673750	-	4	672675	673750	conserved hypothetical protein	CNAG_05188:conserved hypothetical protein
CNAG_07604	2.2292	2.4213	1.519	1.08617	0.681412	0.119256	-0.5534	2288	833270	835557	+	11	833270	835557	metalloreductase	CNAG_07604:metalloreductase	PF01794.11,PF08022.4,PF08030.4
CNAG_03043	3.32903	2.61544	2.2689	0.785646	0.681552	-0.348049	-0.553105	1306	133381	134686	+	3	133381	134686	predicted protein	CNAG_03043:predicted protein
CNAG_03939	28.6755	10.1967	19.5445	0.355589	0.681576	-1.49172	-0.553053	2058	1230417	1232474	-	2	1230417	1232474	5-aminolevulinate synthase	CNAG_03939:5-aminolevulinate synthase	PF00155.13
CNAG_01921	7.68655	6.62073	5.24052	0.861339	0.681777	-0.215346	-0.552628	429	1270849	1271277	-	11	1270849	1271277	predicted protein	CNAG_01921:predicted protein
CNAG_01021	67.5334	69.9749	46.0637	1.03615	0.682088	0.0512373	-0.551971	1274	1413292	1414565	-	5	1413292	1414565	ATP phosphoribosyltransferase	CNAG_01021:ATP phosphoribosyltransferase	PF01634.10,PF08029.3
CNAG_01682	177.951	144.294	121.388	0.810865	0.68214	-0.302466	-0.55186	2355	596540	598894	-	11	596540	598894	mitochondrial outer membrane 72K protein	CNAG_01682:mitochondrial outer membrane 72K protein	PF00515.20,PF07719.9
CNAG_01910	62.6362	48.3255	42.7437	0.771528	0.682412	-0.37421	-0.551285	1395	1242643	1244037	+	11	1242643	1244037	conserved hypothetical protein	CNAG_01910:conserved hypothetical protein
CNAG_07902	15.189	6.95831	10.3694	0.458114	0.682688	-1.12622	-0.550701	2367	224812	227178	+	12	224812	227178	amino acid transporter	CNAG_07902:amino acid transporter	PF00324.13
CNAG_03332	24.0715	16.1142	16.4346	0.669429	0.682742	-0.578997	-0.550588	2198	667884	670081	-	8	667884	670081	activator 1 40 kDa subunit	CNAG_03332:activator 1 40 kDa subunit	PF00004.21,PF08542.3
CNAG_07621	2.24336	1.81087	1.53175	0.807212	0.682793	-0.308981	-0.55048	1204	290	1493	-	6	290	1493	conserved hypothetical protein	CNAG_07621:conserved hypothetical protein
CNAG_01986	81.8507	77.3969	55.9011	0.945587	0.682964	-0.080718	-0.550118	1071	1454419	1455489	-	11	1454419	1455489	conserved hypothetical protein	CNAG_01986:conserved hypothetical protein
CNAG_01650	94.0459	52.1515	64.2652	0.554532	0.683339	-0.850657	-0.549327	1015	520727	521741	+	11	520727	521741	60s ribosomal protein l7	CNAG_01650:60s ribosomal protein l7	PF00281.11,PF00673.13
CNAG_05899	62.2921	117.722	42.5849	1.88984	0.683633	0.918261	-0.548706	1292	1158754	1160045	-	7	1158754	1160045	pyrroline-5-carboxylate reductase	CNAG_05899:pyrroline-5-carboxylate reductase	PF03807.9
CNAG_02280	125.693	84.6538	85.9326	0.673499	0.683673	-0.570253	-0.548622	764	712381	713144	+	6	712381	713144	DUF1168 domain-containing protein	CNAG_02280:DUF1168 domain-containing protein	PF06658.4
CNAG_05673	11.4894	9.77052	7.85793	0.850392	0.683927	-0.233801	-0.548086	2960	574821	577780	+	7	574821	577780	GPI inositol-deacylase	CNAG_05673:GPI inositol-deacylase	PF07819.5
CNAG_01307	86.4783	70.3956	59.1521	0.814026	0.68401	-0.296853	-0.54791	1065	628146	629210	+	5	628146	629210	endoplasmic reticulum protein	CNAG_01307:endoplasmic reticulum protein	PF05529.4
CNAG_02937	117.51	80.2492	80.3853	0.682913	0.684071	-0.550225	-0.547781	2404	397227	399630	+	3	397227	399630	conserved hypothetical protein	CNAG_02937:conserved hypothetical protein	PF00226.23,PF09604.2
CNAG_01789	225.663	201.928	154.373	0.894822	0.684086	-0.160328	-0.54775	622	935713	936334	+	11	935713	936334	conserved hypothetical protein	CNAG_01789:conserved hypothetical protein
CNAG_06371	26.4571	21.7414	18.0997	0.821761	0.684117	-0.28321	-0.547685	1724	319318	321041	-	13	319318	321041	hydrolase	CNAG_06371:hydrolase	PF01979.12
CNAG_07925	100.131	68.4053	68.5044	0.683157	0.684148	-0.54971	-0.54762	5162	43112	48273	-	13	43112	48273	conserved hypothetical protein	CNAG_07925:conserved hypothetical protein	PF02370.8,PF04508.4,PF06825.4,PF08946.2,PF09006.3
CNAG_00273	29.5219	13.3735	20.2006	0.453001	0.684256	-1.14241	-0.547392	429	713137	713565	-	1	713137	713565	conserved hypothetical protein	CNAG_00273:conserved hypothetical protein
CNAG_05596	409.908	274.298	280.836	0.669171	0.68512	-0.579553	-0.545572	763	719595	720357	+	14	719595	720357	nuclear transport factor 2	CNAG_05596:nuclear transport factor 2	PF02136.12
CNAG_04132	142.605	103.042	97.7239	0.722566	0.685277	-0.468798	-0.545241	1572	91691	93262	+	9	91691	93262	pre-mRNA-splicing factor CWC2	CNAG_04132:pre-mRNA-splicing factor CWC2	PF00076.14,PF00642.16
CNAG_02998	40.0376	23.0849	27.4379	0.57658	0.685303	-0.794408	-0.545186	2604	242767	245370	+	3	242767	245370	nuclear protein	CNAG_02998:nuclear protein	PF00098.15,PF04676.6,PF04677.7
CNAG_01987	31.5529	22.0939	21.6526	0.700216	0.686233	-0.514128	-0.54323	3676	1456627	1460302	+	11	1456627	1460302	carbohydrate binding protein	CNAG_01987:carbohydrate binding protein	PF01532.12,PF02225.14
CNAG_05598	21.2227	25.236	14.5677	1.18911	0.686424	0.249879	-0.542829	1611	721807	723417	-	14	721807	723417	conserved hypothetical protein	CNAG_05598:conserved hypothetical protein
CNAG_04011	2225.01	1173.44	1527.81	0.527387	0.686652	-0.923065	-0.542349	779	1394935	1395713	+	2	1394935	1395713	60s ribosomal protein l37a	CNAG_04011:60s ribosomal protein l37a	PF01780.11
CNAG_04289	58.8354	40.4177	40.4026	0.686963	0.686706	-0.541696	-0.542235	2828	489662	492489	-	9	489662	492489	conserved hypothetical protein	CNAG_04289:conserved hypothetical protein	PF02370.8
CNAG_07681	46.37	27.3265	31.8585	0.589314	0.68705	-0.762892	-0.541513	1520	1109684	1111203	-	7	1109684	1111203	conserved hypothetical protein	CNAG_07681:conserved hypothetical protein	PF01454.11
CNAG_07798	2.32893	2.94881	1.60051	1.26617	0.687231	0.34047	-0.541133	1678	97647	99324	+	4	97647	99324	amidohydrolase 3	CNAG_07798:amidohydrolase 3	PF07969.3
CNAG_00497	47.135	41.4501	32.3979	0.879391	0.687344	-0.185423	-0.540896	2746	1271392	1274137	-	1	1271392	1274137	conserved hypothetical protein	CNAG_00497:conserved hypothetical protein	PF04547.4
CNAG_01549	68.3435	46.7129	46.9852	0.683503	0.687487	-0.548981	-0.540596	1821	256953	258773	+	11	256953	258773	RNA splicing factor PRP9	CNAG_01549:RNA splicing factor PRP9	PF00096.18
CNAG_03885	101.39	85.5019	69.7167	0.843299	0.687611	-0.245884	-0.540336	2102	1094330	1096431	-	2	1094330	1096431	cytoplasmic protein	CNAG_03885:cytoplasmic protein	PF05670.5
CNAG_01261	114.967	74.3434	79.1008	0.646648	0.688029	-0.628948	-0.53946	4729	759327	764055	-	5	759327	764055	myosin I binding protein	CNAG_01261:myosin I binding protein
CNAG_06394	19.5903	13.6802	13.4838	0.698318	0.68829	-0.518045	-0.538912	272	372115	372386	+	13	372115	372386	conserved hypothetical protein	CNAG_06394:conserved hypothetical protein
CNAG_04299	54.6747	46.1659	37.6333	0.844374	0.688313	-0.244047	-0.538863	548	510690	511237	+	9	510690	511237	hypothetical protein	CNAG_04299:hypothetical protein
CNAG_00935	406.659	249.341	280.048	0.613143	0.688654	-0.705703	-0.538149	1596	1594193	1595788	-	5	1594193	1595788	curved DNA-binding protein Cdb4	CNAG_00935:curved DNA-binding protein Cdb4	PF00557.16
CNAG_03408	366.66	239.584	252.511	0.653424	0.68868	-0.613909	-0.538094	1676	879638	881313	+	8	879638	881313	conserved hypothetical protein	CNAG_03408:conserved hypothetical protein
CNAG_02145	220.092	157.692	151.594	0.716481	0.688776	-0.481	-0.537893	538	1083252	1083789	-	6	1083252	1083789	conserved hypothetical protein	CNAG_02145:conserved hypothetical protein
CNAG_07664	34.0032	24.0362	23.4333	0.70688	0.689152	-0.500463	-0.537107	1999	294851	296849	-	7	294851	296849	mitochondrial protein	CNAG_07664:mitochondrial protein	PF01103.15
CNAG_03382	8.0989	5.57658	5.58139	0.688561	0.689154	-0.538345	-0.537102	4878	804124	809001	-	8	804124	809001	conserved hypothetical protein	CNAG_03382:conserved hypothetical protein
CNAG_06199	52.0443	28.3501	35.8682	0.544729	0.689185	-0.876388	-0.537037	5370	594439	599808	+	12	594439	599808	nuclear DNA helicase II	CNAG_06199:nuclear DNA helicase II	PF00035.17,PF00270.21,PF00271.23,PF04408.15,PF07717.8
CNAG_06279	88.6966	54.8179	61.1784	0.618038	0.68975	-0.694232	-0.535855	3380	76307	79686	+	13	76307	79686	nuclear localization sequence binding protein	CNAG_06279:nuclear localization sequence binding protein	PF03810.11,PF08389.4
CNAG_07393	12.0831	11.9876	8.33434	0.992095	0.689751	-0.0114502	-0.535852	1595	2282788	2284382	-	1	2282788	2284382	predicted protein	CNAG_07393:predicted protein
CNAG_02951	22.7892	11.6403	15.7212	0.51078	0.689856	-0.969225	-0.535633	2025	360677	362701	+	3	360677	362701	conserved hypothetical protein	CNAG_02951:conserved hypothetical protein	PF00642.16
CNAG_05704	10.2318	8.67405	7.05882	0.847752	0.689888	-0.238286	-0.535566	828	661042	661869	-	7	661042	661869	ELL complex EAP30 subunit isoform 1	CNAG_05704:ELL complex EAP30 subunit isoform 1	PF04157.8
CNAG_06436	149.165	160.982	102.934	1.07922	0.690065	0.109992	-0.535195	384	480766	481149	+	13	480766	481149	conserved hypothetical protein	CNAG_06436:conserved hypothetical protein
CNAG_04079	37.7827	21.1231	26.0976	0.559067	0.690729	-0.838907	-0.533808	2480	1570225	1572704	-	2	1570225	1572704	conserved hypothetical protein	CNAG_04079:conserved hypothetical protein	PF00515.20,PF07719.9
CNAG_02435	126.078	119.974	87.089	0.951582	0.690755	-0.0716008	-0.533754	1640	333926	335565	+	6	333926	335565	white collar 2	CNAG_02435:white collar 2	PF00320.19,PF02178.11
CNAG_05643	54.7688	53.6405	37.8346	0.979399	0.690806	-0.030032	-0.533648	1137	843692	844828	-	14	843692	844828	conserved hypothetical protein	CNAG_05643:conserved hypothetical protein	PF04081.5
CNAG_04651	26.8137	20.6179	18.5263	0.768933	0.690929	-0.37907	-0.533391	1598	773711	775308	-	10	773711	775308	conserved hypothetical protein	CNAG_04651:conserved hypothetical protein	PF02077.7
CNAG_04859	8.41018	3.84152	5.81158	0.456771	0.691018	-1.13046	-0.533206	1268	194653	195920	-	10	194653	195920	rho small monomeric GTPase	CNAG_04859:rho small monomeric GTPase	PF00071.14
CNAG_02440	111.842	57.9673	77.2861	0.518298	0.691031	-0.948147	-0.533177	2943	317171	320113	+	6	317171	320113	cation-transporting ATPase	CNAG_02440:cation-transporting ATPase	PF00183.10,PF02518.18
CNAG_05846	26.2565	17.4488	18.1448	0.664551	0.691058	-0.589548	-0.533122	3677	1024832	1028508	+	7	1024832	1028508	UBC25	CNAG_05846:UBC25	PF00179.18
CNAG_04601	386.824	309.512	267.546	0.800138	0.69165	-0.321679	-0.531886	2187	915576	917762	-	10	915576	917762	glycine hydroxymethyltransferase	CNAG_04601:glycine hydroxymethyltransferase	PF00464.11
CNAG_01413	294.51	181.717	203.724	0.617014	0.691739	-0.696625	-0.5317	1637	372287	373923	+	5	372287	373923	nuclear and cytoplasmic polyadenylated RNA-binding protein pub1	CNAG_01413:nuclear and cytoplasmic polyadenylated RNA-binding protein pub1	PF00076.14
CNAG_07632	19.321	20.5322	13.3667	1.06269	0.691824	0.0877177	-0.531522	3173	473070	476242	+	6	473070	476242	aspartate aminotransferase	CNAG_07632:aspartate aminotransferase	PF00155.13
CNAG_04590	4.09417	2.83651	2.83323	0.692816	0.692017	-0.529455	-0.531121	1576	943698	945273	-	10	943698	945273	hypothetical protein	CNAG_04590:hypothetical protein
CNAG_06486	51.0913	36.9424	35.3712	0.723066	0.692313	-0.467802	-0.530504	2463	642303	644765	-	13	642303	644765	conserved hypothetical protein	CNAG_06486:conserved hypothetical protein
CNAG_01297	12.0401	8.94279	8.35066	0.742749	0.693569	-0.429053	-0.527888	2080	657241	659320	+	5	657241	659320	conserved hypothetical protein	CNAG_01297:conserved hypothetical protein
CNAG_02220	12.3668	12.1352	8.5808	0.981273	0.693859	-0.0272739	-0.527286	3477	876213	879689	-	6	876213	879689	conserved hypothetical protein	CNAG_02220:conserved hypothetical protein	PF03707.8
CNAG_05892	131.704	99.4757	91.4112	0.755298	0.694066	-0.404883	-0.526855	1346	1129427	1130772	-	7	1129427	1130772	phosphoglycerate mutase	CNAG_05892:phosphoglycerate mutase	PF00300.14
CNAG_04160	1.05012	0.84421	0.728965	0.803917	0.694173	-0.314882	-0.526633	660	162327	162986	-	9	162327	162986	conserved hypothetical protein	CNAG_04160:conserved hypothetical protein
CNAG_07742	0.370894	0.248473	0.257464	0.669931	0.694173	-0.577916	-0.526633	488	1163236	1163723	-	8	1163236	1163723	predicted protein	CNAG_07742:predicted protein
CNAG_06523	0.502846	0.280727	0.349062	0.558276	0.694173	-0.840951	-0.526633	742	5021	5762	-	7	5021	5762	conserved hypothetical protein	CNAG_06523:conserved hypothetical protein
CNAG_03831	0.194771	0.717657	0.135205	3.68462	0.694173	1.88152	-0.526633	619	956251	956869	+	2	956251	956869	conserved hypothetical protein	CNAG_03831:conserved hypothetical protein
CNAG_03744	0.143473	0.240293	0.0995953	1.67483	0.694173	0.744012	-0.526633	729	680180	680908	-	2	680180	680908	conserved hypothetical protein	CNAG_03744:conserved hypothetical protein
CNAG_04536	0.267157	0.402698	0.185453	1.50734	0.694173	0.592009	-0.526633	2262	1112968	1115229	+	9	1112968	1115229	nicotinamide mononucleotide permease	CNAG_04536:nicotinamide mononucleotide permease	PF07690.8
CNAG_02159	6.52832	8.00262	4.53178	1.22583	0.694173	0.29376	-0.526633	753	1049803	1050555	-	6	1049803	1050555	predicted protein	CNAG_02159:predicted protein
CNAG_07916	0.690377	0.809383	0.479241	1.17238	0.694173	0.229439	-0.526633	814	735470	736283	-	12	735470	736283	predicted protein	CNAG_07916:predicted protein
CNAG_00859	0.616283	0.58981	0.427807	0.957044	0.694173	-0.0633432	-0.526633	2491	2279601	2282091	+	1	2279601	2282091	conserved hypothetical protein	CNAG_00859:conserved hypothetical protein
CNAG_07203	1.58473	1.32707	1.10008	0.837413	0.694173	-0.255988	-0.526633	631	724757	725387	+	2	724757	725387	conserved hypothetical protein	CNAG_07203:conserved hypothetical protein	PF08592.3
CNAG_06117	5.38397	4.01045	3.7374	0.744888	0.694173	-0.424905	-0.526633	3855	354732	358586	+	12	354732	358586	conserved hypothetical protein	CNAG_06117:conserved hypothetical protein
CNAG_05811	23.3474	15.8866	16.2071	0.680445	0.694173	-0.555449	-0.526633	1104	934412	935515	+	7	934412	935515	conserved hypothetical protein	CNAG_05811:conserved hypothetical protein	PF01138.13
CNAG_03933	12.4514	6.2562	8.64345	0.502448	0.694173	-0.992954	-0.526633	219	1216448	1216666	+	2	1216448	1216666	transmembrane protein 167	CNAG_03933:transmembrane protein 167
CNAG_04690	25.4756	32.2299	17.7021	1.26513	0.694864	0.339283	-0.525197	1002	688766	689767	-	10	688766	689767	mitochondrial protein	CNAG_04690:mitochondrial protein	PF01557.10
CNAG_00987	88.8343	66.8035	61.7347	0.752001	0.694942	-0.411194	-0.525035	944	1501726	1502669	-	5	1501726	1502669	prefoldin subunit	CNAG_00987:prefoldin subunit	PF02996.9
CNAG_04180	159.403	99.9202	110.787	0.62684	0.695015	-0.67383	-0.524883	980	217459	218438	+	9	217459	218438	ribosomal protein L10	CNAG_04180:ribosomal protein L10	PF01305.9
CNAG_05787	33.9073	21.9254	23.5677	0.646626	0.695063	-0.628997	-0.524784	3619	871732	875350	-	7	871732	875350	cleavage/polyadenylation specificity factor	CNAG_05787:cleavage/polyadenylation specificity factor
CNAG_06072	23.6301	17.5174	16.4278	0.741317	0.695207	-0.431838	-0.524485	1225	228387	229611	-	12	228387	229611	chorismate mutase	CNAG_06072:chorismate mutase	PF01817.13,PF05678.6
CNAG_01961	196.918	126.828	136.934	0.644064	0.695387	-0.634725	-0.524112	2061	1373739	1375799	+	11	1373739	1375799	MSP domain-containing protein	CNAG_01961:MSP domain-containing protein	PF00635.18
CNAG_02675	70.0033	52.1025	48.6852	0.744287	0.695469	-0.426069	-0.523941	2700	1052756	1055455	-	3	1052756	1055455	serine/threonine-protein kinase	CNAG_02675:serine/threonine-protein kinase
CNAG_00003	5.67	5.48029	3.94347	0.966541	0.695498	-0.0490969	-0.523883	2256	14115	16370	-	1	14115	16370	drug transporter	CNAG_00003:drug transporter	PF07690.8
CNAG_04566	135.375	107.604	94.2165	0.794857	0.695967	-0.331232	-0.52291	1473	1018911	1020383	-	10	1018911	1020383	beta-flanking protein	CNAG_04566:beta-flanking protein
CNAG_01897	127.122	84.1717	88.4814	0.662135	0.696037	-0.594802	-0.522764	2459	1199861	1202319	-	11	1199861	1202319	bromodomain transcription factor	CNAG_01897:bromodomain transcription factor	PF00439.17
CNAG_02162	23.7418	21.9236	16.5366	0.923418	0.696518	-0.114944	-0.521767	1019	1040807	1041825	+	6	1040807	1041825	chromosome 14 open reading frame 111	CNAG_02162:chromosome 14 open reading frame 111	PF04900.4
CNAG_00260	46.895	29.5748	32.6655	0.630659	0.696567	-0.665068	-0.521667	1430	682496	683925	-	1	682496	683925	transformer-2-beta isoform 3	CNAG_00260:transformer-2-beta isoform 3	PF00076.14,PF08705.3
CNAG_03216	14.7431	8.28383	10.2724	0.561877	0.696757	-0.831673	-0.521273	2912	367676	370587	-	8	367676	370587	CAMK/CAMKL/MARK protein kinase	CNAG_03216:CAMK/CAMKL/MARK protein kinase	PF00069.17
CNAG_02337	39.8446	47.082	27.7661	1.18164	0.69686	0.240793	-0.521058	1685	574419	576103	-	6	574419	576103	uracil phosphoribosyltransferase 1	CNAG_02337:uracil phosphoribosyltransferase 1	PF00156.19
CNAG_04094	19.95	15.0519	13.9159	0.754485	0.697543	-0.406436	-0.519647	540	1604861	1605400	-	2	1604861	1605400	conserved hypothetical protein	CNAG_04094:conserved hypothetical protein	PF07883.3
CNAG_04541	35.6146	24.6216	24.8571	0.691336	0.697948	-0.532542	-0.518808	2080	1123822	1125901	-	9	1123822	1125901	polyadenylation factor 64 kDa subunit	CNAG_04541:polyadenylation factor 64 kDa subunit	PF00076.14
CNAG_02422	47.5418	33.5925	33.1891	0.706587	0.698102	-0.50106	-0.51849	690	366574	367263	-	6	366574	367263	conserved hypothetical protein	CNAG_02422:conserved hypothetical protein
CNAG_04369	25.3556	21.1366	17.7012	0.833607	0.698117	-0.262561	-0.518459	519	690667	691185	-	9	690667	691185	conserved hypothetical protein	CNAG_04369:conserved hypothetical protein	PF08636.2
CNAG_05131	107.854	67.7338	75.3223	0.628012	0.698372	-0.671135	-0.517932	1099	506572	507670	+	4	506572	507670	conserved hypothetical protein	CNAG_05131:conserved hypothetical protein	PF00505.11
CNAG_01469	19.0721	18.6475	13.3207	0.977737	0.698437	-0.0324822	-0.517799	853	35926	36778	+	11	35926	36778	CDP-diacylglycerol-serine O-phosphatidyltransferase	CNAG_01469:CDP-diacylglycerol-serine O-phosphatidyltransferase	PF01066.13
CNAG_02656	75.9505	53.7934	53.0721	0.70827	0.698773	-0.497629	-0.517105	1042	1108661	1109702	+	3	1108661	1109702	translation machinery-associated protein 20	CNAG_02656:translation machinery-associated protein 20	PF01472.12
CNAG_06497	10.8986	6.30392	7.61569	0.578415	0.698776	-0.789823	-0.517098	1501	673946	675446	-	13	673946	675446	microsomal epoxide hydrolase	CNAG_06497:microsomal epoxide hydrolase	PF06441.4
CNAG_02191	39.8647	38.8567	27.8686	0.974714	0.699079	-0.0369498	-0.516473	662	949104	949765	-	6	949104	949765	conserved hypothetical protein	CNAG_02191:conserved hypothetical protein	PF05180.4
CNAG_06637	19.704	12.9107	13.7757	0.655233	0.699131	-0.60992	-0.516365	2240	344742	346981	-	7	344742	346981	ubiquitin specific protease	CNAG_06637:ubiquitin specific protease	PF00443.21,PF02148.11
CNAG_04998	2.91089	3.3494	2.03609	1.15064	0.699472	0.202442	-0.515662	2408	186294	188701	-	4	186294	188701	conserved hypothetical protein	CNAG_04998:conserved hypothetical protein
CNAG_00626	555.186	550.848	388.424	0.992187	0.699628	-0.0113162	-0.51534	1037	1607378	1608414	+	1	1607378	1608414	conserved hypothetical protein	CNAG_00626:conserved hypothetical protein
CNAG_02367	111.92	110.685	78.3475	0.988967	0.700033	-0.0160054	-0.514504	1333	503974	505306	-	6	503974	505306	GTPase	CNAG_02367:GTPase	PF00071.14,PF01926.15,PF08477.5
CNAG_04806	132.362	110.371	92.7462	0.833859	0.700703	-0.262124	-0.513125	1464	348171	349634	-	10	348171	349634	golgi phosphoprotein 3 domain containing protein	CNAG_04806:golgi phosphoprotein 3 domain containing protein	PF05719.3
CNAG_01299	1.08689	1.11321	0.761743	1.02422	0.700848	0.0345269	-0.512827	2311	647996	650306	-	5	647996	650306	conserved hypothetical protein	CNAG_01299:conserved hypothetical protein	PF05249.3
CNAG_05538	27.1685	16.8381	19.0446	0.619766	0.700982	-0.690205	-0.512551	3262	571617	574878	+	14	571617	574878	conserved hypothetical protein	CNAG_05538:conserved hypothetical protein	PF00096.18,PF00226.23,PF07985.4
CNAG_01265	29.5575	21.3301	20.7206	0.721649	0.701027	-0.470631	-0.512457	1066	751462	752527	-	5	751462	752527	charged multivesicular body protein 6-A	CNAG_01265:charged multivesicular body protein 6-A	PF03357.13
CNAG_06643	22.6591	17.3414	15.8856	0.765318	0.701069	-0.385869	-0.512372	1664	370275	371938	+	7	370275	371938	conserved hypothetical protein	CNAG_06643:conserved hypothetical protein	PF00035.17,PF00636.18
CNAG_02469	39.6913	35.3341	27.8319	0.890223	0.701208	-0.167761	-0.512085	1496	234483	235978	+	6	234483	235978	cytoplasmic protein	CNAG_02469:cytoplasmic protein	PF02492.11,PF07683.6
CNAG_04882	32.1366	27.7954	22.5347	0.864915	0.701217	-0.20937	-0.512067	1632	118294	119925	+	10	118294	119925	conserved hypothetical protein	CNAG_04882:conserved hypothetical protein
CNAG_01376	132.022	91.1599	92.662	0.69049	0.701867	-0.534307	-0.510729	4618	455341	459958	+	5	455341	459958	conserved hypothetical protein	CNAG_01376:conserved hypothetical protein
CNAG_07542	11.4271	12.6797	8.02031	1.10962	0.701869	0.150064	-0.510727	1426	1154016	1155441	+	3	1154016	1155441	conserved hypothetical protein	CNAG_07542:conserved hypothetical protein
CNAG_05388	61.5983	53.7827	43.2482	0.87312	0.702101	-0.195748	-0.510249	2025	177521	179545	-	14	177521	179545	DNA glycosylase	CNAG_05388:DNA glycosylase	PF01149.16,PF06831.6
CNAG_03377	48.2538	47.7284	33.8823	0.989112	0.702169	-0.0157938	-0.510111	832	795470	796301	-	8	795470	796301	conserved hypothetical protein	CNAG_03377:conserved hypothetical protein
CNAG_01582	3.26613	1.98454	2.29362	0.607612	0.702245	-0.718779	-0.509954	459	354821	355279	+	11	354821	355279	predicted protein	CNAG_01582:predicted protein
CNAG_01463	18.4313	15.8995	12.9487	0.862637	0.702536	-0.213175	-0.509355	783	18348	19130	-	11	18348	19130	conserved hypothetical protein	CNAG_01463:conserved hypothetical protein
CNAG_01853	138.268	117.18	97.2191	0.847491	0.703123	-0.23873	-0.50815	479	1095268	1095746	+	11	1095268	1095746	conserved hypothetical protein	CNAG_01853:conserved hypothetical protein	PF07189.3
CNAG_05717	7.17418	12.2369	5.04565	1.70568	0.703307	0.770346	-0.507774	1219	685252	686470	-	7	685252	686470	conserved hypothetical protein	CNAG_05717:conserved hypothetical protein
CNAG_02095	102.958	74.5483	72.4159	0.724066	0.703355	-0.465806	-0.507675	2419	1210534	1212952	-	6	1210534	1212952	cyclin	CNAG_02095:cyclin	PF00134.15,PF02984.11
CNAG_05233	15.9001	12.4214	11.1878	0.781215	0.703628	-0.356209	-0.507114	3577	797015	800591	+	4	797015	800591	conserved hypothetical protein	CNAG_05233:conserved hypothetical protein
CNAG_01033	24.1977	13.9519	17.0268	0.57658	0.703656	-0.794408	-0.507058	1191	1386311	1387501	+	5	1386311	1387501	exosome 3'->5 exonuclease subunit ski4	CNAG_01033:exosome 3'->5 exonuclease subunit ski4
CNAG_04475	65.6509	122.976	46.1971	1.87319	0.703677	0.905493	-0.507014	1601	959137	960737	+	9	959137	960737	conserved hypothetical protein	CNAG_04475:conserved hypothetical protein	PF00300.14
CNAG_04766	4.82523	3.75616	3.39672	0.778441	0.70395	-0.361341	-0.506455	513	462521	463033	-	10	462521	463033	predicted protein	CNAG_04766:predicted protein
CNAG_02047	26.2971	20.5958	18.5182	0.783197	0.704192	-0.352552	-0.50596	1509	1338497	1340005	+	6	1338497	1340005	conserved hypothetical protein	CNAG_02047:conserved hypothetical protein
CNAG_07325	84.3377	78.5445	59.3978	0.931309	0.704285	-0.102668	-0.505769	581	557614	558194	-	1	557614	558194	conserved hypothetical protein	CNAG_07325:conserved hypothetical protein
CNAG_05905	21.5461	17.4918	15.1746	0.811829	0.704285	-0.300752	-0.505769	2453	1172992	1175444	-	7	1172992	1175444	transcription factor iiib 70 kd subunit	CNAG_05905:transcription factor iiib 70 kd subunit	PF00382.11,PF07741.5,PF08271.4
CNAG_05405	88.1898	80.2694	62.1125	0.910189	0.704305	-0.135761	-0.505729	885	225311	226195	-	14	225311	226195	predicted protein	CNAG_05405:predicted protein
CNAG_00524	14.3712	8.34285	10.122	0.580525	0.704325	-0.78457	-0.505686	1786	1339128	1340913	+	1	1339128	1340913	acetyl-Coenzyme A acyltransferase 2	CNAG_00524:acetyl-Coenzyme A acyltransferase 2	PF00108.15,PF02803.10
CNAG_06671	54.4119	42.5761	38.3259	0.782478	0.704367	-0.353878	-0.505601	3286	432658	435943	+	7	432658	435943	TKL-group protein kinase	CNAG_06671:TKL-group protein kinase	PF00069.17,PF02037.19,PF07714.9
CNAG_07330	5.50314	4.87949	3.87631	0.886673	0.704381	-0.173526	-0.505572	1304	569391	570694	+	1	569391	570694	conserved hypothetical protein	CNAG_07330:conserved hypothetical protein
CNAG_00131	4.86308	5.56962	3.42546	1.14529	0.704381	0.195708	-0.505572	1755	358451	360205	+	1	358451	360205	alcohol dehydrogenase	CNAG_00131:alcohol dehydrogenase	PF00107.18,PF08240.4
CNAG_06983	43.2775	33.3057	30.4874	0.769585	0.704464	-0.377847	-0.505403	3290	14575	17864	+	3	14575	17864	conserved hypothetical protein	CNAG_06983:conserved hypothetical protein	PF02809.12
CNAG_01204	375.373	328.693	264.437	0.875645	0.704464	-0.191583	-0.505402	932	934815	935746	+	5	934815	935746	ATP synthase subunit 5	CNAG_01204:ATP synthase subunit 5	PF00213.10
CNAG_02037	125.927	88.7903	88.724	0.705091	0.704565	-0.504119	-0.505196	975	1364497	1365471	-	6	1364497	1365471	50S ribosomal protein L22	CNAG_02037:50S ribosomal protein L22
CNAG_00803	32.8485	24.4717	23.1523	0.744989	0.704821	-0.424709	-0.504671	3306	2123414	2126719	-	1	2123414	2126719	conserved hypothetical protein	CNAG_00803:conserved hypothetical protein	PF01699.16
CNAG_06815	2.79084	3.55956	1.96713	1.27544	0.704852	0.351001	-0.504607	1967	183686	185652	+	5	183686	185652	FAO1	CNAG_06815:FAO1	PF03171.12
CNAG_04494	55.032	40.5858	38.7986	0.737495	0.705019	-0.439295	-0.504265	765	1007215	1007979	+	9	1007215	1007979	U1 small nuclear ribonucleoprotein	CNAG_04494:U1 small nuclear ribonucleoprotein	PF06220.4
CNAG_00096	15.2802	6.44342	10.7731	0.421685	0.705035	-1.24576	-0.504234	1665	266923	268587	+	1	266923	268587	conserved hypothetical protein	CNAG_00096:conserved hypothetical protein
CNAG_01924	83.2366	64.5796	58.6942	0.775856	0.705149	-0.366138	-0.504001	926	1276428	1277353	-	11	1276428	1277353	conserved hypothetical protein	CNAG_01924:conserved hypothetical protein
CNAG_02034	43.2011	34.3577	30.4713	0.795298	0.705336	-0.330433	-0.503617	1137	1369652	1370788	+	6	1369652	1370788	conserved hypothetical protein	CNAG_02034:conserved hypothetical protein	PF00125.16,PF00808.15
CNAG_05013	88.9461	52.6059	62.7482	0.591436	0.705464	-0.757707	-0.503356	2744	226348	229091	+	4	226348	229091	RNP domain-containing protein	CNAG_05013:RNP domain-containing protein	PF00076.14
CNAG_05935	129.43	83.856	91.3253	0.647886	0.705594	-0.626189	-0.50309	1209	1255329	1256537	+	7	1255329	1256537	uridylate kinase	CNAG_05935:uridylate kinase	PF00406.14
CNAG_01215	24.0441	24.6988	16.969	1.02723	0.705742	0.038755	-0.502786	534	900664	901197	+	5	900664	901197	conserved hypothetical protein	CNAG_01215:conserved hypothetical protein
CNAG_01814	24.4968	21.966	17.2889	0.896689	0.705762	-0.15732	-0.502747	1768	988162	989929	+	11	988162	989929	conserved hypothetical protein	CNAG_01814:conserved hypothetical protein
CNAG_03271	41.5312	25.613	29.312	0.616717	0.705781	-0.697319	-0.502707	1990	534390	536379	-	8	534390	536379	pre-mRNA-splicing factor PRP46	CNAG_03271:pre-mRNA-splicing factor PRP46	PF00400.24
CNAG_03250	24.4825	25.9413	17.2841	1.05958	0.705978	0.0834982	-0.502304	834	448137	448970	-	8	448137	448970	conserved hypothetical protein	CNAG_03250:conserved hypothetical protein
CNAG_05290	22.7562	24.0083	16.0688	1.05502	0.706127	0.0772723	-0.502	1545	946294	947838	-	4	946294	947838	transcription cofactor	CNAG_05290:transcription cofactor	PF02269.8
CNAG_06714	30.6718	19.2504	21.6599	0.627625	0.706183	-0.672025	-0.501887	970	245079	246048	-	2	245079	246048	endoplasmic reticulum vesicle protein 25	CNAG_06714:endoplasmic reticulum vesicle protein 25
CNAG_06869	13.8104	15.8837	9.75441	1.15013	0.706309	0.201792	-0.501629	1790	27696	29485	+	5	27696	29485	HPP family protein	CNAG_06869:HPP family protein	PF04982.5
CNAG_03020	38.5647	59.0436	27.2438	1.53103	0.706444	0.614501	-0.501354	943	188207	189149	+	3	188207	189149	conserved hypothetical protein	CNAG_03020:conserved hypothetical protein	PF02136.12
CNAG_02710	182.121	107.212	128.667	0.588689	0.706495	-0.764423	-0.501249	2240	944462	946701	-	3	944462	946701	chaperonin-containing T-complex gamma subunit Cct3	CNAG_02710:chaperonin-containing T-complex gamma subunit Cct3	PF00118.16
CNAG_02941	62.8117	49.5025	44.386	0.788109	0.706652	-0.343532	-0.500927	1392	386384	387775	-	3	386384	387775	conserved hypothetical protein	CNAG_02941:conserved hypothetical protein	PF00645.10,PF02178.11
CNAG_00762	16.4453	13.3969	11.6214	0.814636	0.706668	-0.295773	-0.500896	1888	2001341	2003228	+	1	2001341	2003228	diphthamide biosynthesis protein 1	CNAG_00762:diphthamide biosynthesis protein 1	PF01866.9
CNAG_04408	76.6835	53.042	54.1943	0.6917	0.706726	-0.531781	-0.500776	1874	776560	778433	-	9	776560	778433	choline kinase	CNAG_04408:choline kinase	PF01633.12,PF01636.15
CNAG_03923	12.6419	8.40936	8.93947	0.665199	0.707132	-0.588143	-0.499949	2937	1196936	1199872	+	2	1196936	1199872	endonuclease	CNAG_03923:endonuclease	PF02732.7
CNAG_02099	55.8214	44.0852	39.4773	0.789754	0.707207	-0.340525	-0.499796	8199	1193289	1201487	+	6	1193289	1201487	fatty acid synthase beta subunit	CNAG_02099:fatty acid synthase beta subunit	PF00698.13,PF01575.11,PF05480.3,PF08354.2
CNAG_06094	8.7494	6.71163	6.1895	0.767096	0.70742	-0.382521	-0.49936	522	292253	292774	-	12	292253	292774	predicted protein	CNAG_06094:predicted protein
CNAG_06483	14.0569	10.9145	9.94486	0.776452	0.707471	-0.365031	-0.499257	2369	634971	637339	+	13	634971	637339	conserved hypothetical protein	CNAG_06483:conserved hypothetical protein
CNAG_06067	72.0804	46.3601	50.9989	0.643173	0.707529	-0.636722	-0.499139	1245	214120	215364	-	12	214120	215364	conserved hypothetical protein	CNAG_06067:conserved hypothetical protein	PF00795.14
CNAG_00465	252.1	336.402	178.391	1.3344	0.707618	0.416189	-0.498958	598	1208383	1208980	-	1	1208383	1208980	conserved hypothetical protein	CNAG_00465:conserved hypothetical protein
CNAG_01020	97.7369	75.2138	69.1738	0.769553	0.707755	-0.377907	-0.498677	1238	1415095	1416332	+	5	1415095	1416332	conserved hypothetical protein	CNAG_01020:conserved hypothetical protein	PF00018.20,PF07653.9
CNAG_05336	17.2269	16.8304	12.1957	0.976982	0.707946	-0.0335958	-0.498289	2136	9303	11438	-	14	9303	11438	glucose transporter	CNAG_05336:glucose transporter	PF00083.16,PF07690.8
CNAG_02307	29.139	21.0828	20.6321	0.723525	0.708056	-0.466885	-0.498064	1105	647079	648183	-	6	647079	648183	L-serine ammonia-lyase	CNAG_02307:L-serine ammonia-lyase	PF00291.17
CNAG_00849	2.99519	2.0467	2.12076	0.683329	0.708056	-0.549347	-0.498064	731	2250231	2250961	+	1	2250231	2250961	predicted protein	CNAG_00849:predicted protein
CNAG_05253	18.0016	16.4774	12.7468	0.915333	0.708093	-0.127631	-0.497988	2555	850699	853253	+	4	850699	853253	conserved hypothetical protein	CNAG_05253:conserved hypothetical protein
CNAG_01399	30.7305	23.7991	21.7674	0.774446	0.708332	-0.368764	-0.497503	1138	403987	405124	+	5	403987	405124	conserved hypothetical protein	CNAG_01399:conserved hypothetical protein
CNAG_03606	236.535	153.584	167.571	0.649308	0.708441	-0.623024	-0.497281	4424	319325	323748	+	2	319325	323748	EF Tu/GTP binding protein	CNAG_03606:EF Tu/GTP binding protein	PF00009.19,PF01926.15,PF03144.17
CNAG_06604	24.4587	15.7805	17.3282	0.645189	0.70847	-0.632207	-0.49722	2133	248552	250684	-	7	248552	250684	conserved hypothetical protein	CNAG_06604:conserved hypothetical protein
CNAG_03249	154.275	125.677	109.309	0.81463	0.70853	-0.295784	-0.497098	1268	446787	448054	+	8	446787	448054	conserved hypothetical protein	CNAG_03249:conserved hypothetical protein	PF00076.14
CNAG_04356	84.6013	38.3286	59.951	0.45305	0.70863	-1.14226	-0.496895	2789	655353	658141	+	9	655353	658141	TPR repeat-containing protein	CNAG_04356:TPR repeat-containing protein	PF00515.20,PF07719.9
CNAG_06077	41.7039	29.3301	29.5552	0.703294	0.708692	-0.507801	-0.496769	1696	239829	241524	+	12	239829	241524	nucleoporin GLE2	CNAG_06077:nucleoporin GLE2	PF00400.24
CNAG_00110	25.6082	26.7596	18.16	1.04496	0.709145	0.0634483	-0.495847	2382	301754	304135	-	1	301754	304135	conserved hypothetical protein	CNAG_00110:conserved hypothetical protein
CNAG_05274	11.8944	8.24794	8.43582	0.693429	0.709225	-0.528179	-0.495685	2749	900536	903284	+	4	900536	903284	STE/STE20/YSK protein kinase	CNAG_05274:STE/STE20/YSK protein kinase	PF00069.17,PF07714.9
CNAG_05858	38.9762	32.2499	27.6457	0.827426	0.709298	-0.273298	-0.495536	774	1054627	1055400	+	7	1054627	1055400	conserved hypothetical protein	CNAG_05858:conserved hypothetical protein	PF09597.2
CNAG_04670	141.841	102.523	100.628	0.722797	0.709439	-0.468337	-0.495249	1966	728950	730915	-	10	728950	730915	conserved hypothetical protein	CNAG_04670:conserved hypothetical protein
CNAG_05886	65.9817	61.0802	46.8111	0.925715	0.709456	-0.11136	-0.495215	844	1118971	1119814	-	7	1118971	1119814	ubiquitin conjugating enzyme MmsB	CNAG_05886:ubiquitin conjugating enzyme MmsB	PF00179.18
CNAG_03562	12.3748	9.23192	8.7814	0.746023	0.709617	-0.422707	-0.494888	1359	1282101	1283459	+	8	1282101	1283459	D-amino-acid oxidase	CNAG_03562:D-amino-acid oxidase	PF01266.16
CNAG_00739	47.1909	46.5211	33.502	0.985806	0.709925	-0.0206249	-0.494262	1764	1932770	1934533	+	1	1932770	1934533	chromosome 9 open reading frame 41	CNAG_00739:chromosome 9 open reading frame 41	PF07942.4
CNAG_04836	3.41652	2.13277	2.42556	0.624254	0.709949	-0.679796	-0.494212	2694	276708	279401	+	10	276708	279401	nuclear protein	CNAG_04836:nuclear protein	PF00172.10,PF04082.10
CNAG_04056	67.3069	49.2154	47.7911	0.731209	0.710047	-0.451644	-0.494014	1407	1511765	1513171	+	2	1511765	1513171	conserved hypothetical protein	CNAG_04056:conserved hypothetical protein	PF01694.14
CNAG_07467	13.5907	8.15312	9.65503	0.599904	0.710414	-0.737197	-0.493268	4281	304512	308792	-	2	304512	308792	conserved hypothetical protein	CNAG_07467:conserved hypothetical protein	PF00097.17,PF00176.15,PF00271.23
CNAG_04148	33.4034	26.1963	23.7553	0.784239	0.711164	-0.350634	-0.491745	2668	131882	134549	+	9	131882	134549	other/NEK protein kinase	CNAG_04148:other/NEK protein kinase	PF00069.17,PF07714.9
CNAG_07522	89.864	45.4844	63.9187	0.506147	0.711283	-0.982371	-0.491505	2471	724656	727126	-	3	724656	727126	conserved hypothetical protein	CNAG_07522:conserved hypothetical protein
CNAG_03119	25.6471	26.125	18.2556	1.01863	0.711798	0.0266369	-0.49046	1147	104460	105606	-	8	104460	105606	predicted protein	CNAG_03119:predicted protein
CNAG_07550	9.55439	8.6792	6.8026	0.908399	0.711987	-0.138601	-0.490077	2462	1174751	1177212	+	3	1174751	1177212	conserved hypothetical protein	CNAG_07550:conserved hypothetical protein
CNAG_00434	40.9083	40.5217	29.1271	0.990551	0.71201	-0.0136975	-0.49003	1511	1131123	1132633	-	1	1131123	1132633	arginine N-methyltransferase 2	CNAG_00434:arginine N-methyltransferase 2	PF00023.22
CNAG_05117	85.9191	76.1065	61.181	0.885792	0.712076	-0.17496	-0.489896	2481	473295	475775	+	4	473295	475775	conserved hypothetical protein	CNAG_05117:conserved hypothetical protein
CNAG_02879	100.957	63.4234	71.9209	0.628223	0.712393	-0.67065	-0.489255	905	544794	545698	+	3	544794	545698	conserved hypothetical protein	CNAG_02879:conserved hypothetical protein	PF03517.5
CNAG_05540	92.6914	68.5959	66.0342	0.740046	0.71241	-0.434313	-0.489221	3198	580671	583868	-	14	580671	583868	urease	CNAG_05540:urease	PF00449.12,PF00547.10,PF00699.12,PF01979.12
CNAG_01454	43.3382	30.0186	30.89	0.69266	0.712767	-0.52978	-0.488498	3373	272358	275730	-	5	272358	275730	STE12	CNAG_01454:STE12	PF00096.18,PF02200.8
CNAG_02962	34.0349	22.7418	24.2724	0.668192	0.713163	-0.581666	-0.487697	2938	330245	333182	+	3	330245	333182	CMGC/DYRK/PRP4 protein kinase	CNAG_02962:CMGC/DYRK/PRP4 protein kinase	PF00069.17
CNAG_05194	50.4083	39.6882	35.9646	0.787335	0.713467	-0.34495	-0.487082	1577	686196	687772	-	4	686196	687772	lipoic acid synthetase	CNAG_05194:lipoic acid synthetase	PF04055.13
CNAG_02547	49.3219	29.938	35.1897	0.606993	0.713471	-0.720249	-0.487074	6727	28291	35017	-	6	28291	35017	conserved hypothetical protein	CNAG_02547:conserved hypothetical protein
CNAG_01268	2.11081	2.93148	1.50643	1.38879	0.713672	0.473827	-0.486667	1847	743928	745774	-	5	743928	745774	conserved hypothetical protein	CNAG_01268:conserved hypothetical protein
CNAG_03358	446.264	243.256	318.56	0.545094	0.713837	-0.875423	-0.486334	1989	742052	744040	-	8	742052	744040	phosphoglycerate kinase	CNAG_03358:phosphoglycerate kinase	PF00162.11
CNAG_04193	137.446	119.812	98.1148	0.871706	0.713843	-0.198087	-0.486321	626	256388	257013	-	9	256388	257013	conserved hypothetical protein	CNAG_04193:conserved hypothetical protein
CNAG_03742	52.4496	39.331	37.4462	0.749882	0.713946	-0.415265	-0.486113	3842	673667	677508	-	2	673667	677508	transcription factor	CNAG_03742:transcription factor	PF00565.9,PF00567.16
CNAG_04913	100.847	72.4375	71.9999	0.718288	0.713949	-0.477365	-0.486107	1373	40561	41933	+	10	40561	41933	integral membrane protein sed5	CNAG_04913:integral membrane protein sed5	PF00804.17,PF05739.11
CNAG_01247	71.1033	59.9114	50.7662	0.842597	0.713978	-0.247086	-0.486049	672	815544	816215	+	5	815544	816215	conserved hypothetical protein	CNAG_01247:conserved hypothetical protein	PF00583.16
CNAG_01196	17.6999	11.6782	12.6395	0.659791	0.7141	-0.599919	-0.485803	2584	947824	950407	-	5	947824	950407	conserved hypothetical protein	CNAG_01196:conserved hypothetical protein	PF02809.12
CNAG_04989	29.737	18.5096	21.2358	0.622445	0.71412	-0.683981	-0.485761	1188	160924	162111	+	4	160924	162111	conserved hypothetical protein	CNAG_04989:conserved hypothetical protein
CNAG_05512	32.2972	21.7723	23.0652	0.674123	0.714155	-0.568916	-0.48569	1993	496485	498477	-	14	496485	498477	conserved hypothetical protein	CNAG_05512:conserved hypothetical protein
CNAG_04465	204.236	159.079	145.895	0.778896	0.714344	-0.360497	-0.48531	1473	934846	936318	+	9	934846	936318	small nuclear ribonucleoprotein	CNAG_04465:small nuclear ribonucleoprotein	PF03194.7
CNAG_07753	0.748344	0.737262	0.534759	0.985192	0.71459	-0.021523	-0.484813	2491	1394536	1397026	+	8	1394536	1397026	conserved hypothetical protein	CNAG_07753:conserved hypothetical protein
CNAG_00393	26.0298	22.816	18.601	0.876531	0.714602	-0.190123	-0.484787	3004	1033847	1036850	-	1	1033847	1036850	1,4-alpha-glucan-branching enzyme	CNAG_00393:1,4-alpha-glucan-branching enzyme	PF02806.10,PF02922.9
CNAG_05366	157.403	111.274	112.508	0.706938	0.714778	-0.500345	-0.484433	2409	101874	104282	+	14	101874	104282	eukaryotic translation initiation factor 2A	CNAG_05366:eukaryotic translation initiation factor 2A	PF08662.3
CNAG_02197	141.064	112.926	100.84	0.800532	0.714854	-0.320968	-0.484279	1301	935617	936917	-	6	935617	936917	conserved hypothetical protein	CNAG_02197:conserved hypothetical protein
CNAG_07009	9.8518	8.68424	7.04453	0.881488	0.71505	-0.181988	-0.483884	1833	757763	759595	+	12	757763	759595	conserved hypothetical protein	CNAG_07009:conserved hypothetical protein	PF07859.5
CNAG_05164	43.4048	34.0152	31.0396	0.783674	0.715119	-0.351675	-0.483745	2213	597011	599223	-	4	597011	599223	splicing factor 3b subunit 4	CNAG_05164:splicing factor 3b subunit 4	PF00076.14
CNAG_06055	1.52386	1.23743	1.08988	0.812037	0.715208	-0.300382	-0.483564	2521	185820	188340	+	12	185820	188340	conserved hypothetical protein	CNAG_06055:conserved hypothetical protein
CNAG_03687	27.4767	21.3626	19.6731	0.777482	0.715992	-0.363118	-0.481985	1486	533736	535221	-	2	533736	535221	conserved hypothetical protein	CNAG_03687:conserved hypothetical protein
CNAG_00930	199.398	286.117	142.793	1.43491	0.716124	0.520955	-0.481719	2400	1601678	1604077	-	5	1601678	1604077	argininosuccinate synthase	CNAG_00930:argininosuccinate synthase	PF00764.11
CNAG_07640	49.4765	48.7332	35.4345	0.984977	0.716188	-0.0218376	-0.481589	782	724103	724884	+	6	724103	724884	conserved hypothetical protein	CNAG_07640:conserved hypothetical protein
CNAG_02086	71.8928	48.6822	51.5116	0.67715	0.716505	-0.562452	-0.480951	2247	1235068	1237314	-	6	1235068	1237314	sphingosine N-acyltransferase	CNAG_02086:sphingosine N-acyltransferase	PF03798.7,PF08390.3
CNAG_02291	19.4939	19.2126	13.9745	0.985571	0.716867	-0.0209682	-0.480223	1061	686174	687234	+	6	686174	687234	conserved hypothetical protein	CNAG_02291:conserved hypothetical protein	PF08653.2
CNAG_04164	22.6704	18.0631	16.254	0.796772	0.716972	-0.327761	-0.480011	2110	175185	177294	+	9	175185	177294	conserved hypothetical protein	CNAG_04164:conserved hypothetical protein
CNAG_02340	60.6489	54.2308	43.4873	0.894177	0.717035	-0.161368	-0.479885	706	569067	569772	-	6	569067	569772	conserved hypothetical protein	CNAG_02340:conserved hypothetical protein
CNAG_05897	16.2799	10.3695	11.6836	0.636949	0.717668	-0.650749	-0.478612	746	1156558	1157303	+	7	1156558	1157303	conserved hypothetical protein	CNAG_05897:conserved hypothetical protein
CNAG_04345	1.30534	0.891468	0.936923	0.682939	0.717761	-0.550171	-0.478424	3466	628080	631545	-	9	628080	631545	specific RNA polymerase II transcription factor	CNAG_04345:specific RNA polymerase II transcription factor
CNAG_02193	24.6743	14.217	17.7128	0.576186	0.717865	-0.795393	-0.478216	1132	945416	946547	+	6	945416	946547	conserved hypothetical protein	CNAG_02193:conserved hypothetical protein
CNAG_01158	147.011	107.622	105.569	0.73207	0.718101	-0.449946	-0.477742	2193	1049260	1051452	+	5	1049260	1051452	splicing factor SF1	CNAG_01158:splicing factor SF1	PF00013.21,PF00098.15
CNAG_01852	137.098	88.6706	98.4868	0.646766	0.718366	-0.628684	-0.477209	1606	1093461	1095066	-	11	1093461	1095066	CCR4-NOT transcription complex	CNAG_01852:CCR4-NOT transcription complex	PF04153.10
CNAG_01947	2.89514	3.07322	2.08049	1.06151	0.718616	0.0861177	-0.476708	1002	1339044	1340045	+	11	1339044	1340045	2,4-dienoyl-CoA reductase	CNAG_01947:2,4-dienoyl-CoA reductase	PF00106.17
CNAG_03456	75.3417	45.6243	54.1461	0.605565	0.718673	-0.723647	-0.476593	1095	997366	998460	-	8	997366	998460	conserved hypothetical protein	CNAG_03456:conserved hypothetical protein	PF05773.14
CNAG_03554	136.563	96.4921	98.1598	0.706574	0.718785	-0.501088	-0.476367	4323	1263683	1268005	+	8	1263683	1268005	coatomer alpha subunit	CNAG_03554:coatomer alpha subunit	PF00400.24,PF04053.6,PF06957.3
CNAG_01353	16.0822	14.1024	11.5626	0.876891	0.718965	-0.18953	-0.476007	1975	520201	522175	+	5	520201	522175	conserved hypothetical protein	CNAG_01353:conserved hypothetical protein
CNAG_07499	24.1122	23.3801	17.3376	0.969636	0.719037	-0.0444842	-0.475862	4358	23655	28012	-	3	23655	28012	chitin synthase 8	CNAG_07499:chitin synthase 8	PF01644.9,PF08407.3
CNAG_07346	188.883	115.314	135.881	0.610503	0.719393	-0.71193	-0.475149	2236	728606	730841	+	1	728606	730841	t-complex protein 1	CNAG_07346:t-complex protein 1	PF00118.16
CNAG_00766	20.3639	14.1068	14.6504	0.692733	0.71943	-0.529628	-0.475073	2514	2011810	2014323	-	1	2011810	2014323	conserved hypothetical protein	CNAG_00766:conserved hypothetical protein	PF05277.4
CNAG_00466	36.0509	40.9484	25.9524	1.13585	0.719883	0.183772	-0.474166	867	1209254	1210120	+	1	1209254	1210120	adaptin ear-binding coat-associated protein 2	CNAG_00466:adaptin ear-binding coat-associated protein 2	PF07933.6
CNAG_01544	79.9929	81.707	57.616	1.02143	0.720264	0.0305876	-0.473403	2037	246940	248976	-	11	246940	248976	histidyl-tRNA synthetase	CNAG_01544:histidyl-tRNA synthetase	PF00587.17,PF03129.12
CNAG_00797	91.1701	55.2662	65.6798	0.606188	0.720409	-0.722162	-0.473112	2708	2107953	2110660	-	1	2107953	2110660	acetate-CoA ligase	CNAG_00797:acetate-CoA ligase	PF00501.20
CNAG_05439	9.03349	10.8355	6.51199	1.19948	0.720872	0.262407	-0.472185	1834	312138	313971	-	14	312138	313971	CAMK/CAMK1 protein kinase	CNAG_05439:CAMK/CAMK1 protein kinase	PF00069.17,PF07714.9
CNAG_01545	11.5667	10.0469	8.33811	0.868604	0.720872	-0.203229	-0.472185	1869	249385	251253	+	11	249385	251253	conserved hypothetical protein	CNAG_01545:conserved hypothetical protein	PF06380.3,PF07690.8
CNAG_05107	275.443	206.025	198.58	0.747977	0.720947	-0.418935	-0.472034	538	449219	449756	-	4	449219	449756	gim complex component GIM3	CNAG_05107:gim complex component GIM3	PF01920.12
CNAG_05311	108.475	74.0067	78.236	0.682247	0.721236	-0.551634	-0.471457	3194	1015086	1018279	-	4	1015086	1018279	arsenite-resistant protein ASR2	CNAG_05311:arsenite-resistant protein ASR2	PF00076.14,PF00096.18
CNAG_06848	21.9863	12.9407	15.8619	0.588582	0.721444	-0.764685	-0.471041	222	80079	80300	+	5	80079	80300	predicted protein	CNAG_06848:predicted protein	PF00137.13
CNAG_02944	2.92975	4.03761	2.11365	1.37814	0.721444	0.462726	-0.471041	1991	377903	379893	-	3	377903	379893	acid phosphatase	CNAG_02944:acid phosphatase	PF00328.14
CNAG_04850	3.25808	2.47486	2.35071	0.759606	0.721502	-0.396676	-0.470924	1855	240683	242537	-	10	240683	242537	conserved hypothetical protein	CNAG_04850:conserved hypothetical protein
CNAG_05171	34.113	18.3912	24.6132	0.539127	0.721521	-0.891302	-0.470886	1165	620055	621219	-	4	620055	621219	ccr4-not transcription complex	CNAG_05171:ccr4-not transcription complex	PF04857.12
CNAG_03716	50.4731	46.9419	36.4211	0.930039	0.721595	-0.104637	-0.470739	1022	611065	612086	+	2	611065	612086	conserved hypothetical protein	CNAG_03716:conserved hypothetical protein	PF03330.10
CNAG_06456	104.466	66.7902	75.389	0.63935	0.721663	-0.645321	-0.470603	1798	528152	529949	+	13	528152	529949	conserved hypothetical protein	CNAG_06456:conserved hypothetical protein	PF01535.12
CNAG_00961	37.2578	31.6593	26.8952	0.849736	0.721868	-0.234914	-0.470193	1377	1553461	1554837	-	5	1553461	1554837	conserved hypothetical protein	CNAG_00961:conserved hypothetical protein
CNAG_06526	29.8834	29.8444	21.5766	0.998693	0.722025	-0.00188698	-0.469878	1291	12693	13983	+	7	12693	13983	conserved hypothetical protein	CNAG_06526:conserved hypothetical protein
CNAG_03510	1181.38	893.188	853.394	0.756054	0.72237	-0.403438	-0.469191	713	1150713	1151425	+	8	1150713	1151425	conserved hypothetical protein	CNAG_03510:conserved hypothetical protein	PF01158.10
CNAG_06240	229.824	143.466	166.036	0.624241	0.722447	-0.679824	-0.469036	2003	708540	710542	+	12	708540	710542	dolichyl-diphosphooligosaccharide-protein glycotransferase	CNAG_06240:dolichyl-diphosphooligosaccharide-protein glycotransferase	PF00085.12
CNAG_02133	386.677	289.843	279.356	0.749573	0.722454	-0.415859	-0.469023	1080	1110652	1111731	+	6	1110652	1111731	6-phosphogluconolactonase	CNAG_02133:6-phosphogluconolactonase
CNAG_00710	49.0942	26.4771	35.469	0.539312	0.722468	-0.890807	-0.468995	2178	1855458	1857635	+	1	1855458	1857635	glutamine synthetase	CNAG_00710:glutamine synthetase	PF00120.16
CNAG_02602	1.41653	1.27821	1.02345	0.902356	0.722506	-0.148232	-0.468918	1511	1255149	1256659	-	3	1255149	1256659	flavonol synthase	CNAG_02602:flavonol synthase	PF03171.12
CNAG_04273	205.269	158.975	148.423	0.774471	0.723064	-0.368717	-0.467804	925	450280	451204	-	9	450280	451204	conserved hypothetical protein	CNAG_04273:conserved hypothetical protein
CNAG_00140	176.683	125.796	127.765	0.711984	0.723131	-0.490083	-0.467671	1693	379094	380786	-	1	379094	380786	U1 snRNP 70K protein	CNAG_00140:U1 snRNP 70K protein	PF00076.14
CNAG_02265	42.252	24.5325	30.57	0.580623	0.723515	-0.784327	-0.466906	4299	745986	750284	+	6	745986	750284	tRNA binding protein	CNAG_02265:tRNA binding protein	PF02985.14,PF08389.4
CNAG_03805	22.7047	20.7468	16.4274	0.913766	0.723522	-0.130104	-0.466891	1808	893016	894823	-	2	893016	894823	calcium:hydrogen antiporter	CNAG_03805:calcium:hydrogen antiporter	PF01699.16
CNAG_01693	21.8054	15.1446	15.7781	0.694533	0.723587	-0.525886	-0.466762	1106	628064	629169	+	11	628064	629169	exosome complex exonuclease rrp45	CNAG_01693:exosome complex exonuclease rrp45	PF01138.13,PF03725.7
CNAG_05456	20.1566	20.2553	14.5905	1.0049	0.723855	0.00704614	-0.466228	1406	356206	357611	+	14	356206	357611	conserved hypothetical protein	CNAG_05456:conserved hypothetical protein	PF00097.17
CNAG_07904	97.8517	75.0327	70.8503	0.7668	0.724059	-0.383078	-0.465822	903	352147	353049	+	12	352147	353049	conserved hypothetical protein	CNAG_07904:conserved hypothetical protein	PF00808.15
CNAG_00831	10.2972	9.03444	7.45643	0.877371	0.724124	-0.188741	-0.46569	1568	2205942	2207509	+	1	2205942	2207509	nucleoside-diphosphate-sugar epimerases	CNAG_00831:nucleoside-diphosphate-sugar epimerases	PF01370.13
CNAG_04767	35.5701	25.1008	25.764	0.705671	0.724317	-0.502932	-0.465307	1334	460758	462091	-	10	460758	462091	conserved hypothetical protein	CNAG_04767:conserved hypothetical protein	PF02537.7
CNAG_02878	35.1992	25.1812	25.5106	0.71539	0.724749	-0.483198	-0.464446	1511	546042	547552	-	3	546042	547552	conserved hypothetical protein	CNAG_02878:conserved hypothetical protein	PF09419.2
CNAG_02991	163.336	170.545	118.426	1.04413	0.725042	0.062305	-0.463864	994	262692	263685	+	3	262692	263685	cofilin	CNAG_02991:cofilin	PF00241.12
CNAG_01320	116.272	70.7765	84.3639	0.608715	0.725573	-0.716162	-0.462807	1211	601458	602668	+	5	601458	602668	50S ribosomal protein L17	CNAG_01320:50S ribosomal protein L17	PF01196.11
CNAG_02000	43.7985	30.8058	31.7857	0.703353	0.725726	-0.507679	-0.462503	1709	1496299	1498007	+	11	1496299	1498007	short-chain dehydrogenase	CNAG_02000:short-chain dehydrogenase	PF00106.17
CNAG_02413	86.018	60.1869	62.4434	0.6997	0.725934	-0.515191	-0.46209	2004	383520	385523	-	6	383520	385523	conserved hypothetical protein	CNAG_02413:conserved hypothetical protein
CNAG_06754	107.621	77.0189	78.1315	0.715651	0.725989	-0.482672	-0.46198	3916	131935	135850	+	2	131935	135850	pol II transcription elongation factor	CNAG_06754:pol II transcription elongation factor	PF00515.20,PF07719.9,PF07721.6,PF08238.4
CNAG_03170	18.977	13.4163	13.7804	0.706977	0.726162	-0.500264	-0.461636	1728	239897	241624	+	8	239897	241624	conserved hypothetical protein	CNAG_03170:conserved hypothetical protein	PF02146.9
CNAG_02465	1.87864	1.84393	1.36475	0.981526	0.72646	-0.0269012	-0.461045	2411	249005	251415	+	6	249005	251415	allantoate permease	CNAG_02465:allantoate permease	PF07690.8
CNAG_07473	146.091	94.8403	106.14	0.649184	0.726528	-0.6233	-0.46091	4104	541148	545251	-	2	541148	545251	valine-tRNA ligase	CNAG_07473:valine-tRNA ligase	PF00133.14,PF08264.5
CNAG_05725	482.93	987.92	350.887	2.04568	0.72658	1.03258	-0.460807	1682	706984	708665	-	7	706984	708665	ketol-acid reductoisomerase	CNAG_05725:ketol-acid reductoisomerase	PF01450.11,PF07991.4
CNAG_07940	12.2312	6.46899	8.8904	0.528893	0.726862	-0.918953	-0.460246	1092	497212	498303	+	13	497212	498303	conserved hypothetical protein	CNAG_07940:conserved hypothetical protein	PF00170.13,PF07716.7
CNAG_07389	8.91328	8.7767	6.47992	0.984677	0.726996	-0.0222779	-0.459981	2204	2269051	2271254	+	1	2269051	2271254	flavin-containing monooxygenase	CNAG_07389:flavin-containing monooxygenase
CNAG_02782	36.7015	37.2456	26.6856	1.01483	0.727098	0.021232	-0.459778	1702	776653	778354	+	3	776653	778354	cytoplasmic protein	CNAG_02782:cytoplasmic protein	PF00856.20
CNAG_05237	16.823	14.3046	12.2329	0.850297	0.727154	-0.233962	-0.459667	1699	807302	809000	+	4	807302	809000	conserved hypothetical protein	CNAG_05237:conserved hypothetical protein	PF03235.6
CNAG_01495	10.1125	9.58132	7.35409	0.947473	0.727229	-0.0778428	-0.459519	1359	108697	110055	+	11	108697	110055	conserved hypothetical protein	CNAG_01495:conserved hypothetical protein	PF01408.14,PF02894.9
CNAG_05851	20.59	18.279	14.9757	0.887761	0.72733	-0.171757	-0.459318	2460	1038681	1041140	-	7	1038681	1041140	glycerol transporter	CNAG_05851:glycerol transporter	PF03062.11
CNAG_04013	26.2237	20.7562	19.0809	0.791508	0.72762	-0.337325	-0.458743	2705	1399115	1401819	+	2	1399115	1401819	potassium channel	CNAG_04013:potassium channel	PF07885.8
CNAG_05918	927.51	851.173	674.931	0.917697	0.72768	-0.123911	-0.458623	2253	1211455	1213707	+	7	1211455	1213707	F0F1 ATP synthase subunit beta	CNAG_05918:F0F1 ATP synthase subunit beta	PF00006.17,PF00306.19,PF02874.15
CNAG_04613	60.4112	37.3557	43.9887	0.618358	0.728155	-0.693487	-0.457682	2621	884178	886798	+	10	884178	886798	ATP-dependent transporter	CNAG_04613:ATP-dependent transporter	PF00005.19
CNAG_05911	5.53882	7.99037	4.03361	1.44261	0.728243	0.528683	-0.457509	1498	1194262	1195759	+	7	1194262	1195759	predicted protein	CNAG_05911:predicted protein
CNAG_06076	103.489	62.7926	75.3763	0.606756	0.728351	-0.720812	-0.457295	1789	237807	239595	-	12	237807	239595	cytoplasmic protein	CNAG_06076:cytoplasmic protein	PF04063.6,PF04064.5
CNAG_07497	1.05649	1.16782	0.770053	1.10539	0.728881	0.14455	-0.456244	442	6920	7361	-	3	6920	7361	conserved hypothetical protein	CNAG_07497:conserved hypothetical protein
CNAG_06627	87.8651	66.2907	64.1158	0.75446	0.729707	-0.406484	-0.45461	2458	315197	317654	-	7	315197	317654	formin binding protein 3	CNAG_06627:formin binding protein 3	PF00397.18,PF00804.17,PF01846.11
CNAG_04513	47.602	32.0112	34.7414	0.672477	0.729831	-0.572443	-0.454365	3815	1054403	1058217	-	9	1054403	1058217	DNA-directed RNA polymerase	CNAG_04513:DNA-directed RNA polymerase	PF00562.20,PF04560.12,PF04561.6,PF04563.7,PF04565.8,PF04566.5,PF04567.9
CNAG_00367	35.1139	35.2859	25.6329	1.0049	0.729993	0.00704614	-0.454045	879	935371	936249	-	1	935371	936249	dynactin 5	CNAG_00367:dynactin 5	PF00132.16
CNAG_04939	32.1908	27.3136	23.5016	0.84849	0.730072	-0.23703	-0.453889	2818	26826	29643	+	4	26826	29643	conserved hypothetical protein	CNAG_04939:conserved hypothetical protein
CNAG_03122	7.89888	7.93755	5.7668	1.0049	0.730078	0.00704614	-0.453877	594	121107	121700	-	8	121107	121700	predicted protein	CNAG_03122:predicted protein
CNAG_01637	65.8601	44.6732	48.0858	0.678305	0.730121	-0.559994	-0.453792	2048	479775	481822	+	11	479775	481822	COPII-coated vesicle component Erv46	CNAG_01637:COPII-coated vesicle component Erv46	PF07970.4
CNAG_00596	6.59167	3.86135	4.81431	0.585792	0.730362	-0.771539	-0.453317	1496	1531501	1532996	+	1	1531501	1532996	Utr2p	CNAG_00596:Utr2p	PF00187.11,PF00722.13
CNAG_02704	141.235	132.393	103.166	0.937397	0.730455	-0.0932685	-0.453132	682	959466	960147	+	3	959466	960147	conserved hypothetical protein	CNAG_02704:conserved hypothetical protein
CNAG_01644	43.3515	19.256	31.6797	0.444182	0.730763	-1.17078	-0.452524	1132	507794	508925	-	11	507794	508925	conserved hypothetical protein	CNAG_01644:conserved hypothetical protein
CNAG_04529	20.0551	16.1493	14.6593	0.805248	0.73095	-0.312495	-0.452155	587	1099033	1099619	-	9	1099033	1099619	cytochrome c oxidase-assembly factor COX16	CNAG_04529:cytochrome c oxidase-assembly factor COX16
CNAG_06122	35.6418	27.8622	26.0597	0.781729	0.731154	-0.355259	-0.451753	995	368585	369579	-	12	368585	369579	glycerol-1-phosphatase	CNAG_06122:glycerol-1-phosphatase	PF00702.18
CNAG_04085	5.07113	4.51963	3.70882	0.891247	0.731361	-0.166103	-0.451345	1537	1584721	1586257	-	2	1584721	1586257	oxidoreductase	CNAG_04085:oxidoreductase	PF00389.22,PF02826.11
CNAG_03453	22.8908	17.866	16.7417	0.780489	0.731371	-0.357549	-0.451324	3938	987830	991767	+	8	987830	991767	microtubule motor	CNAG_03453:microtubule motor	PF00225.15
CNAG_03976	96.5702	65.8617	70.7003	0.682008	0.732113	-0.552139	-0.449861	1755	1315294	1317048	+	2	1315294	1317048	conserved hypothetical protein	CNAG_03976:conserved hypothetical protein	PF00170.13,PF07716.7
CNAG_00647	15.1274	15.5578	11.0753	1.02845	0.732135	0.0404691	-0.449818	709	1685720	1686428	+	1	1685720	1686428	conserved hypothetical protein	CNAG_00647:conserved hypothetical protein
CNAG_01166	55.0242	48.6	40.2869	0.883247	0.732167	-0.179111	-0.449756	984	1026273	1027256	-	5	1026273	1027256	conserved hypothetical protein	CNAG_01166:conserved hypothetical protein	PF01774.9
CNAG_07317	64.6458	60.2382	47.3361	0.93182	0.732238	-0.101877	-0.449616	1528	535813	537340	-	1	535813	537340	conserved hypothetical protein	CNAG_07317:conserved hypothetical protein	PF03372.15
CNAG_05415	38.1461	25.2075	27.933	0.660814	0.732264	-0.597684	-0.449564	1369	247547	248915	-	14	247547	248915	conserved hypothetical protein	CNAG_05415:conserved hypothetical protein
CNAG_00561	63.1626	40.934	46.2576	0.648074	0.732358	-0.625769	-0.44938	1772	1447537	1449308	+	1	1447537	1449308	histone acetyltransferase type B catalytic subunit	CNAG_00561:histone acetyltransferase type B catalytic subunit	PF00583.16
CNAG_06943	4.41938	5.53071	3.23825	1.25147	0.732738	0.323621	-0.448631	1827	1390800	1392626	+	8	1390800	1392626	conserved hypothetical protein	CNAG_06943:conserved hypothetical protein
CNAG_04121	286.91	366.421	210.308	1.27713	0.733011	0.352905	-0.448094	683	68236	68918	-	9	68236	68918	conserved hypothetical protein	CNAG_04121:conserved hypothetical protein
CNAG_03027	62.4095	42.5032	45.7624	0.681037	0.73326	-0.554194	-0.447602	3087	163267	166353	+	3	163267	166353	conserved hypothetical protein	CNAG_03027:conserved hypothetical protein	PF00076.14,PF01480.9,PF02755.7
CNAG_02120	73.9209	62.7681	54.2145	0.849125	0.733412	-0.235951	-0.447304	1625	1141010	1142634	+	6	1141010	1142634	mitochondrial protein	CNAG_02120:mitochondrial protein
CNAG_06587	9.06586	5.80855	6.65229	0.640705	0.733773	-0.642267	-0.446594	627	202525	203151	-	7	202525	203151	cytoplasmic protein	CNAG_06587:cytoplasmic protein	PF03162.5
CNAG_00311	80.026	48.3571	58.7504	0.604267	0.734141	-0.726742	-0.445871	1755	799072	800826	-	1	799072	800826	3-hydroxyisobutyryl-CoA hydrolase	CNAG_00311:3-hydroxyisobutyryl-CoA hydrolase	PF00378.12
CNAG_04190	111.929	65.2375	82.1956	0.582847	0.734354	-0.778812	-0.445452	3321	243835	247155	+	9	243835	247155	topoisomerase I	CNAG_04190:topoisomerase I	PF01028.12,PF02919.7
CNAG_04279	28.3725	16.3548	20.8426	0.576434	0.734607	-0.794773	-0.444956	2831	465915	468745	+	9	465915	468745	conserved hypothetical protein	CNAG_04279:conserved hypothetical protein	PF00641.10
CNAG_05307	39.9648	22.3553	29.37	0.559376	0.734897	-0.838111	-0.444386	2701	1002193	1004893	-	4	1002193	1004893	DUF1716 domain-containing protein	CNAG_05307:DUF1716 domain-containing protein	PF00514.15,PF08216.3
CNAG_01912	62.2616	42.5377	45.7636	0.68321	0.735022	-0.5496	-0.444141	3097	1247022	1250118	-	11	1247022	1250118	glutamine-dependent NAD(+) synthetase synthase	CNAG_01912:glutamine-dependent NAD(+) synthetase synthase	PF00795.14
CNAG_00058	216.805	138.373	159.405	0.638239	0.735246	-0.64783	-0.443702	2686	163462	166147	-	1	163462	166147	T-complex protein 1 epsilon subunit	CNAG_00058:T-complex protein 1 epsilon subunit	PF00118.16
CNAG_01970	51.8542	41.7264	38.1299	0.804689	0.73533	-0.313497	-0.443536	3030	1399059	1402088	+	11	1399059	1402088	conserved hypothetical protein	CNAG_01970:conserved hypothetical protein	PF00642.16,PF08590.2
CNAG_02853	51.6705	51.1037	38.0015	0.989029	0.735458	-0.015915	-0.443285	2486	609096	611581	+	3	609096	611581	amidophosphoribosyltransferase	CNAG_02853:amidophosphoribosyltransferase	PF00156.19,PF00310.13
CNAG_00029	4.09019	3.58828	3.00831	0.87729	0.735493	-0.188874	-0.443217	1297	90490	91786	+	1	90490	91786	D-3-phosphoglycerate dehydrogenase	CNAG_00029:D-3-phosphoglycerate dehydrogenase	PF00389.22,PF02826.11
CNAG_00099	33.8787	24.6043	24.9184	0.726248	0.735519	-0.461467	-0.443166	2864	275145	278008	-	1	275145	278008	ATP dependent DNA helicase	CNAG_00099:ATP dependent DNA helicase	PF00493.15
CNAG_07636	33.7162	30.3971	24.7992	0.901556	0.735528	-0.149512	-0.443148	1702	716195	717896	-	6	716195	717896	protoplast regeneration and killer toxin resistance gene	CNAG_07636:protoplast regeneration and killer toxin resistance gene	PF08238.4
CNAG_06520	45.3652	31.0951	33.3866	0.685438	0.735952	-0.544901	-0.442317	1140	735713	736852	+	13	735713	736852	conserved hypothetical protein	CNAG_06520:conserved hypothetical protein
CNAG_04267	52.2049	38.5858	38.4268	0.739121	0.736075	-0.436118	-0.442075	1178	435845	437022	-	9	435845	437022	mitochondrial genome maintenance protein	CNAG_04267:mitochondrial genome maintenance protein	PF06420.4
CNAG_00130	237.711	214.439	175.116	0.902101	0.736678	-0.148639	-0.440894	3042	355079	358120	+	1	355079	358120	CAMK/CAMK1 protein kinase	CNAG_00130:CAMK/CAMK1 protein kinase	PF00069.17,PF07714.9
CNAG_03399	70.0063	50.9927	51.5997	0.728401	0.737073	-0.457195	-0.440121	4451	850190	854640	-	8	850190	854640	phosphatase associated protein	CNAG_03399:phosphatase associated protein	PF04499.7
CNAG_03682	1798.12	1542.29	1325.54	0.857725	0.737185	-0.221412	-0.439902	846	525157	526002	-	2	525157	526002	macrolide-binding protein FKBP12	CNAG_03682:macrolide-binding protein FKBP12	PF00254.20
CNAG_00018	14.58	11.9069	10.753	0.816662	0.737516	-0.292189	-0.439253	2637	59229	61865	+	1	59229	61865	conserved hypothetical protein	CNAG_00018:conserved hypothetical protein	PF00172.10
CNAG_03090	0.50074	0.524158	0.369325	1.04677	0.737559	0.0659398	-0.43917	1987	24519	26505	-	8	24519	26505	conserved hypothetical protein	CNAG_03090:conserved hypothetical protein	PF07690.8
CNAG_00607	21.5679	19.0054	15.9076	0.881187	0.737559	-0.18248	-0.43917	1823	1559765	1561587	-	1	1559765	1561587	conserved hypothetical protein	CNAG_00607:conserved hypothetical protein	PF00560.25
CNAG_02471	1.98514	1.03899	1.46416	0.523383	0.737559	-0.93406	-0.43917	876	230047	230922	+	6	230047	230922	conserved hypothetical protein	CNAG_02471:conserved hypothetical protein
CNAG_07565	23.567	20.2061	17.3914	0.857388	0.737957	-0.221979	-0.438392	885	1221865	1222749	+	3	1221865	1222749	conserved hypothetical protein	CNAG_07565:conserved hypothetical protein	PF02291.7
CNAG_00674	24.8205	23.2712	18.3191	0.937582	0.738063	-0.0929827	-0.438185	2103	1750135	1752237	-	1	1750135	1752237	conserved hypothetical protein	CNAG_00674:conserved hypothetical protein
CNAG_03539	13.9015	12.0478	10.2627	0.866656	0.738247	-0.206468	-0.437824	2489	1226784	1229272	+	8	1226784	1229272	conserved hypothetical protein	CNAG_03539:conserved hypothetical protein
CNAG_00151	64.5349	34.9889	47.6549	0.542171	0.738437	-0.88318	-0.437454	2530	415767	418296	+	1	415767	418296	peptide-binding protein	CNAG_00151:peptide-binding protein	PF01846.11
CNAG_03706	153.947	127.085	113.692	0.825515	0.738517	-0.276634	-0.437297	1456	579995	581450	+	2	579995	581450	serine/threonine-protein phosphatase PP1	CNAG_03706:serine/threonine-protein phosphatase PP1	PF00149.20
CNAG_00806	330.68	323.806	244.217	0.979212	0.738529	-0.0303073	-0.437274	769	2131721	2132489	+	1	2131721	2132489	predicted protein	CNAG_00806:predicted protein	PF04568.4
CNAG_03774	80.5761	60.8822	59.5332	0.755586	0.738844	-0.404331	-0.436657	621	781256	781876	-	2	781256	781876	hypothetical protein	CNAG_03774:hypothetical protein
CNAG_03340	0.978971	0.888561	0.723419	0.907648	0.738958	-0.139795	-0.436435	1338	687916	689253	+	8	687916	689253	flavonol synthase	CNAG_03340:flavonol synthase	PF03171.12
CNAG_03647	24.8049	14.7414	18.3298	0.594293	0.738958	-0.750753	-0.436435	1028	431568	432595	+	2	431568	432595	conserved hypothetical protein	CNAG_03647:conserved hypothetical protein
CNAG_06566	39.4687	24.8254	29.1739	0.62899	0.739166	-0.66889	-0.436031	2193	133597	135789	+	7	133597	135789	DUF89 domain-containing protein	CNAG_06566:DUF89 domain-containing protein	PF01937.11
CNAG_04355	18.1989	10.6705	13.4522	0.586325	0.739176	-0.770227	-0.43601	1536	653525	655060	-	9	653525	655060	conserved hypothetical protein	CNAG_04355:conserved hypothetical protein	PF00583.16,PF01753.10
CNAG_04454	9.5461	11.713	7.05882	1.22699	0.739445	0.295126	-0.435485	1063	907132	908194	-	9	907132	908194	conserved hypothetical protein	CNAG_04454:conserved hypothetical protein
CNAG_05568	32.6551	21.8643	24.1505	0.669553	0.739564	-0.57873	-0.435253	1401	645824	647224	-	14	645824	647224	conserved hypothetical protein	CNAG_05568:conserved hypothetical protein	PF02545.6
CNAG_04511	17.7842	17.4289	13.1551	0.980022	0.739706	-0.0291135	-0.434975	841	1051637	1052477	+	9	1051637	1052477	conserved hypothetical protein	CNAG_04511:conserved hypothetical protein
CNAG_04455	14.7065	9.58604	10.8789	0.651824	0.739736	-0.617445	-0.434917	1057	909209	910265	+	9	909209	910265	peroxisomal protein	CNAG_04455:peroxisomal protein
CNAG_00722	49.4056	34.1963	36.5507	0.692154	0.739809	-0.530835	-0.434775	784	1881426	1882209	-	1	1881426	1882209	ribosomal protein L27	CNAG_00722:ribosomal protein L27	PF01016.11
CNAG_06968	249.831	233.537	184.828	0.934779	0.739815	-0.0973026	-0.434764	543	1383482	1384024	-	8	1383482	1384024	hypothetical protein	CNAG_06968:hypothetical protein
CNAG_04192	56.5726	61.638	41.8621	1.08954	0.739971	0.123717	-0.43446	4068	251743	255810	+	9	251743	255810	phosphoribosylformylglycinamidine synthase	CNAG_04192:phosphoribosylformylglycinamidine synthase	PF00586.16,PF02769.14
CNAG_02750	38.3371	34.4978	28.3744	0.899855	0.740129	-0.152236	-0.434152	379	847134	847512	-	3	847134	847512	conserved hypothetical protein	CNAG_02750:conserved hypothetical protein
CNAG_01599	77.9412	76.47	57.7116	0.981124	0.740451	-0.0274923	-0.433524	746	385459	386204	-	11	385459	386204	conserved hypothetical protein	CNAG_01599:conserved hypothetical protein
CNAG_05793	42.7158	32.2341	31.6426	0.754618	0.74077	-0.406182	-0.432902	1455	888046	889500	-	7	888046	889500	conserved hypothetical protein	CNAG_05793:conserved hypothetical protein
CNAG_02975	29.4179	20.7696	21.8001	0.706019	0.741048	-0.50222	-0.432361	1638	301124	302761	-	3	301124	302761	conserved hypothetical protein	CNAG_02975:conserved hypothetical protein	PF04488.7
CNAG_02569	53.9514	37.6148	39.996	0.697198	0.741335	-0.52036	-0.431803	1278	1342082	1343359	-	3	1342082	1343359	conserved hypothetical protein	CNAG_02569:conserved hypothetical protein	PF00515.20,PF07719.9
CNAG_02368	36.612	34.3012	27.1619	0.936884	0.741884	-0.0940583	-0.430735	2273	501233	503505	-	6	501233	503505	conserved hypothetical protein	CNAG_02368:conserved hypothetical protein	PF02037.19
CNAG_01741	14.7106	13.3782	10.9137	0.909431	0.741897	-0.136964	-0.430709	1095	765924	767018	+	11	765924	767018	conserved hypothetical protein	CNAG_01741:conserved hypothetical protein
CNAG_01899	140.135	109.882	104.036	0.784111	0.742395	-0.35087	-0.429741	639	1204931	1205569	+	11	1204931	1205569	Byr1-binding protein Bob1	CNAG_01899:Byr1-binding protein Bob1	PF02996.9,PF07197.4
CNAG_05097	17.0902	16.248	12.6888	0.950719	0.742463	-0.0729092	-0.429609	1496	425680	427175	+	4	425680	427175	cytoplasmic protein	CNAG_05097:cytoplasmic protein	PF01256.9
CNAG_05076	70.8164	69.96	52.5838	0.987907	0.742537	-0.0175522	-0.429465	1247	372478	373724	-	4	372478	373724	conserved hypothetical protein	CNAG_05076:conserved hypothetical protein
CNAG_02405	11.8985	12.5139	8.83693	1.05172	0.74269	0.0727494	-0.429167	1754	406956	408709	-	6	406956	408709	conserved hypothetical protein	CNAG_02405:conserved hypothetical protein
CNAG_02890	114.404	82.1739	85.0591	0.71828	0.743499	-0.477383	-0.427597	1317	519206	520522	+	3	519206	520522	conserved hypothetical protein	CNAG_02890:conserved hypothetical protein	PF00035.17
CNAG_05975	70.8877	45.374	52.7195	0.640083	0.743705	-0.643668	-0.427198	3587	1371144	1374730	+	7	1371144	1374730	3' tRNA processing endoribonuclease	CNAG_05975:3' tRNA processing endoribonuclease	PF00753.19
CNAG_06189	0.834352	2.39554	0.620555	2.87113	0.743757	1.52162	-0.427098	585	564810	565394	+	12	564810	565394	conserved hypothetical protein	CNAG_06189:conserved hypothetical protein
CNAG_06785	7.58961	9.44266	5.64482	1.24416	0.743757	0.315168	-0.427098	1447	45181	46627	-	2	45181	46627	kynurenine 3-monooxygenase	CNAG_06785:kynurenine 3-monooxygenase
CNAG_02290	65.931	54.3532	49.0761	0.824395	0.744356	-0.278592	-0.425936	1762	687484	689245	-	6	687484	689245	conserved hypothetical protein	CNAG_02290:conserved hypothetical protein	PF05179.6
CNAG_00566	32.0844	21.1086	23.8847	0.657908	0.744432	-0.604041	-0.425789	3271	1459496	1462766	+	1	1459496	1462766	DNA ligase	CNAG_00566:DNA ligase	PF01068.13,PF04675.6,PF04679.7
CNAG_02130	79.3255	49.833	59.0971	0.628209	0.744994	-0.670683	-0.424699	2348	1117336	1119683	-	6	1117336	1119683	RNA splicing factor Pad-1	CNAG_02130:RNA splicing factor Pad-1	PF00076.14
CNAG_05756	86.0493	70.2972	64.1076	0.816941	0.745011	-0.291696	-0.424667	1005	783523	784527	+	7	783523	784527	mitochondrial protein	CNAG_05756:mitochondrial protein	PF07798.3
CNAG_07000	135.306	103.628	100.862	0.765883	0.745441	-0.384803	-0.423833	633	1156757	1157389	-	9	1156757	1157389	conserved hypothetical protein	CNAG_07000:conserved hypothetical protein
CNAG_04963	166.386	225.196	124.05	1.35346	0.745553	0.436649	-0.423617	1890	93656	95545	+	4	93656	95545	conserved hypothetical protein	CNAG_04963:conserved hypothetical protein
CNAG_02910	24.4617	23.547	18.25	0.962608	0.746063	-0.0549797	-0.422631	1287	473936	475222	-	3	473936	475222	conserved hypothetical protein	CNAG_02910:conserved hypothetical protein
CNAG_02795	162.881	188.042	121.53	1.15448	0.746129	0.20724	-0.422503	820	751320	752139	-	3	751320	752139	phosphoribosylglycinamide formyltransferase	CNAG_02795:phosphoribosylglycinamide formyltransferase	PF00551.11
CNAG_09002	9.31953	5.47241	6.95651	0.587198	0.746445	-0.76808	-0.421892	2300	2380	4679	+	15	2380	4679	apocytochrome b	CNAG_09002:apocytochrome b	PF00032.9,PF00033.11
CNAG_00781	98.9024	80.0446	73.8655	0.809329	0.746852	-0.305202	-0.421106	484	2056148	2056631	+	1	2056148	2056631	conserved hypothetical protein	CNAG_00781:conserved hypothetical protein	PF01423.14
CNAG_05354	78.4073	57.997	58.5639	0.739689	0.74692	-0.435009	-0.420975	1332	73697	75028	+	14	73697	75028	conserved hypothetical protein	CNAG_05354:conserved hypothetical protein
CNAG_05682	484.105	382.64	361.604	0.790408	0.746955	-0.339331	-0.420907	812	603105	603916	-	7	603105	603916	conserved hypothetical protein	CNAG_05682:conserved hypothetical protein
CNAG_05383	21.539	19.3822	16.0922	0.899864	0.747118	-0.15222	-0.420592	1461	159780	161240	-	14	159780	161240	conserved hypothetical protein	CNAG_05383:conserved hypothetical protein	PF01261.16
CNAG_03070	31.8589	22.5461	23.8127	0.707685	0.747443	-0.498822	-0.419965	1613	63099	64711	-	3	63099	64711	histone lysine N-methyltransferase	CNAG_03070:histone lysine N-methyltransferase	PF00400.24
CNAG_07795	3.62586	5.69898	2.71059	1.57176	0.747571	0.652381	-0.419718	519	36004	36522	+	4	36004	36522	conserved hypothetical protein	CNAG_07795:conserved hypothetical protein
CNAG_05735	2.52263	2.79498	1.88584	1.10796	0.747571	0.147909	-0.419718	539	729388	729926	-	7	729388	729926	hypothetical protein	CNAG_05735:hypothetical protein
CNAG_03640	32.592	28.0803	24.3648	0.861569	0.747571	-0.214961	-0.419718	1787	412427	414213	+	2	412427	414213	conserved hypothetical protein	CNAG_03640:conserved hypothetical protein	PF00627.23,PF02845.8,PF03474.6
CNAG_05927	97.6011	68.2751	72.9831	0.699532	0.747769	-0.515538	-0.419335	1266	1235165	1236430	+	7	1235165	1236430	conserved hypothetical protein	CNAG_05927:conserved hypothetical protein	PF06644.3
CNAG_00973	74.4958	36.5918	55.7259	0.491193	0.748041	-1.02564	-0.418811	901	1530170	1531070	+	5	1530170	1531070	conserved hypothetical protein	CNAG_00973:conserved hypothetical protein	PF00583.16
CNAG_05409	56.3234	39.4252	42.1517	0.69998	0.748388	-0.514614	-0.418142	2131	233792	235922	-	14	233792	235922	activator 1 41 kda subunit	CNAG_05409:activator 1 41 kda subunit	PF00004.21,PF08542.3
CNAG_01581	4.17846	2.62432	3.12718	0.62806	0.748405	-0.671026	-0.418109	267	354426	354692	+	11	354426	354692	predicted protein	CNAG_01581:predicted protein
CNAG_03902	34.589	18.7727	25.8962	0.542737	0.748685	-0.881675	-0.417568	2004	1136697	1138700	-	2	1136697	1138700	transcriptional regulatory protein	CNAG_03902:transcriptional regulatory protein
CNAG_06006	43.3716	31.4376	32.4731	0.724843	0.748718	-0.46426	-0.417506	1542	60590	62131	-	12	60590	62131	conserved hypothetical protein	CNAG_06006:conserved hypothetical protein
CNAG_03104	40.7843	42.0306	30.5375	1.03056	0.748755	0.0434266	-0.417434	894	62035	62928	-	8	62035	62928	conserved hypothetical protein	CNAG_03104:conserved hypothetical protein	PF04603.4
CNAG_04178	16.1587	11.3358	12.1008	0.701531	0.748875	-0.511421	-0.417204	2109	212869	214977	+	9	212869	214977	conserved hypothetical protein	CNAG_04178:conserved hypothetical protein	PF02178.11
CNAG_03049	213.628	179.753	160.039	0.841433	0.749151	-0.24908	-0.416671	1287	120081	121367	-	3	120081	121367	predicted protein	CNAG_03049:predicted protein	PF00240.15
CNAG_06725	25.8342	14.3193	19.3552	0.554278	0.74921	-0.851319	-0.416559	1968	222575	224542	-	2	222575	224542	DNA polymerase Delta	CNAG_06725:DNA polymerase Delta	PF04042.8
CNAG_05819	17.6717	12.3665	13.242	0.699792	0.74933	-0.515002	-0.416327	1807	958990	960796	-	7	958990	960796	conserved hypothetical protein	CNAG_05819:conserved hypothetical protein	PF02178.11
CNAG_07376	44.2625	37.9347	33.1758	0.857039	0.749523	-0.222567	-0.415955	1837	1617879	1619715	+	1	1617879	1619715	conserved hypothetical protein	CNAG_07376:conserved hypothetical protein
CNAG_04977	105.07	92.4889	78.7856	0.880263	0.749842	-0.183994	-0.415342	674	131315	131988	+	4	131315	131988	conserved hypothetical protein	CNAG_04977:conserved hypothetical protein	PF00076.14
CNAG_03140	60.1975	47.6759	45.1921	0.791992	0.750731	-0.336443	-0.413631	2626	168692	171317	-	8	168692	171317	sugar transporter	CNAG_03140:sugar transporter	PF00083.16,PF07690.8
CNAG_02492	29.2609	26.9712	21.9688	0.921749	0.75079	-0.117555	-0.413519	835	171904	172738	+	6	171904	172738	peptidyl-prolyl cis-trans isomerase-like 3	CNAG_02492:peptidyl-prolyl cis-trans isomerase-like 3	PF00160.13
CNAG_03144	62.2063	61.5916	46.7275	0.990118	0.75117	-0.0143275	-0.412789	1027	175142	176168	-	8	175142	176168	protein-methionine-S-oxide reductase	CNAG_03144:protein-methionine-S-oxide reductase	PF01625.13
CNAG_01045	32.1125	26.5398	24.1263	0.826462	0.751303	-0.27498	-0.412533	2525	1355350	1357874	-	5	1355350	1357874	conserved hypothetical protein	CNAG_01045:conserved hypothetical protein	PF09531.2
CNAG_00164	2.82548	2.27145	2.1234	0.803917	0.751518	-0.314882	-0.412121	1698	447026	448723	-	1	447026	448723	conserved hypothetical protein	CNAG_00164:conserved hypothetical protein
CNAG_04530	85.3686	84.1941	64.175	0.986242	0.75174	-0.0199868	-0.411693	1462	1099830	1101291	+	9	1099830	1101291	DNA-binding protein	CNAG_04530:DNA-binding protein	PF00096.18,PF00627.23,PF00789.12
CNAG_00887	1.03216	1.47899	0.776204	1.43291	0.752021	0.518945	-0.411156	1935	1722653	1724587	-	5	1722653	1724587	conserved hypothetical protein	CNAG_00887:conserved hypothetical protein
CNAG_06181	1.18109	1.27479	0.888204	1.07933	0.752021	0.11014	-0.411156	1594	538879	540472	-	12	538879	540472	hypothetical protein	CNAG_06181:hypothetical protein
CNAG_01396	54.1374	43.7934	40.7125	0.80893	0.752021	-0.305913	-0.411156	1159	411126	412284	+	5	411126	412284	hypothetical protein	CNAG_01396:hypothetical protein
CNAG_02463	1.36821	1.09483	1.02892	0.800195	0.752021	-0.321577	-0.411156	1539	257762	259300	-	6	257762	259300	conserved hypothetical protein	CNAG_02463:conserved hypothetical protein	PF06220.4
CNAG_06648	66.4056	49.8854	49.9384	0.751223	0.752021	-0.412686	-0.411156	2041	382086	384126	+	7	382086	384126	rtf1 protein	CNAG_06648:rtf1 protein	PF03126.10
CNAG_06910	0.679169	0.985825	0.510749	1.45152	0.752021	0.537561	-0.411156	1105	1493211	1494315	-	3	1493211	1494315	beta-lactamase domain-containing protein	CNAG_06910:beta-lactamase domain-containing protein	PF00753.19
CNAG_04510	70.7249	54.273	53.2294	0.767382	0.752627	-0.381984	-0.409993	1811	1049587	1051397	-	9	1049587	1051397	ATPase	CNAG_04510:ATPase	PF00004.21,PF04212.10,PF07728.6,PF09336.2
CNAG_07424	38.3281	33.4626	28.8558	0.873058	0.752864	-0.19585	-0.409539	1057	531930	532986	+	5	531930	532986	predicted protein	CNAG_07424:predicted protein	PF03604.5
CNAG_07390	4.66288	7.20879	3.51073	1.54599	0.752911	0.628535	-0.40945	521	2271823	2272343	-	1	2271823	2272343	conserved hypothetical protein	CNAG_07390:conserved hypothetical protein
CNAG_01011	12.4704	18.7705	9.39334	1.50521	0.753251	0.589961	-0.408797	657	1440552	1441208	+	5	1440552	1441208	conserved hypothetical protein	CNAG_01011:conserved hypothetical protein
CNAG_06414	36.5074	42.2304	27.5019	1.15676	0.753323	0.210091	-0.40866	587	420453	421039	+	13	420453	421039	cytochrome c oxidase-assembly factor COX23	CNAG_06414:cytochrome c oxidase-assembly factor COX23	PF06747.5
CNAG_00580	59.3134	41.7855	44.7045	0.704485	0.753699	-0.505358	-0.40794	2979	1492204	1495182	-	1	1492204	1495182	GTPase	CNAG_00580:GTPase	PF00009.19,PF01926.15,PF03144.17,PF08477.5
CNAG_06351	83.7657	74.232	63.14	0.886186	0.753769	-0.174319	-0.407806	627	271447	272073	+	13	271447	272073	conserved hypothetical protein	CNAG_06351:conserved hypothetical protein	PF03911.8
CNAG_03458	228.421	191.274	172.349	0.837372	0.754521	-0.25606	-0.406367	957	1001656	1002612	-	8	1001656	1002612	conserved hypothetical protein	CNAG_03458:conserved hypothetical protein	PF00385.16
CNAG_04520	2.31398	2.28656	1.74686	0.988148	0.754913	-0.0172014	-0.405618	2127	1072167	1074293	-	9	1072167	1074293	D-aminoacylase	CNAG_04520:D-aminoacylase	PF07908.4,PF07969.3
CNAG_02110	81.2863	51.5186	61.3844	0.633793	0.755163	-0.657917	-0.405139	3290	1159305	1162594	-	6	1159305	1162594	N-terminal acetyltransferase	CNAG_02110:N-terminal acetyltransferase	PF00515.20,PF07719.9,PF07721.6
CNAG_02292	121.873	113.353	92.0383	0.93009	0.755199	-0.104558	-0.405071	1105	684315	685419	+	6	684315	685419	superoxide dismutase copper chaperone	CNAG_02292:superoxide dismutase copper chaperone
CNAG_03769	312.707	233.278	236.176	0.745997	0.755265	-0.422759	-0.404945	2102	765734	767835	+	2	765734	767835	hexokinase	CNAG_03769:hexokinase	PF00349.13,PF03727.8
CNAG_01568	143.099	93.3065	108.103	0.652042	0.755446	-0.616962	-0.4046	2143	306698	308840	-	11	306698	308840	t-complex protein 1	CNAG_01568:t-complex protein 1	PF00118.16
CNAG_06864	55.196	44.9597	41.699	0.814546	0.755471	-0.295931	-0.404552	2766	37876	40641	+	5	37876	40641	conserved hypothetical protein	CNAG_06864:conserved hypothetical protein
CNAG_02210	30.9327	18.0291	23.3705	0.582851	0.75553	-0.7788	-0.40444	2151	909022	911172	-	6	909022	911172	conserved hypothetical protein	CNAG_02210:conserved hypothetical protein	PF00753.19
CNAG_02491	24.2005	16.8115	18.2842	0.694677	0.755531	-0.525585	-0.404437	1479	172933	174411	-	6	172933	174411	nuclear protein	CNAG_02491:nuclear protein	PF08743.2
CNAG_03890	35.9511	28.8611	27.1676	0.802786	0.755682	-0.316912	-0.404149	1570	1107643	1109212	-	2	1107643	1109212	conserved hypothetical protein	CNAG_03890:conserved hypothetical protein
CNAG_05644	7.75847	0.9211	5.86294	0.118722	0.755682	-3.07434	-0.404149	1819	845461	847279	-	14	845461	847279	2-nitropropane dioxygenase	CNAG_05644:2-nitropropane dioxygenase	PF03060.7
CNAG_05531	24.3355	16.1447	18.4029	0.663422	0.756217	-0.592001	-0.403128	4090	554684	558773	+	14	554684	558773	conserved hypothetical protein	CNAG_05531:conserved hypothetical protein	PF02732.7
CNAG_06921	3.79115	4.39582	2.86958	1.1595	0.756915	0.213497	-0.401796	2695	1518903	1521597	-	3	1518903	1521597	conserved hypothetical protein	CNAG_06921:conserved hypothetical protein
CNAG_03267	71.953	49.7951	54.4635	0.692051	0.756932	-0.53105	-0.401764	2336	524832	527167	-	8	524832	527167	spliceosome associated protein 145	CNAG_03267:spliceosome associated protein 145	PF04037.5,PF04046.8
CNAG_06014	2.1521	2.00535	1.62974	0.931813	0.757279	-0.101888	-0.401102	891	81022	81912	-	12	81022	81912	predicted protein	CNAG_06014:predicted protein
CNAG_05259	0.916378	0.920864	0.693954	1.0049	0.757279	0.00704614	-0.401102	997	867347	868343	-	4	867347	868343	conserved hypothetical protein	CNAG_05259:conserved hypothetical protein
CNAG_02316	172.359	128.316	130.55	0.744469	0.75743	-0.425716	-0.400815	967	630573	631539	+	6	630573	631539	conserved hypothetical protein	CNAG_02316:conserved hypothetical protein
CNAG_00590	42.704	34.7119	32.3499	0.812849	0.757538	-0.29894	-0.400609	3049	1517229	1520277	+	1	1517229	1520277	4-amino-4-deoxychorismate synthase	CNAG_00590:4-amino-4-deoxychorismate synthase	PF00117.20,PF00425.10
CNAG_06002	23.9772	16.5552	18.1649	0.690454	0.75759	-0.534383	-0.400511	1752	51476	53227	-	12	51476	53227	tRNA (5-methylaminomethyl-2-thiouridylate)-methyltransferase	CNAG_06002:tRNA (5-methylaminomethyl-2-thiouridylate)-methyltransferase	PF03054.8
CNAG_02111	49.2966	42.2641	37.3858	0.857343	0.758385	-0.222056	-0.398998	2073	1157050	1159122	+	6	1157050	1159122	conserved hypothetical protein	CNAG_02111:conserved hypothetical protein
CNAG_02847	31.0258	23.2493	23.5356	0.749355	0.758581	-0.416278	-0.398626	811	626472	627282	+	3	626472	627282	thymidylate kinase	CNAG_02847:thymidylate kinase	PF02223.9
CNAG_04588	30.9652	26.05	23.499	0.841266	0.758884	-0.249366	-0.398049	2172	948565	950736	+	10	948565	950736	conserved hypothetical protein	CNAG_04588:conserved hypothetical protein	PF00172.10,PF00989.16
CNAG_00847	7.59837	6.40897	5.76709	0.843467	0.75899	-0.245597	-0.397847	2493	2242087	2244579	+	1	2242087	2244579	conserved hypothetical protein	CNAG_00847:conserved hypothetical protein
CNAG_07374	56.1781	39.2823	42.639	0.699245	0.758997	-0.516131	-0.397834	1205	1592662	1593866	+	1	1592662	1593866	conserved hypothetical protein	CNAG_07374:conserved hypothetical protein
CNAG_01245	24.4604	17.403	18.5724	0.711477	0.759285	-0.491112	-0.397286	2758	817844	820601	-	5	817844	820601	conserved hypothetical protein	CNAG_01245:conserved hypothetical protein	PF01535.12
CNAG_05726	22.1706	34.9485	16.834	1.57635	0.759293	0.656584	-0.39727	1242	708958	710199	+	7	708958	710199	DUF850 domain-containing protein	CNAG_05726:DUF850 domain-containing protein	PF05863.5
CNAG_07311	22.1555	15.4266	16.8241	0.696286	0.759362	-0.522249	-0.397141	1906	306812	308717	-	1	306812	308717	transcription regulator	CNAG_07311:transcription regulator	PF00622.20
CNAG_02383	12.7616	12.8241	9.70087	1.0049	0.760159	0.00704614	-0.395627	1648	467993	469640	-	6	467993	469640	Tgs1 protein	CNAG_02383:Tgs1 protein	PF09445.2
CNAG_07410	57.521	35.0503	43.767	0.609349	0.760888	-0.71466	-0.394244	3009	248166	251174	-	5	248166	251174	CID1	CNAG_07410:CID1	PF01909.15,PF03828.11
CNAG_03125	28.0626	19.3023	21.3577	0.68783	0.761073	-0.539877	-0.393893	2248	127699	129946	+	8	127699	129946	conserved hypothetical protein	CNAG_03125:conserved hypothetical protein	PF00170.13
CNAG_04276	32.1524	47.6375	24.479	1.48162	0.761342	0.567172	-0.393383	2022	455813	457834	-	9	455813	457834	cytosine-purine permease	CNAG_04276:cytosine-purine permease
CNAG_01279	46.7287	36.4654	35.5802	0.780365	0.761421	-0.35778	-0.393234	1473	704904	706376	-	5	704904	706376	ubiquitin-conjugating enzyme E2S	CNAG_01279:ubiquitin-conjugating enzyme E2S	PF00179.18
CNAG_05453	7.34556	8.37307	5.59378	1.13988	0.761518	0.188884	-0.39305	318	350156	350473	+	14	350156	350473	conserved hypothetical protein	CNAG_05453:conserved hypothetical protein	PF02796.7
CNAG_04646	72.1912	63.4052	54.9798	0.878295	0.761586	-0.187223	-0.392921	666	786602	787267	-	10	786602	787267	conserved hypothetical protein	CNAG_04646:conserved hypothetical protein
CNAG_05782	139.304	117.431	106.1	0.842984	0.761641	-0.246423	-0.392817	1283	853573	854855	-	7	853573	854855	histone acetylase complex subunit	CNAG_05782:histone acetylase complex subunit	PF05712.5
CNAG_06335	40.5496	32.7019	30.889	0.806466	0.761758	-0.310314	-0.392596	3080	222930	226009	-	13	222930	226009	kinesin	CNAG_06335:kinesin	PF00225.15,PF06696.3
CNAG_04272	35.9867	32.9003	27.4243	0.914235	0.762068	-0.129363	-0.392008	1776	448095	449870	-	9	448095	449870	CAMK/CAMK1 protein kinase	CNAG_04272:CAMK/CAMK1 protein kinase	PF00069.17,PF07714.9
CNAG_02504	21.2518	28.1487	16.1987	1.32454	0.762229	0.405487	-0.391704	1145	142728	143872	-	6	142728	143872	conserved hypothetical protein	CNAG_02504:conserved hypothetical protein
CNAG_00019	208.388	160.146	158.846	0.7685	0.762264	-0.379883	-0.391638	507	61909	62415	-	1	61909	62415	chaperone	CNAG_00019:chaperone	PF02953.7
CNAG_03251	690.758	542.543	526.557	0.785431	0.762289	-0.348443	-0.391591	1085	449858	450942	+	8	449858	450942	ARF small monomeric GTPase	CNAG_03251:ARF small monomeric GTPase	PF00025.13,PF01926.15,PF08477.5
CNAG_02902	6.23326	4.24663	4.75232	0.681285	0.762414	-0.553669	-0.391354	2055	491291	493345	-	3	491291	493345	conserved hypothetical protein	CNAG_02902:conserved hypothetical protein
CNAG_03698	23.4815	19.5704	17.9026	0.833439	0.762414	-0.262851	-0.391354	1646	561224	562869	-	2	561224	562869	zinc finger protein Mlo2	CNAG_03698:zinc finger protein Mlo2	PF00628.21,PF02207.12,PF06582.4
CNAG_00172	14.1953	13.5494	10.8235	0.954496	0.762465	-0.0671888	-0.391256	3450	465163	468612	+	1	465163	468612	kinesin	CNAG_00172:kinesin	PF00225.15
[truncated: 5,040 more rows]
